# Supplementary material for: Integrated omic profiling of the medicinal mushroom Inonotus obliquus under submerged conditions
Source: BMC Genomics. 2023 Sep 19;24:554. doi: 10.1186/s12864-023-09656-z (PMC10507853; doi:10.1186/s12864-023-09656-z)
Supplement: Supplementary file 2 — Supplementary Material 2 [file 12864_2023_9656_MOESM2_ESM.xlsx]

## Sheet: Table S10
Table S10 Differential transcriptomic results of the Inonotus obliquus CFCC 83414.
Gene ID	Transcriptome analysis									Annotation
	SEC1	SEC2	SEC3	FEC1	FEC2	FEC3	Fold Change	p value	FEC-vs-SEC	swiss_prot_annottation	An_peroxidase	GO_BP	GO_CC	GO_MF	KO_ID	KO_name	ko_ID:ko_name	nr_annotation	TrEMBL_annotation	COG/KOG_ID	COG/KOG_description	KOG_cluster_code	COG/KOG_cluster_description
gene000001	59.8448	54.2137	58.0219	7.74085	7.20235	6.44137	0.150426	3.19287e-285	Down	Psi-producing oxygenase A OS=Neosartorya fumigata (strain CEA10 / CBS 144.89 / FGSC A1163) OX=451804 GN=ppoA PE=3 SV=1	p450	oxidation-reduction process(GO:0055114)		heme binding(GO:0020037)| iron ion binding(GO:0005506)| oxidoreductase activity, acting on paired donors, with incorporation or reduction of molecular oxygen(GO:0016705)				heme peroxidase [Sanghuangporus baumii]	Heme peroxidase OS=Laetiporus sulphureus 93-53 OX=1314785 GN=LAESUDRAFT_764923 PE=4 SV=1
gene000002	12.3052	11.4796	11.8451	3.34111	2.7763	2.87311	0.305327	7.0297e-76	Down	Psi-producing oxygenase A OS=Neosartorya fumigata (strain CEA10 / CBS 144.89 / FGSC A1163) OX=451804 GN=ppoA PE=3 SV=1	An_peroxidase	oxidation-reduction process(GO:0055114)		heme binding(GO:0020037)| iron ion binding(GO:0005506)| oxidoreductase activity, acting on paired donors, with incorporation or reduction of molecular oxygen(GO:0016705)				heme peroxidase [Sanghuangporus baumii]	Heme peroxidase OS=Laetiporus sulphureus 93-53 OX=1314785 GN=LAESUDRAFT_764923 PE=4 SV=1
gene000003	29.5922	28.4649	28.4676	22.3978	22.3568	22.0815	0.935175	0.090715		Psi-producing oxygenase A OS=Neosartorya fumigata (strain CEA10 / CBS 144.89 / FGSC A1163) OX=451804 GN=ppoA PE=3 SV=1	An_peroxidase	oxidation-reduction process(GO:0055114)		heme binding(GO:0020037)| oxidoreductase activity, acting on paired donors, with incorporation or reduction of molecular oxygen(GO:0016705)| iron ion binding(GO:0005506)				heme peroxidase [Sanghuangporus baumii]	Heme peroxidase OS=Laetiporus sulphureus 93-53 OX=1314785 GN=LAESUDRAFT_764923 PE=4 SV=1
gene000004	27.3442	23.9527	25.0397	21.5393	20.711	22.6382	1.02918	0.770436			DPBB_1							hypothetical protein LAESUDRAFT_729065 [Laetiporus sulphureus 93-53]	Uncharacterized protein OS=Laetiporus sulphureus 93-53 OX=1314785 GN=LAESUDRAFT_729065 PE=4 SV=1
gene000005	138.403	139.352	140.293	142.092	145.898	144.275	1.25192	1.1145e-15		Carbon catabolite-derepressing protein kinase OS=Candida tropicalis OX=5482 GN=SNF1 PE=3 SV=1	UBA_2	protein phosphorylation(GO:0006468)		protein kinase activity(GO:0004672)| ATP binding(GO:0005524)| protein serine/threonine kinase activity(GO:0004674)	K12761	carbon catabolite-derepressing protein kinase	ko04113:Meiosis - yeast	Pkinase-domain-containing protein [Sanghuangporus baumii]	Non-specific serine/threonine protein kinase OS=Pyrrhoderma noxium OX=2282107 GN=PNOK_0284200 PE=4 SV=1	KOG0583	Serine/threonine protein kinase	[T]	Signal transduction mechanisms
gene000006	1566.39	1644.73	1527.12	1866.69	1813.31	1834.22	1.40856	1.72243e-42		Histone H3.2 OS=Ustilago maydis (strain 521 / FGSC 9021) OX=237631 GN=HHT2 PE=3 SV=3	Histone		nucleosome(GO:0000786)	DNA binding(GO:0003677)				histone H3 [Moniliophthora roreri MCA 2997]	Histone H3 OS=Jaapia argillacea MUCL 33604 OX=933084 GN=JAAARDRAFT_186165 PE=3 SV=1	KOG1745	Histones H3 and H4	[B]	Chromatin structure and dynamics
gene000007	66.5104	64.9145	62.3217	77.6746	75.1111	76.7081	1.4338	2.52526e-24		Cholinephosphotransferase 1 OS=Saccharomyces cerevisiae (strain ATCC 204508 / S288c) OX=559292 GN=CPT1 PE=1 SV=3	CDP-OH_P_transf	phospholipid biosynthetic process(GO:0008654)	membrane(GO:0016020)	phosphotransferase activity, for other substituted phosphate groups(GO:0016780)	K00993	ethanolaminephosphotransferase	ko00440:Phosphonate and phosphinate metabolism|ko00564:Glycerophospholipid metabolism|ko00565:Ether lipid metabolism	hypothetical protein A7U60_g5771 [Sanghuangporus baumii]	Choline ethanolaminephosphotransferase OS=Pyrrhoderma noxium OX=2282107 GN=PNOK_0284000 PE=3 SV=1	KOG2877	sn-1,2-diacylglycerol ethanolamine- and cholinephosphotranferases	[I]	Lipid transport and metabolism
gene000008	56.2609	58.4094	55.2628	49.1142	51.0445	46.4351	1.04432	0.461094										hypothetical protein FOMMEDRAFT_149042 [Fomitiporia mediterranea MF3/22]	Uncharacterized protein OS=Pyrrhoderma noxium OX=2282107 GN=PNOK_0283900 PE=4 SV=1
gene000009	11.5106	10.4544	11.6174	9.32052	8.25456	8.85322	0.952613	0.385545			Arrestin_C							heme peroxidase [Sanghuangporus baumii]	Uncharacterized protein OS=Pyrrhoderma noxium OX=2282107 GN=PNOK_0284500 PE=4 SV=1
gene000010	24.4023	24.7776	24.9811	6.1824	4.87164	5.61021	0.271844	1.89316e-161	Down	Antigen peptide transporter 1 OS=Homo sapiens OX=9606 GN=TAP1 PE=1 SV=2	ABC_tran			ATPase activity(GO:0016887)| ATP binding(GO:0005524)				hypothetical protein A7U60_g4722 [Sanghuangporus baumii]	Abc transporter atp-binding protein OS=Pyrrhoderma noxium OX=2282107 GN=PNOK_0285000 PE=4 SV=1	KOG0058	Peptide exporter, ABC superfamily	[U]	Intracellular trafficking, secretion, and vesicular transport
gene000011	164.865	150.542	148.368	106.094	111.948	102.925	0.838001	0.00059765		Dolichol-phosphate mannose synthase subunit 3 OS=Arabidopsis thaliana OX=3702 GN=DPMS3 PE=1 SV=1	DPM3	protein glycosylation(GO:0006486)						dolichol-phosphate mannosyltransferase subunit 3 [Pyrrhoderma noxium]	Dolichol-phosphate mannosyltransferase subunit 3 OS=Pyrrhoderma noxium OX=2282107 GN=PNOK_0284700 PE=4 SV=1
gene000012	57.9513	58.6939	57.9474	40.7343	39.954	43.5221	0.861254	0.00438175			CSTF2_hinge				K14407	cleavage stimulation factor subunit 2	ko03015:mRNA surveillance pathway	hypothetical protein FOMMEDRAFT_161474 [Fomitiporia mediterranea MF3/22]	Protein related to Cleavage stimulation factor OS=Pyrrhoderma noxium OX=2282107 GN=PNOK_0284800 PE=4 SV=1
gene000013	28.8848	26.4534	28.4471	25.3508	24.9686	25.886	1.10128	0.00512504		Structural maintenance of chromosomes protein 4 OS=Schizosaccharomyces pombe (strain 972 / ATCC 24843) OX=284812 GN=cut3 PE=1 SV=2	SMC_N	chromosome organization(GO:0051276)	chromosome(GO:0005694)	protein binding(GO:0005515)| ATP binding(GO:0005524)	K06675	structural maintenance of chromosome 4	ko04111:Cell cycle - yeast	hypothetical protein A7U60_g4716 [Sanghuangporus baumii]	Nuclear condensin complex subunit smc4 OS=Pyrrhoderma noxium OX=2282107 GN=PNOK_0284600 PE=4 SV=1	KOG0996	Structural maintenance of chromosome protein 4 (chromosome condensation complex Condensin, subunit C)	[D]	Cell cycle control, cell division, chromosome partitioning
gene000014	23.8831	21.1726	19.1793	4.80744	5.3359	5.22434	0.289717	3.66092e-30	Down		FR47			transferase activity, transferring acyl groups other than amino-acyl groups(GO:0016747)				hypothetical protein A7U60_g4717 [Sanghuangporus baumii]	Acyl-CoA N-acyltransferase OS=Schizopora paradoxa OX=27342 GN=SCHPADRAFT_832484 PE=4 SV=1
gene000015	50.0078	50.6425	53.3229	35.0491	35.7351	36.1872	0.841203	5.2451e-05			RNase_P_pop3	rRNA processing(GO:0006364)| tRNA processing(GO:0008033)			K14522	ribonuclease P/MRP protein subunit POP3	ko03008:Ribosome biogenesis in eukaryotes|ko03013:RNA transport	hypothetical protein FOMMEDRAFT_170883 [Fomitiporia mediterranea MF3/22]	Ribonucleases p mrp subunit pop3 kDa subunit OS=Pyrrhoderma noxium OX=2282107 GN=PNOK_0285500 PE=4 SV=1
gene000016	21.1942	20.8357	18.7659	25.6775	23.3589	24.6286	1.46628	1.16124e-07		Protein ABHD13 OS=Xenopus laevis OX=8355 GN=abhd13 PE=2 SV=1	Hydrolase_4				K06889	uncharacterized protein	NA:NA	alpha/beta-hydrolase [Fomitiporia mediterranea MF3/22]	Alpha beta-hydrolase OS=Pyrrhoderma noxium OX=2282107 GN=PNOK_0285400 PE=4 SV=1	KOG4391	Predicted alpha/beta hydrolase BEM46	[R]	General function prediction only
gene000017	44.8524	47.2564	46.4044	31.8702	29.323	30.6246	0.802253	1.46036e-05		Deoxycytidylate deaminase OS=Schizosaccharomyces pombe (strain 972 / ATCC 24843) OX=284812 GN=SPBC2G2.13c PE=3 SV=2	dCMP_cyt_deam_1				K01493	dCMP deaminase	ko00240:Pyrimidine metabolism	hypothetical protein A7U60_g4720 [Sanghuangporus baumii]	dCMP deaminase OS=Pyrrhoderma noxium OX=2282107 GN=PNOK_0285300 PE=4 SV=1	KOG3127	Deoxycytidylate deaminase	[F]	Nucleotide transport and metabolism
gene000018	1.75869	1.98872	2.54122	0.89535	0.906999	0.769934	0.495332	8.31471e-05	Down		HNH_2							hypothetical protein FOMMEDRAFT_171619 [Fomitiporia mediterranea MF3/22]	Uncharacterized protein OS=Fomitiporia mediterranea (strain MF3/22) OX=694068 GN=FOMMEDRAFT_171619 PE=4 SV=1
gene000019	23.4166	22.1092	24.3868	17.2808	17.3769	17.4906	0.903222	0.013939		TEL2-interacting protein 1 OS=Saccharomyces cerevisiae (strain ATCC 204508 / S288c) OX=559292 GN=TTI1 PE=1 SV=1					K20403	TELO2-interacting protein 1	ko04150:mTOR signaling pathway	hypothetical protein FOMMEDRAFT_149014 [Fomitiporia mediterranea MF3/22]	Heat repeat protein OS=Pyrrhoderma noxium OX=2282107 GN=PNOK_0285200 PE=4 SV=1	KOG4524	Uncharacterized conserved protein	[S]	Function unknown
gene000021	4.3812	3.92685	3.88565	2.03311	2.04925	2.00871	0.604797	0.000717268										hypothetical protein A7U60_g1451 [Sanghuangporus baumii]	Uncharacterized protein OS=Pyrrhoderma noxium OX=2282107 GN=PNOK_0326700 PE=4 SV=1
gene000022	0.50241	0.243211	0.549839	0.209869	0.262623	0.433132	0.848465	0.797707			HNH_2							hypothetical protein FOMMEDRAFT_171619 [Fomitiporia mediterranea MF3/22]	Uncharacterized protein OS=Fomitiporia mediterranea (strain MF3/22) OX=694068 GN=FOMMEDRAFT_171619 PE=4 SV=1
gene000023	14.4073	14.9511	15.9087	5.97151	5.23869	5.13506	0.436973	8.38927e-35	Down	Lipid A export ATP-binding/permease protein MsbA OS=Pseudomonas aeruginosa (strain ATCC 15692 / DSM 22644 / CIP 104116 / JCM 14847 / LMG 12228 / 1C / PRS 101 / PAO1) OX=208964 GN=msbA PE=3 SV=1	ABC_tran			ATPase activity(GO:0016887)| ATP binding(GO:0005524)				hypothetical protein A7U60_g4722 [Sanghuangporus baumii]	Abc transporter atp-binding protein OS=Pyrrhoderma noxium OX=2282107 GN=PNOK_0285000 PE=4 SV=1	KOG0055	Multidrug/pheromone exporter, ABC superfamily	[Q]	Secondary metabolites biosynthesis, transport and catabolism
gene000024	8.64324	7.20723	8.46723	3.97854	3.83507	3.55542	0.566115	5.64041e-12		Sphingomyelin phosphodiesterase OS=Mus musculus OX=10090 GN=Smpd1 PE=1 SV=2	Metallophos			hydrolase activity(GO:0016787)				hypothetical protein FOMMEDRAFT_161417 [Fomitiporia mediterranea MF3/22]	Sphingomyelin phosphodiesterase OS=Jaapia argillacea MUCL 33604 OX=933084 GN=JAAARDRAFT_188759 PE=3 SV=1	KOG3770	Acid sphingomyelinase and PHM5 phosphate metabolism protein	[I]	Lipid transport and metabolism
gene000025	3.69909	3.59867	3.50035	2.08154	2.0427	1.91514	0.677025	1.38314e-05										hypothetical protein A7U60_g1791 [Sanghuangporus baumii]	Uncharacterized protein OS=Schizopora paradoxa OX=27342 GN=SCHPADRAFT_615062 PE=4 SV=1
gene000026	56.6596	63.6199	65.4635	23.6828	20.655	22.9455	0.438354	2.71007e-34	Down	Uncharacterized isomerase VC_A0395 OS=Vibrio cholerae serotype O1 (strain ATCC 39315 / El Tor Inaba N16961) OX=243277 GN=VC_A0395 PE=3 SV=1	PhzC-PhzF	biosynthetic process(GO:0009058)		catalytic activity(GO:0003824)				Diaminopimelate epimerase-like protein [Fomitiporia mediterranea MF3/22]	Diaminopimelate epimerase OS=Pyrrhoderma noxium OX=2282107 GN=PNOK_0285800 PE=4 SV=1
gene000027	39.9203	37.7281	39.7082	32.3261	32.4203	30.927	0.987059	0.789506										hypothetical protein A7U60_g1789 [Sanghuangporus baumii]	Uncharacterized protein OS=Pyrrhoderma noxium OX=2282107 GN=PNOK_0285700 PE=4 SV=1
gene000028	29.2176	25.5663	28.4408	18.2285	16.9705	19.0478	0.789191	4.80671e-06		Glutaminase A OS=Aspergillus oryzae (strain ATCC 42149 / RIB 40) OX=510516 GN=gtaA PE=1 SV=2	DUF4965							DUF1793-domain-containing protein [Sanghuangporus baumii]	Uncharacterized protein OS=Pyrrhoderma noxium OX=2282107 GN=PNOK_0287200 PE=4 SV=1
gene000029	19.2529	16.8547	18.655	20.2685	20.4668	20.2779	1.3492	2.08689e-11		Glutaminase A OS=Aspergillus oryzae (strain ATCC 42149 / RIB 40) OX=510516 GN=gtaA PE=1 SV=2	DUF5127							DUF1793-domain-containing protein [Sanghuangporus baumii]	Uncharacterized protein OS=Pyrrhoderma noxium OX=2282107 GN=PNOK_0287200 PE=4 SV=1
gene000030	3.09108	4.16842	4.11354	2.39798	1.57182	0.687362	0.494561	0.00649466	Down									hypothetical protein A7U60_g4722 [Sanghuangporus baumii]	p-loop containing nucleoside triphosphate hydrolase protein OS=Schizopora paradoxa OX=27342 GN=SCHPADRAFT_890740 PE=4 SV=1
gene000031	136.619	141.747	139.09	130.592	127.942	127.852	1.1204	8.23808e-05		T-complex protein 1 subunit gamma OS=Schizosaccharomyces pombe (strain 972 / ATCC 24843) OX=284812 GN=cct3 PE=1 SV=1	AhpC-TSA_2	oxidation-reduction process(GO:0055114)		ATP binding(GO:0005524)	K09495	T-complex protein 1 subunit gamma	NA:NA	T-complex protein 1 [Sanghuangporus baumii]	T-complex protein 1 subunit gamma OS=Pyrrhoderma noxium OX=2282107 GN=PNOK_0288400 PE=3 SV=1	KOG0364	Chaperonin complex component, TCP-1 gamma subunit (CCT3)	[O]	Posttranslational modification, protein turnover, chaperones
gene000032	35.1403	33.6859	34.4284	29.8651	28.4278	28.35	1.01577	0.761087										hypothetical protein A7U60_g1779 [Sanghuangporus baumii]	Uncharacterized protein OS=Pyrrhoderma noxium OX=2282107 GN=PNOK_0287900 PE=4 SV=1
gene000033	32.6586	32.8633	30.9955	23.6372	23.8034	24.1147	0.897478	0.0184521		Protein saf1 OS=Schizosaccharomyces pombe (strain 972 / ATCC 24843) OX=284812 GN=saf1 PE=1 SV=1	Wbp11	RNA processing(GO:0006396)| autophagy(GO:0006914)						hypothetical protein A7U60_g1780 [Sanghuangporus baumii]	Uncharacterized protein OS=Armillaria solidipes OX=1076256 GN=ARMSODRAFT_992190 PE=4 SV=1
gene000034	64.7634	63.3551	63.5572	34.55	33.3958	33.9817	0.643731	4.47019e-49		Glutaminase A OS=Aspergillus oryzae (strain ATCC 42149 / RIB 40) OX=510516 GN=gtaA PE=1 SV=2	DUF1793	transmembrane transport(GO:0055085)	integral component of membrane(GO:0016021)	transmembrane transporter activity(GO:0022857)				DUF1793-domain-containing protein [Sanghuangporus baumii]	Uncharacterized protein OS=Phanerochaete carnosa (strain HHB-10118-sp) OX=650164 GN=PHACADRAFT_255878 PE=3 SV=1	KOG0254	Predicted transporter (major facilitator superfamily)	[R]	General function prediction only
gene000035	96.7099	91.2523	91.3229	63.8051	60.5351	52.8915	0.768089	1.3466e-06			DPBB_1							hypothetical protein A7U60_g2007 [Sanghuangporus baumii]	Uncharacterized protein OS=Punctularia strigosozonata (strain HHB-11173) OX=741275 GN=PUNSTDRAFT_109272 PE=4 SV=1
gene000036	315.054	317.965	330.306	339.64	350.066	357.027	1.31568	1.0708e-27		Uncharacterized RING finger protein P8B7.23 OS=Schizosaccharomyces pombe (strain 972 / ATCC 24843) OX=284812 GN=SPBP8B7.23 PE=4 SV=1	zf-C3HC4			metal ion binding(GO:0046872)				hypothetical protein A7U60_g1788 [Sanghuangporus baumii]	Uncharacterized protein OS=Pyrrhoderma noxium OX=2282107 GN=PNOK_0286600 PE=4 SV=1	KOG2164	Predicted E3 ubiquitin ligase	[O]	Posttranslational modification, protein turnover, chaperones
gene000037	51.1913	54.4338	51.1904	42.749	41.3526	42.2856	0.975494	0.604363			UQ_con							DUF1793-domain-containing protein [Sanghuangporus baumii]	UBC-like protein OS=Daedalea quercina L-15889 OX=1314783 GN=DAEQUDRAFT_704815 PE=4 SV=1
gene000038	30.5126	31.6055	32.8253	31.2164	32.6198	31.2306	1.2124	2.21213e-07		Glutaminase A OS=Aspergillus oryzae (strain ATCC 42149 / RIB 40) OX=510516 GN=gtaA PE=1 SV=2	DUF5127							DUF1793-domain-containing protein [Sanghuangporus baumii]	Uncharacterized protein OS=Pyrrhoderma noxium OX=2282107 GN=PNOK_0286000 PE=4 SV=1
gene000039	61.9962	61.018	60.5938	56.8633	55.7887	56.9102	1.11797	0.00045531		Glutaminase A OS=Aspergillus oryzae (strain ATCC 42149 / RIB 40) OX=510516 GN=gtaA PE=1 SV=2	DUF4965							DUF1793-domain-containing protein [Sanghuangporus baumii]	Uncharacterized protein OS=Pyrrhoderma noxium OX=2282107 GN=PNOK_0286000 PE=4 SV=1
gene000040	41.9783	47.3583	45.1939	31.4342	32.2051	32.3597	0.863825	0.00167955		Protein-lysine N-methyltransferase EFM2 OS=Saccharomyces cerevisiae (strain ATCC 204508 / S288c) OX=559292 GN=EFM2 PE=1 SV=1	Methyltransf_16							hypothetical protein FOMMEDRAFT_136829 [Fomitiporia mediterranea MF3/22]	S-adenosylmethionine-dependent methyltransferase OS=Pyrrhoderma noxium OX=2282107 GN=PNOK_0286200 PE=4 SV=1	KOG2793	Putative N2,N2-dimethylguanosine tRNA methyltransferase	[A]	RNA processing and modification
gene000041	64.0991	61.8829	64.1257	68.6883	67.6215	67.2155	1.29612	3.07403e-18		Glutaminase A OS=Aspergillus oryzae (strain ATCC 42149 / RIB 40) OX=510516 GN=gtaA PE=1 SV=2	DUF5127							DUF1793-domain-containing protein [Sanghuangporus baumii]	Uncharacterized protein OS=Pyrrhoderma noxium OX=2282107 GN=PNOK_0286000 PE=4 SV=1
gene000042	34.1373	32.149	31.5957	23.3303	22.2253	25.5178	0.87902	0.00865641										hypothetical protein A7U60_g1783 [Sanghuangporus baumii]	Uncharacterized protein OS=Pyrrhoderma noxium OX=2282107 GN=PNOK_0286100 PE=4 SV=1
gene000043	45.3317	45.128	41.9667	54.5274	46.449	44.687	1.33073	0.000111627			EI24							hypothetical protein FOMMEDRAFT_161388 [Fomitiporia mediterranea MF3/22]	Uncharacterized protein OS=Schizopora paradoxa OX=27342 GN=SCHPADRAFT_902038 PE=4 SV=1
gene000044	63.8795	62.5536	64.3717	53.3048	52.2051	54.0078	1.01214	0.72101		ISWI chromatin-remodeling complex ATPase ISW2 OS=Candida albicans (strain SC5314 / ATCC MYA-2876) OX=237561 GN=ISW2 PE=2 SV=1	SNF2_N	chromatin remodeling(GO:0006338)| ATP-dependent chromatin remodeling(GO:0043044)	nucleus(GO:0005634)	nucleic acid binding(GO:0003676)| ATP binding(GO:0005524)| hydrolase activity, acting on acid anhydrides, in phosphorus-containing anhydrides(GO:0016818)| nucleosome binding(GO:0031491)	K11654	SWI/SNF-related matrix-associated actin-dependent regulator of chromatin subfamily A member 5 [EC:3.6.4.-]	NA:NA	hypothetical protein A7U60_g1775 [Sanghuangporus baumii]	SNF2 family DNA-dependent ATPase OS=Pyrrhoderma noxium OX=2282107 GN=PNOK_0288100 PE=4 SV=1	KOG0385	Chromatin remodeling complex WSTF-ISWI, small subunit	[K]	Transcription
gene000045	101.934	101.562	104.955	94.7575	100.43	101.296	1.16397	1.69539e-07			Telomere_reg-2				K11137	telomere length regulation protein	ko03460:Fanconi anemia pathway|ko04150:mTOR signaling pathway	hypothetical protein A7U60_g1774 [Sanghuangporus baumii]	Telomeric DNA binding protein OS=Pyrrhoderma noxium OX=2282107 GN=PNOK_0288000 PE=4 SV=1
gene000046	19.6924	21.7863	19.6008	5.42013	7.26704	6.4245	0.379051	3.23017e-24	Down									hypothetical protein FOMMEDRAFT_113707 [Fomitiporia mediterranea MF3/22]	Uncharacterized protein OS=Jaapia argillacea MUCL 33604 OX=933084 GN=JAAARDRAFT_42030 PE=4 SV=1
gene000047	40.0299	41.4904	35.9915	41.0693	39.3891	42.2713	1.26397	4.07469e-07		tRNA-dihydrouridine(16/17) synthase [NAD(P)(+)] OS=Saccharomyces cerevisiae (strain ATCC 204508 / S288c) OX=559292 GN=DUS1 PE=1 SV=1	Dus	tRNA processing(GO:0008033)| oxidation-reduction process(GO:0055114)		tRNA dihydrouridine synthase activity(GO:0017150)| flavin adenine dinucleotide binding(GO:0050660)	K05542	tRNA-dihydrouridine synthase 1	NA:NA	Dus-domain-containing protein [Sanghuangporus baumii]	Dus-domain-containing OS=Pyrrhoderma noxium OX=2282107 GN=PNOK_0288500 PE=4 SV=1	KOG2335	tRNA-dihydrouridine synthase	[J]	Translation, ribosomal structure and biogenesis
gene000048	168.413	171.149	171.802	359.199	375.375	371.05	2.61788	9.12019e-220	Up	Putative ripening-related protein 6 OS=Oryza sativa subsp. japonica OX=39947 GN=Os10g0489301 PE=3 SV=1	DPBB_1							hypothetical protein A7U60_g2007 [Sanghuangporus baumii]	Uncharacterized protein OS=Gloeophyllum trabeum (strain ATCC 11539 / FP-39264 / Madison 617) OX=670483 GN=GLOTRDRAFT_130888 PE=4 SV=1
gene000049	21.1592	19.5298	16.342	7.48512	11.3855	8.92097	0.590569	0.000265608										hypothetical protein A7U60_g2007 [Sanghuangporus baumii]	Uncharacterized protein OS=Gloeophyllum trabeum (strain ATCC 11539 / FP-39264 / Madison 617) OX=670483 GN=GLOTRDRAFT_130888 PE=4 SV=1
gene000050	1.77464	4.29542	1.94217	4.00308	7.15617	3.95233	2.28242	0.0321631	Up									hypothetical protein A7U60_g756 [Sanghuangporus baumii]	Uncharacterized protein OS=Laetiporus sulphureus 93-53 OX=1314785 GN=LAESUDRAFT_709032 PE=4 SV=1
gene000051	27.4071	26.4075	27.4365	21.4721	20.9783	21.0155	0.945652	0.196765		Uncharacterized protein C4.03c OS=Schizosaccharomyces pombe (strain 972 / ATCC 24843) OX=284812 GN=SPBC4.03c PE=2 SV=1	zf-Sec23_Sec24	intracellular protein transport(GO:0006886)| ER to Golgi vesicle-mediated transport(GO:0006888)	COPII vesicle coat(GO:0030127)	zinc ion binding(GO:0008270)	K14007	protein transport protein SEC24	ko04141:Protein processing in endoplasmic reticulum	hypothetical protein FOMMEDRAFT_113703 [Fomitiporia mediterranea MF3/22]	Beta-sandwich domain of Sec23/24 OS=Schizopora paradoxa OX=27342 GN=SCHPADRAFT_858873 PE=4 SV=1	KOG1984	Vesicle coat complex COPII, subunit SFB3	[U]	Intracellular trafficking, secretion, and vesicular transport
gene000052	6.0559	7.65275	7.11811	3.01126	3.54153	5.3152	0.690182	0.0511819
gene000053	9.58822	7.44939	8.5409	7.49951	6.77992	5.74884	0.947879	0.605542										hypothetical protein FOMMEDRAFT_87447, partial [Fomitiporia mediterranea MF3/22]	Uncharacterized protein OS=Schizopora paradoxa OX=27342 GN=SCHPADRAFT_888947 PE=4 SV=1
gene000056	0.0959056	0.100591	0	0.156242	0.0465515	0.268714	2.89373	0.299865										hypothetical protein A7U60_g4539 [Sanghuangporus baumii]	Uncharacterized protein OS=Fibularhizoctonia sp. CBS 109695 OX=436010 GN=FIBSPDRAFT_927421 PE=4 SV=1
gene000057	11.2246	8.07018	12.1427	4.22745	6.23915	5.49522	0.615923	0.00747105										hypothetical protein A7U60_g6331 [Sanghuangporus baumii]	Autophagy-related 11 OS=Pyrrhoderma noxium OX=2282107 GN=PNOK_0897100 PE=4 SV=1
gene000058	9.11472	8.84361	8.11297	2.96749	3.0876	2.81099	0.41169	6.93197e-28	Down	Probable feruloyl esterase A OS=Aspergillus flavus (strain ATCC 200026 / FGSC A1120 / NRRL 3357 / JCM 12722 / SRRC 167) OX=332952 GN=faeA PE=3 SV=2	Lipase_3	lipid metabolic process(GO:0006629)	integral component of membrane(GO:0016021)	transferase activity, transferring alkyl or aryl (other than methyl) groups(GO:0016765)				alpha/beta-hydrolase [Sanghuangporus baumii]	Uncharacterized protein OS=Pyrrhoderma noxium OX=2282107 GN=PNOK_0604900 PE=4 SV=1	KOG4569	Predicted lipase	[I]	Lipid transport and metabolism
gene000059	9.62119	8.22004	8.43917	6.22813	6.55658	6.3872	0.883458	0.0871638		Glutaminase A OS=Aspergillus oryzae (strain ATCC 42149 / RIB 40) OX=510516 GN=gtaA PE=1 SV=2	DUF5127							DUF1793-domain-containing protein [Sanghuangporus baumii]	Uncharacterized protein OS=Pyrrhoderma noxium OX=2282107 GN=PNOK_0286000 PE=4 SV=1
gene000060	127.978	123.804	128.294	108.487	110.921	109.419	1.04755	0.137377			YABBY	multicellular organism development(GO:0007275)						hypothetical protein A7U60_g745 [Sanghuangporus baumii]	Uncharacterized protein OS=Pyrrhoderma noxium OX=2282107 GN=PNOK_0046800 PE=4 SV=1
gene000061	19.2229	16.071	18.7763	13.763	13.0447	11.9572	0.868065	0.0368032										hypothetical protein A7U60_g744 [Sanghuangporus baumii]	Uncharacterized protein OS=Pyrrhoderma noxium OX=2282107 GN=PNOK_0052900 PE=4 SV=1
gene000062	37.57	35.4137	34.791	27.2421	25.951	25.3558	0.882203	0.000919305										hypothetical protein A7U60_g741 [Sanghuangporus baumii]	Uncharacterized protein OS=Pyrrhoderma noxium OX=2282107 GN=PNOK_0327400 PE=4 SV=1
gene000063	809.92	885.866	869.245	152.664	151.059	160.294	0.218986	3.89897e-196	Down	High affinity iron permease 1 OS=Rhizopus delemar (strain RA 99-880 / ATCC MYA-4621 / FGSC 9543 / NRRL 43880) OX=246409 GN=ftr1 PE=1 SV=1	FTR1	iron ion transmembrane transport(GO:0034755)	membrane(GO:0016020)| high-affinity iron permease complex(GO:0033573)	iron ion transmembrane transporter activity(GO:0005381)	K07243	high-affinity iron transporter	NA:NA	iron permease FTR1 [Fomitiporia mediterranea MF3/22]	Iron permease FTR1 OS=Pyrrhoderma noxium OX=2282107 GN=PNOK_0444700 PE=4 SV=1
gene000064	1052.68	1076.23	1048.35	220.586	222.871	222.08	0.253585	0	Down	Iron multicopper oxidase fer1 OS=Ustilago maydis (strain 521 / FGSC 9021) OX=237631 GN=fer1 PE=2 SV=1	Cu-oxidase_2	oxidation-reduction process(GO:0055114)		copper ion binding(GO:0005507)| oxidoreductase activity(GO:0016491)	K19791	iron transport multicopper oxidase	NA:NA	Fet3 protein [Fomitiporia mediterranea MF3/22]	Laccase OS=Pyrrhoderma noxium OX=2282107 GN=PNOK_0444800 PE=3 SV=1	KOG1263	Multicopper oxidases	[Q]	Secondary metabolites biosynthesis, transport and catabolism
gene000065	10.5796	11.4294	11.8264	10.5711	9.85961	9.48559	1.07013	0.649356
gene000066	10.6533	11.3946	11.3397	8.4148	6.86739	7.55072	0.827361	0.0314617										kinase-like protein [Sanghuangporus baumii]	Uncharacterized protein OS=Amanita muscaria Koide BX008 OX=946122 GN=M378DRAFT_170490 PE=4 SV=1
gene000067	102.02	111.056	106.785	66.2785	60.0004	60.1768	0.705387	4.91281e-18		UV-damage endonuclease OS=Schizosaccharomyces pombe (strain 972 / ATCC 24843) OX=284812 GN=uve1 PE=2 SV=1	Cupin_2	nucleotide-excision repair(GO:0006289)| response to UV(GO:0009411)		endonuclease activity(GO:0004519)				UV-endonuclease UvdE [Sanghuangporus baumii]	UV-endonuclease OS=Pyrrhoderma noxium OX=2282107 GN=PNOK_0284400 PE=4 SV=1
gene000068	136.649	137.538	137.996	317.599	321.234	335.478	2.86188	2.39662e-273	Up	Mitochondrial inner membrane protease ATP23 OS=Cryptococcus neoformans var. neoformans serotype D (strain B-3501A) OX=283643 GN=ATP23 PE=3 SV=1	Peptidase_M76			metalloendopeptidase activity(GO:0004222)	K18156	mitochondrial inner membrane protease ATP23 [EC:3.4.24.-]	NA:NA	hypothetical protein FOMMEDRAFT_113793 [Fomitiporia mediterranea MF3/22]	Mitochondrial inner membrane protease ATP23 OS=Pyrrhoderma noxium OX=2282107 GN=PNOK_0282300 PE=3 SV=1	KOG3314	Ku70-binding protein	[L]	Replication, recombination and repair
gene000069	38.428	33.9099	36.0649	23.7356	25.608	24.5682	0.82579	3.55901e-05										hypothetical protein A7U60_g5784 [Sanghuangporus baumii]	Uncharacterized protein OS=Pyrrhoderma noxium OX=2282107 GN=PNOK_0282400 PE=4 SV=1
gene000070	151.782	158.976	152.884	59.0602	58.8153	66.0039	0.480122	3.58722e-76	Down	Mevalonyl-coenzyme A hydratase sidH OS=Neosartorya fumigata (strain ATCC MYA-4609 / Af293 / CBS 101355 / FGSC A1100) OX=330879 GN=sidH PE=2 SV=1	ECH_1			catalytic activity(GO:0003824)				ClpP/crotonase [Fomitiporia mediterranea MF3/22]	Uncharacterized protein OS=Jaapia argillacea MUCL 33604 OX=933084 GN=JAAARDRAFT_168207 PE=4 SV=1	KOG1683	Hydroxyacyl-CoA dehydrogenase/enoyl-CoA hydratase	[I]	Lipid transport and metabolism
gene000071	119.024	107.866	115.113	2097.45	2301.71	2431.16	24.1907	4.00725e-202	Up	18.1 kDa class I heat shock protein OS=Oryza sativa subsp. japonica OX=39947 GN=HSP18.1 PE=2 SV=1	HSP20				K13993	HSP20 family protein	ko04141:Protein processing in endoplasmic reticulum	HSP20-like chaperone [Sanghuangporus baumii]	Small heat shock OS=Pyrrhoderma noxium OX=2282107 GN=PNOK_0282100 PE=3 SV=1	KOG0710	Molecular chaperone (small heat-shock protein Hsp26/Hsp42)	[O]	Posttranslational modification, protein turnover, chaperones
gene000072	1183.54	1214.51	1223.48	1308.52	1302.82	1321.02	1.31453	1.55131e-28		Probable voltage-gated potassium channel subunit beta OS=Arabidopsis thaliana OX=3702 GN=KAB1 PE=1 SV=1	Aldo_ket_red							voltage-gated potassium channel beta-2 subunit [Sanghuangporus baumii]	Voltage-gated potassium channel beta-2 subunit OS=Pyrrhoderma noxium OX=2282107 GN=PNOK_0283200 PE=4 SV=1	KOG1575	Voltage-gated shaker-like K+ channel, subunit beta/KCNAB	[C]	Energy production and conversion
gene000073	1369.37	1328.83	1375.46	1710.52	1733.22	1703.17	1.52976	5.30966e-59		Voltage-gated potassium channel subunit beta-1 OS=Homo sapiens OX=9606 GN=KCNAB1 PE=1 SV=1	Aldo_ket_red							voltage-gated potassium channel beta-2 subunit [Pyrrhoderma noxium]	Voltage-gated potassium channel beta-2 subunit OS=Pyrrhoderma noxium OX=2282107 GN=PNOK_0283200 PE=4 SV=1	KOG1575	Voltage-gated shaker-like K+ channel, subunit beta/KCNAB	[C]	Energy production and conversion
gene000074	170.095	178.837	164.004	147.255	152.122	148.5	1.057	0.1346			Fasciclin							hypothetical protein A7U60_g5782 [Sanghuangporus baumii]	Fas1 domain-containing OS=Pyrrhoderma noxium OX=2282107 GN=PNOK_0282900 PE=4 SV=1
gene000075	66.542	66.6207	69.1858	76.1315	77.4242	71.3154	1.34548	2.23321e-13										hypothetical protein A7U60_g4031 [Sanghuangporus baumii]	Uncharacterized protein OS=Pleurotus ostreatus PC15 OX=1137138 GN=PLEOSDRAFT_161067 PE=4 SV=1
gene000076	55.8744	55.4964	56.3846	53.3228	51.8301	52.5817	1.13826	6.43631e-05		Coatomer subunit beta OS=Gallus gallus OX=9031 GN=COPB1 PE=2 SV=1	Coatomer_b_Cpla	intracellular protein transport(GO:0006886)| vesicle-mediated transport(GO:0016192)	COPI vesicle coat(GO:0030126)| membrane coat(GO:0030117)	structural molecule activity(GO:0005198)	K17301	coatomer subunit beta	NA:NA	coatomer protein [Fomitiporia mediterranea MF3/22]	Coatomer subunit beta OS=Pyrrhoderma noxium OX=2282107 GN=PNOK_0283000 PE=4 SV=1	KOG1058	Vesicle coat complex COPI, beta subunit	[U]	Intracellular trafficking, secretion, and vesicular transport
gene000077	22.2794	22.193	18.467	16.7623	16.916	16.0418	0.956104	0.595195		Protein NIF3 homolog OS=Schizosaccharomyces pombe (strain 972 / ATCC 24843) OX=284812 GN=SPCC126.12 PE=3 SV=1	NIF3							NGG1p interacting factor 3 [Pyrrhoderma noxium]	NGG1p interacting factor 3 OS=Pyrrhoderma noxium OX=2282107 GN=PNOK_0283100 PE=4 SV=1	KOG4131	Ngg1-interacting factor 3 protein NIF3L1	[R]	General function prediction only
gene000078	14.679	14.5559	14.3132	14.6515	15.956	15.4473	1.28064	8.83445e-06		Probable uroporphyrinogen-III C-methyltransferase OS=Schizosaccharomyces pombe (strain 972 / ATCC 24843) OX=284812 GN=SPCC1739.06c PE=2 SV=1	Sirohm_synth_C			methyltransferase activity(GO:0008168)	K00589	uroporphyrin-III C-methyltransferase	ko00860:Porphyrin and chlorophyll metabolism	uroporphyrin-III C-m [Fomitiporia mediterranea MF3/22]	Uroporphyrin-III C-methyltransferase OS=Pyrrhoderma noxium OX=2282107 GN=PNOK_0283800 PE=3 SV=1	KOG1527	Uroporphyrin III methyltransferase	[H]	Coenzyme transport and metabolism
gene000079	155.724	152.288	152.554	155.39	147.092	146.614	1.18029	3.89764e-08		NADH-ubiquinone oxidoreductase 49 kDa subunit, mitochondrial OS=Neurospora crassa (strain ATCC 24698 / 74-OR23-1A / CBS 708.71 / DSM 1257 / FGSC 987) OX=367110 GN=nuo-49 PE=1 SV=2	Complex1_49kDa	oxidation-reduction process(GO:0055114)		quinone binding(GO:0048038)| oxidoreductase activity, acting on NAD(P)H(GO:0016651)| NAD binding(GO:0051287)	K03935	NADH dehydrogenase (ubiquinone) Fe-S protein 2	ko00190:Oxidative phosphorylation	NADH dehydrogenase I, D subunit [Sanghuangporus baumii]	NADH-ubiquinone oxidoreductase OS=Schizopora paradoxa OX=27342 GN=SCHPADRAFT_861728 PE=3 SV=1	KOG2870	NADH:ubiquinone oxidoreductase, NDUFS2/49 kDa subunit	[C]	Energy production and conversion
gene000080	94.2273	93.2483	95.6105	66.6634	71.0376	68.7907	0.88329	0.00141107			CIMR	lysosomal transport(GO:0007041)		signaling receptor activity(GO:0038023)| phosphoprotein binding(GO:0051219)				mannose 6-phosphate receptor domain-containing protein [Sanghuangporus baumii]	Mannose 6-phosphate receptor domain-containing OS=Pyrrhoderma noxium OX=2282107 GN=PNOK_0283400 PE=4 SV=1
gene000081	871.923	859.278	824.531	1440.86	1395.9	1424.22	2.01812	2.0895e-171	Up		GPI-anchored							hypothetical protein FOMMEDRAFT_149034 [Fomitiporia mediterranea MF3/22]	Uncharacterized protein OS=Pyrrhoderma noxium OX=2282107 GN=PNOK_0282200 PE=4 SV=1
gene000082	5.94936	7.80005	6.83765	1.99999	1.30636	1.71984	0.295081	3.3485e-12	Down									hypothetical protein A7U60_g5791 [Sanghuangporus baumii]	Uncharacterized protein OS=Trametes pubescens OX=154538 GN=TRAPUB_1933 PE=4 SV=1
gene000083	136.068	142.65	140.597	59.3629	55.4603	58.6588	0.500749	1.2855e-122		Lipid A export ATP-binding/permease protein MsbA OS=Pseudomonas aeruginosa (strain ATCC 15692 / DSM 22644 / CIP 104116 / JCM 14847 / LMG 12228 / 1C / PRS 101 / PAO1) OX=208964 GN=msbA PE=3 SV=1	ABC_tran	cell redox homeostasis(GO:0045454)		ATP binding(GO:0005524)| protein disulfide oxidoreductase activity(GO:0015035)| electron transfer activity(GO:0009055)| ATPase activity(GO:0016887)				hypothetical protein A7U60_g5794 [Sanghuangporus baumii]	Abc transporter atp-binding protein OS=Pyrrhoderma noxium OX=2282107 GN=PNOK_0285000 PE=4 SV=1	KOG0055	Multidrug/pheromone exporter, ABC superfamily	[Q]	Secondary metabolites biosynthesis, transport and catabolism
gene000084	19.8341	17.037	19.2872	17.6417	18.1755	17.1667	1.14263	0.152318		Bis(5&apos;-nucleosyl)-tetraphosphatase [asymmetrical] OS=Schizosaccharomyces pombe (strain 972 / ATCC 24843) OX=284812 GN=aph1 PE=1 SV=2	HIT				K01522	bis(5'-adenosyl)-triphosphatase	ko00230:Purine metabolism	diadenosine 5&apos;,5&apos;&apos;&apos;-P1,P4-tetraphosphate asymmetrical hydrolase [Sanghuangporus baumii]	Diadenosine 5, 5-P1,P4-tetraphosphate asymmetrical hydrolase OS=Pyrrhoderma noxium OX=2282107 GN=PNOK_0280000 PE=4 SV=1	KOG3379	Diadenosine polyphosphate hydrolase and related proteins of the histidine triad (HIT) family	[R]	General function prediction only
gene000085	26.0893	23.2361	26.1042	15.6268	15.1592	16.3429	0.756578	1.43119e-09										hypothetical protein A7U60_g5796 [Sanghuangporus baumii]	Uncharacterized protein OS=Pyrrhoderma noxium OX=2282107 GN=PNOK_0280100 PE=4 SV=1
gene000086	32.7148	37.5413	35.5047	13.4325	15.1601	13.8398	0.485798	1.09016e-27	Down		BTB			protein binding(GO:0005515)				hypothetical protein A7U60_g5810 [Sanghuangporus baumii]	Uncharacterized protein OS=Pyrrhoderma noxium OX=2282107 GN=PNOK_0280600 PE=4 SV=1
gene000087	51.8155	54.217	55.1349	65.5692	67.6168	67.2716	1.50592	7.78473e-38			BTB			protein binding(GO:0005515)				hypothetical protein A7U60_g5809 [Sanghuangporus baumii]	Uncharacterized protein OS=Pyrrhoderma noxium OX=2282107 GN=PNOK_0280600 PE=4 SV=1
gene000088	74.4452	73.5978	72.0821	36.3873	37.0162	37.5813	0.610419	3.37734e-26										hypothetical protein A7U60_g5808 [Sanghuangporus baumii]	Uncharacterized protein OS=Pyrrhoderma noxium OX=2282107 GN=PNOK_0280600 PE=4 SV=1
gene000089	108.727	108.606	105.706	76.7143	77.0628	79.3707	0.873754	1.60614e-05		High osmolarity signaling protein SHO1 OS=Schizophyllum commune (strain H4-8 / FGSC 9210) OX=578458 GN=SHO1 PE=3 SV=1	SH3_1			protein binding(GO:0005515)	K11246	SHO1 osmosensor	ko04011:MAPK signaling pathway - yeast	hypothetical protein A7U60_g5807 [Sanghuangporus baumii]	SH3-domain-containing membrane OS=Pyrrhoderma noxium OX=2282107 GN=PNOK_0280500 PE=3 SV=1	KOG4226	Adaptor protein NCK/Dock, contains SH2 and SH3 domains	[T]	Signal transduction mechanisms
gene000090	51.0403	51.9692	55.659	33.8088	35.0378	36.6294	0.804978	4.37561e-08		Citrinin biosynthesis cluster MFS transporter mrr1 OS=Monascus ruber OX=89489 GN=mrr1 PE=3 SV=1	MFS_1	transmembrane transport(GO:0055085)	integral component of membrane(GO:0016021)					MFS general substrate transporter [Sanghuangporus baumii]	Uncharacterized protein OS=Grifola frondosa OX=5627 GN=A0H81_13585 PE=4 SV=1	KOG0255	Synaptic vesicle transporter SVOP and related transporters (major facilitator superfamily)	[R]	General function prediction only
gene000091	16.7004	18.3666	19.0146	10.5658	9.69591	9.44925	0.664878	1.8926e-10		Probable exonuclease V, mitochondrial OS=Schizosaccharomyces pombe (strain 972 / ATCC 24843) OX=284812 GN=exo5 PE=3 SV=1	Exo5			single-stranded DNA 5'-3' exodeoxyribonuclease activity(GO:0045145)	K17815	exonuclease V [EC:3.1.-.-]	NA:NA	hypothetical protein A7U60_g5805 [Sanghuangporus baumii]	Rhamnolipids biosynthesis 3-oxoacyl-reductase OS=Pyrrhoderma noxium OX=2282107 GN=PNOK_0279700 PE=4 SV=1	KOG4760	Uncharacterized conserved protein	[S]	Function unknown
gene000092	25.2328	24.4206	24.6773	19.0445	18.7925	17.9968	0.90935	0.0131662		Serine/threonine-protein kinase ppk30 OS=Schizosaccharomyces pombe (strain 972 / ATCC 24843) OX=284812 GN=ppk30 PE=1 SV=1	Pkinase	protein phosphorylation(GO:0006468)		protein kinase activity(GO:0004672)| ATP binding(GO:0005524)	K08853	AP2-associated kinase	NA:NA	hypothetical protein A7U60_g5804 [Sanghuangporus baumii]	Serine threonine OS=Pyrrhoderma noxium OX=2282107 GN=PNOK_0279800 PE=4 SV=1	KOG1989	ARK protein kinase family	[T]	Signal transduction mechanisms
gene000093	71.6923	67.1779	72.1565	38.7729	38.8641	39.031	0.669427	2.00328e-39										hypothetical protein FOMMEDRAFT_161493 [Fomitiporia mediterranea MF3/22]	Uncharacterized protein OS=Pyrrhoderma noxium OX=2282107 GN=PNOK_0280900 PE=4 SV=1
gene000094	63.3574	62.4854	64.2314	45.0544	44.0907	44.5922	0.851804	8.94988e-08		Transcriptional regulatory protein SIN3 OS=Saccharomyces cerevisiae (strain ATCC 204508 / S288c) OX=559292 GN=SIN3 PE=1 SV=2	PAH	regulation of transcription, DNA-templated(GO:0006355)			K11644	paired amphipathic helix protein Sin3a	ko04139:Regulation of mitophagy - yeast|ko04919:Thyroid hormone signaling pathway	hypothetical protein A7U60_g5803 [Sanghuangporus baumii]	Histone deacetylase SIN3 component OS=Pyrrhoderma noxium OX=2282107 GN=PNOK_0280800 PE=4 SV=1	KOG4204	Histone deacetylase complex, SIN3 component	[B]	Chromatin structure and dynamics
gene000095	2.67777	3.41045	1.74937	1.97348	1.57828	1.51841	0.781591	0.410177			PAH	regulation of transcription, DNA-templated(GO:0006355)			K11644	paired amphipathic helix protein Sin3a	ko04139:Regulation of mitophagy - yeast|ko04919:Thyroid hormone signaling pathway	hypothetical protein LAESUDRAFT_698018 [Laetiporus sulphureus 93-53]	Uncharacterized protein OS=Neocallimastix californiae OX=1754190 GN=LY90DRAFT_376237 PE=4 SV=1
gene000096	58.912	55.5541	55.3673	68.4642	66.5553	65.5605	1.42972	4.67076e-24										hypothetical protein A7U60_g5799 [Sanghuangporus baumii]	Uncharacterized protein OS=Pyrrhoderma noxium OX=2282107 GN=PNOK_0280400 PE=4 SV=1
gene000097	35.8009	35.129	36.9799	35.5401	35.0842	33.2461	1.16534	0.00010366		Uncharacterized ARM-like repeat-containing protein C1703.03c OS=Schizosaccharomyces pombe (strain 972 / ATCC 24843) OX=284812 GN=SPBC1703.03c PE=4 SV=1								hypothetical protein A7U60_g5798 [Sanghuangporus baumii]	ARM repeat-containing OS=Pyrrhoderma noxium OX=2282107 GN=PNOK_0280300 PE=4 SV=1
gene000098	59.6596	56.826	55.9866	49.2941	46.9703	47.4013	1.00829	0.869638		Serine/threonine-protein kinase svkA OS=Dictyostelium discoideum OX=44689 GN=svkA PE=1 SV=1	Pkinase	protein phosphorylation(GO:0006468)		protein kinase activity(GO:0004672)| ATP binding(GO:0005524)	K08838	serine/threonine-protein kinase 24/25/MST4	NA:NA	Pkinase-domain-containing protein [Fomitiporia mediterranea MF3/22]	Pkinase-domain-containing OS=Pyrrhoderma noxium OX=2282107 GN=PNOK_0281200 PE=4 SV=1	KOG0201	Serine/threonine protein kinase	[T]	Signal transduction mechanisms
gene000099	131.415	135.074	135.023	202.405	206.53	209.235	1.86401	2.33019e-114										hypothetical protein FOMMEDRAFT_23488 [Fomitiporia mediterranea MF3/22]	Uncharacterized protein OS=Pyrrhoderma noxium OX=2282107 GN=PNOK_0281100 PE=4 SV=1
gene000100	82.6017	76.6083	82.8262	240.543	253.955	241.211	3.68114	1.98587e-259	Up	ABC multidrug transporter atrF OS=Neosartorya fumigata (strain ATCC MYA-4609 / Af293 / CBS 101355 / FGSC A1100) OX=330879 GN=atrF PE=2 SV=1	ABC_tran	transmembrane transport(GO:0055085)	membrane(GO:0016020)| integral component of membrane(GO:0016021)	ATPase activity, coupled to transmembrane movement of substances(GO:0042626)| ATP binding(GO:0005524)| ATPase activity(GO:0016887)				hypothetical protein A7U60_g5813 [Sanghuangporus baumii]	Pleiotropic drug resistance ABC transporter OS=Pyrrhoderma noxium OX=2282107 GN=PNOK_0281000 PE=3 SV=1	KOG0065	Pleiotropic drug resistance proteins (PDR1-15), ABC superfamily	[Q]	Secondary metabolites biosynthesis, transport and catabolism
gene000101	17.5567	16.2951	15.3506	5.7564	4.75937	5.13571	0.384868	2.92295e-37	Down		F-box-like			protein binding(GO:0005515)				hypothetical protein SCHPADRAFT_933130 [Schizopora paradoxa]	Uncharacterized protein OS=Schizopora paradoxa OX=27342 GN=SCHPADRAFT_933130 PE=4 SV=1
gene000102	39.8989	38.2476	39.3959	32.0291	31.9258	32.5566	0.994111	0.901875		AP-3 complex subunit delta-1 OS=Bos taurus OX=9913 GN=AP3D1 PE=1 SV=2	Adaptin_N	intracellular protein transport(GO:0006886)| vesicle-mediated transport(GO:0016192)	membrane coat(GO:0030117)		K12396	AP-3 complex subunit delta	ko04142:Lysosome	Adaptor protein complex AP-3 delta subunit [Sanghuangporus baumii]	AP-3 complex subunit delta OS=Pyrrhoderma noxium OX=2282107 GN=PNOK_0281300 PE=3 SV=1	KOG1059	Vesicle coat complex AP-3, delta subunit	[U]	Intracellular trafficking, secretion, and vesicular transport
gene000103	2.73397	2.80654	2.48278	0.63177	0.734106	1.24953	0.394865	0.00017293	Down	Endoglucanase-4 OS=Hypocrea jecorina OX=51453 GN=cel61a PE=1 SV=1	Glyco_hydro_61				K19356	lytic cellulose monooxygenase (C1-hydroxylating)	ko00500:Starch and sucrose metabolism	glycoside hydrolase family 61 protein [Sanghuangporus baumii]	Glycoside hydrolase family 61 OS=Pyrrhoderma noxium OX=2282107 GN=PNOK_0281400 PE=4 SV=1
gene000104	23.8522	26.1644	27.2435	17.7248	17.4548	17.6247	0.827388	0.00144345		Tyrosine-protein phosphatase non-receptor type 14 OS=Homo sapiens OX=9606 GN=PTPN14 PE=1 SV=2	Y_phosphatase	protein dephosphorylation(GO:0006470)		protein tyrosine phosphatase activity(GO:0004725)				phosphatases II [Sanghuangporus baumii]	Phosphatases II OS=Pyrrhoderma noxium OX=2282107 GN=PNOK_0281900 PE=4 SV=1
gene000105	6.82118	5.14796	6.69625	1.86783	1.8196	2.16566	0.37987	3.02351e-13	Down									hypothetical protein A7U60_g5811 [Sanghuangporus baumii]	Unplaced genomic scaffold K443scaffold_242, whole genome shotgun sequence OS=Laccaria amethystina LaAM-08-1 OX=1095629 GN=K443DRAFT_134618 PE=4 SV=1
gene000106	6.08972	5.16032	5.52425	5.3061	4.00797	4.75565	1.01484	0.953854			F-box-like			protein binding(GO:0005515)				hypothetical protein A7U60_g5829 [Sanghuangporus baumii]	Uncharacterized protein OS=Schizopora paradoxa OX=27342 GN=SCHPADRAFT_1003022 PE=4 SV=1
gene000107	315.371	302.977	308.975	132.831	137.828	138.532	0.534308	6.07269e-113										hypothetical protein A7U60_g5821 [Sanghuangporus baumii]	C2H2-type zinc-finger OS=Pyrrhoderma noxium OX=2282107 GN=PNOK_0277800 PE=4 SV=1
gene000108	9.55658	8.95717	10.4866	3.58857	3.55301	2.42125	0.399219	3.74252e-15	Down									hypothetical protein A7U60_g5822 [Sanghuangporus baumii]
gene000109	87.2845	82.5264	86.7507	67.1964	64.8664	61.909	0.915269	0.00137111		Chitin synthase 3 OS=Cryptococcus neoformans var. grubii serotype A (strain H99 / ATCC 208821 / CBS 10515 / FGSC 9487) OX=235443 GN=CHS3 PE=1 SV=1	Chitin_synth_2				K00698	chitin synthase	ko00520:Amino sugar and nucleotide sugar metabolism	glycosyltransferase family 2 protein [Sanghuangporus baumii]	Glycosyltransferase family 2 OS=Pyrrhoderma noxium OX=2282107 GN=PNOK_0279100 PE=4 SV=1	KOG2571	Chitin synthase/hyaluronan synthase (glycosyltransferases)	[M]	Cell wall/membrane/envelope biogenesis
gene000110	12.518	12.7573	12.7971	14.0014	13.7846	12.1798	1.27067	5.14672e-06										hypothetical protein A7U60_g5824 [Sanghuangporus baumii]	Uncharacterized protein OS=Schizopora paradoxa OX=27342 GN=SCHPADRAFT_884129 PE=4 SV=1
gene000111	6.53156	7.13762	6.22055	4.56827	5.046	4.82264	0.878755	0.230346										hypothetical protein A7U60_g5828 [Sanghuangporus baumii]
gene000112	27.5926	26.1903	26.7875	22.5928	22.3978	22.7179	1.01744	0.71406			Taxilin			syntaxin binding(GO:0019905)				hypothetical protein FOMMEDRAFT_136872 [Fomitiporia mediterranea MF3/22]	Uncharacterized protein OS=Schizopora paradoxa OX=27342 GN=SCHPADRAFT_907914 PE=4 SV=1
gene000113	184.121	181.773	170.493	171.577	152.429	159.767	1.09139	0.039464		UDP-N-acetylhexosamine pyrophosphorylase OS=Mus musculus OX=10090 GN=Uap1 PE=1 SV=1	UDPGP			uridylyltransferase activity(GO:0070569)	K00972	UDP-N-acetylglucosamine/UDP-N-acetylgalactosamine diphosphorylase	ko00520:Amino sugar and nucleotide sugar metabolism	UDP-N-acetylglucosamine pyrophosphorylase [Fomitiporia mediterranea MF3/22]	UDP-N-acetylglucosamine diphosphorylase OS=Pyrrhoderma noxium OX=2282107 GN=PNOK_0278900 PE=4 SV=1	KOG2388	UDP-N-acetylglucosamine pyrophosphorylase	[M]	Cell wall/membrane/envelope biogenesis
gene000114	14.4833	12.6085	13.0809	12.3874	11.1602	11.2441	1.04828	0.442388		Breast cancer type 2 susceptibility protein homolog OS=Rattus norvegicus OX=10116 GN=Brca2 PE=1 SV=1	BRCA-2_OB1	double-strand break repair via homologous recombination(GO:0000724)			K08775	breast cancer 2 susceptibility protein	ko03440:Homologous recombination|ko03460:Fanconi anemia pathway	hypothetical protein A7U60_g5833 [Sanghuangporus baumii]	Rad51-associated brh2 OS=Pyrrhoderma noxium OX=2282107 GN=PNOK_0279300 PE=4 SV=1	KOG4751	DNA recombinational repair protein BRCA2	[L]	Replication, recombination and repair
gene000115	89.4072	87.6018	89.4118	77.591	80.8563	80.0167	1.0838	0.0237249		Histone acetyltransferase type B subunit 2 OS=Ustilago maydis (strain 521 / FGSC 9021) OX=237631 GN=HAT2 PE=3 SV=2	WD40			protein binding(GO:0005515)	K10752	histone-binding protein RBBP4	NA:NA	histone acetyltransferase type B subunit 2 [Fomitiporia mediterranea MF3/22]	Histone acetyltransferase type B subunit 2 OS=Pyrrhoderma noxium OX=2282107 GN=PNOK_0279500 PE=4 SV=1	KOG0264	Nucleosome remodeling factor, subunit CAF1/NURF55/MSI1	[B]	Chromatin structure and dynamics
gene000116	26.1558	28.1289	26.2176	20.9871	21.1843	20.4283	0.941261	0.369011		25S rRNA (uridine-N(3))-methyltransferase OS=Schizosaccharomyces pombe (strain 972 / ATCC 24843) OX=284812 GN=bmt5 PE=3 SV=1	DUF2431				K19307	25S rRNA (uracil2634-N3)-methyltransferase	NA:NA	hypothetical protein A7U60_g5835 [Sanghuangporus baumii]	Conserved eukaryotic OS=Pyrrhoderma noxium OX=2282107 GN=PNOK_0279600 PE=4 SV=1	KOG4174	Uncharacterized conserved protein	[S]	Function unknown
gene000117	0	0.129594	1.13006	0	0.239893	0.115396	0.344761	0.615924
gene000118	52.0822	49.7752	51.8604	48.446	46.1426	45.77	1.10535	0.00763865		Pre-mRNA 3&apos;-end-processing factor FIP1 OS=Danio rerio OX=7955 GN=fip1l1 PE=1 SV=1	Fip1				K14405	pre-mRNA 3'-end-processing factor FIP1	ko03015:mRNA surveillance pathway	hypothetical protein A7U60_g5842 [Sanghuangporus baumii]	Pre-mrna polyadenylation factor fip1 OS=Pyrrhoderma noxium OX=2282107 GN=PNOK_0276900 PE=4 SV=1	KOG1049	Polyadenylation factor I complex, subunit FIP1	[A]	RNA processing and modification
gene000119	37.6315	35.9383	35.8377	21.3992	21.2035	19.7192	0.689585	8.15576e-12		TBC domain-containing protein C1778.09 OS=Schizosaccharomyces pombe (strain 972 / ATCC 24843) OX=284812 GN=SPBC1778.09 PE=4 SV=1	RabGAP-TBC							RabGAP/TBC [Sanghuangporus baumii]	TBC OS=Pyrrhoderma noxium OX=2282107 GN=PNOK_0277000 PE=4 SV=1	KOG1102	Rab6 GTPase activator GAPCenA and related TBC domain proteins	[R]	General function prediction only
gene000120	36.844	40.0418	36.7832	35.7129	36.9561	37.9087	1.17764	0.000215735		Chromatin modification-related protein YNG2 OS=Saccharomyces cerevisiae (strain ATCC 204508 / S288c) OX=559292 GN=YNG2 PE=1 SV=1	ING				K11319	inhibitor of growth protein 3	NA:NA	hypothetical protein A7U60_g5837 [Sanghuangporus baumii]	Chromatin modification-related protein OS=Pyrrhoderma noxium OX=2282107 GN=PNOK_0277300 PE=3 SV=1	KOG1973	Chromatin remodeling protein, contains PHD Zn-finger	[B]	Chromatin structure and dynamics
gene000121	8.39285	9.58291	9.14086	1.15384	1.99392	1.75292	0.219112	3.51105e-39	Down
gene000122	45.5202	45.2971	45.805	19.355	20.336	19.3792	0.523516	5.72107e-33		Probable quinone oxidoreductase OS=Saccharomyces cerevisiae (strain ATCC 204508 / S288c) OX=559292 GN=ZTA1 PE=1 SV=1	ADH_zinc_N	oxidation-reduction process(GO:0055114)			K00344	NADPH:quinone reductase	NA:NA	NAD-binding protein [Fomitiporia mediterranea MF3/22]	NAD P-binding protein OS=Pyrrhoderma noxium OX=2282107 GN=PNOK_0277400 PE=4 SV=1	KOG1197	Predicted quinone oxidoreductase	[R]	General function prediction only
gene000123	8.91461	11.0601	8.4953	14.2405	13.3347	13.6388	1.75115	1.11388e-15		Metal tolerance protein 3 OS=Oryza sativa subsp. japonica OX=39947 GN=MTP3 PE=2 SV=1	ZT_dimer	cation transport(GO:0006812)| transmembrane transport(GO:0055085)	integral component of membrane(GO:0016021)	cation transmembrane transporter activity(GO:0008324)				CDF manganese transporter [Fomitiporia mediterranea MF3/22]	CDF-like metal transporter OS=Pyrrhoderma noxium OX=2282107 GN=PNOK_0276100 PE=4 SV=1	KOG1485	Mitochondrial Fe2+ transporter MMT1 and related transporters (cation diffusion facilitator superfamily)	[P]	Inorganic ion transport and metabolism
gene000124	16.9273	17.3921	19.3085	12.1938	9.05474	12.5829	0.763294	0.0602044										hypothetical protein PNOK_0275900 [Pyrrhoderma noxium]	Uncharacterized protein OS=Pyrrhoderma noxium OX=2282107 GN=PNOK_0275900 PE=4 SV=1
gene000125	3.45988	3.47284	3.36481	2.02028	2.7448	1.91102	0.78551	0.116253										hypothetical protein A7U60_g5844 [Sanghuangporus baumii]
gene000126	19.7775	16.8657	18.4546	17.2342	17.1431	18.2913	1.15759	0.00281771		Pre-rRNA-processing protein IPI1 OS=Scheffersomyces stipitis (strain ATCC 58785 / CBS 6054 / NBRC 10063 / NRRL Y-11545) OX=322104 GN=IPI1 PE=3 SV=2	Ipi1_N				K14827	pre-rRNA-processing protein IPI1	NA:NA	hypothetical protein A7U60_g5845 [Sanghuangporus baumii]	Testis-expressed sequence 10 OS=Pyrrhoderma noxium OX=2282107 GN=PNOK_0275700 PE=4 SV=1	KOG2149	Uncharacterized conserved protein	[S]	Function unknown
gene000127	60.5882	51.0931	57.1317	41.6604	40.0774	37.1191	0.852479	0.00754689		Guanine exchange factor for Rac 30 OS=Dictyostelium discoideum OX=44689 GN=gxcDD PE=4 SV=3	RhoGEF	regulation of Rho protein signal transduction(GO:0035023)		Rho guanyl-nucleotide exchange factor activity(GO:0005089)				hypothetical protein A7U60_g5846 [Sanghuangporus baumii]	Uncharacterized protein OS=Pyrrhoderma noxium OX=2282107 GN=PNOK_0275600 PE=4 SV=1	KOG4424	Predicted Rho/Rac guanine nucleotide exchange factor/faciogenital dysplasia protein 3	[T]	Signal transduction mechanisms
gene000128	16.1478	15.6519	17.485	6.71277	6.27037	6.55255	0.479878	1.02776e-15	Down									hypothetical protein K443DRAFT_671332 [Laccaria amethystina LaAM-08-1]	Unplaced genomic scaffold K443scaffold_3, whole genome shotgun sequence OS=Laccaria amethystina LaAM-08-1 OX=1095629 GN=K443DRAFT_671332 PE=4 SV=1
gene000129	2.12859	2.44522	3.70824	0.770608	1.37759	1.04133	0.467328	0.016304	Down									hypothetical protein FOMMEDRAFT_139814 [Fomitiporia mediterranea MF3/22]	Uncharacterized protein OS=Schizopora paradoxa OX=27342 GN=SCHPADRAFT_940097 PE=4 SV=1
gene000130	7.41662	7.8705	8.57888	8.03138	7.3693	8.49547	1.21206	0.00538146		Proline-specific permease OS=Emericella nidulans (strain FGSC A4 / ATCC 38163 / CBS 112.46 / NRRL 194 / M139) OX=227321 GN=prnB PE=2 SV=2	AA_permease	transmembrane transport(GO:0055085)	membrane(GO:0016020)		K16261	yeast amino acid transporter	NA:NA	amino acid permease [Pyrrhoderma noxium]	Amino acid permease OS=Pyrrhoderma noxium OX=2282107 GN=PNOK_0275500 PE=4 SV=1	KOG1286	Amino acid transporters	[E]	Amino acid transport and metabolism
gene000131	17.7985	17.629	18.6949	11.0567	11.6239	10.9756	0.753016	4.32453e-09										hypothetical protein A7U60_g5849 [Sanghuangporus baumii]	WD40 domain containing protein OS=Pyrrhoderma noxium OX=2282107 GN=PNOK_0455100 PE=4 SV=1
gene000132	19.5499	15.0037	21.5632	0.906279	1.04151	1.002	0.063712	3.06186e-29	Down									hypothetical protein FOMMEDRAFT_139814 [Fomitiporia mediterranea MF3/22]	Uncharacterized protein OS=Schizopora paradoxa OX=27342 GN=SCHPADRAFT_940095 PE=4 SV=1
gene000133	0.19683	1.3419	0.500061	0	0.0955389	0	0.0570091	0.0644348										hypothetical protein A7U60_g5850 [Sanghuangporus baumii]
gene000134	15.8547	15.1879	13.8298	7.3538	7.80959	7.54465	0.612698	1.17933e-11										hypothetical protein A7U60_g5850 [Sanghuangporus baumii]	Uncharacterized protein OS=Polyporus brumalis OX=139420 GN=OH76DRAFT_1396273 PE=4 SV=1
gene000136	1.55839	2.25453	2.62127	3.09327	3.59954	3.16186	1.85507	0.000462471		Probable endo-beta-1,4-glucanase D OS=Neosartorya fumigata (strain CEA10 / CBS 144.89 / FGSC A1163) OX=451804 GN=eglD PE=3 SV=1	Glyco_hydro_61				K19356	lytic cellulose monooxygenase (C1-hydroxylating)	ko00500:Starch and sucrose metabolism	glycoside hydrolase family 61 protein [Sanghuangporus baumii]	Glycoside hydrolase family 61 OS=Pyrrhoderma noxium OX=2282107 GN=PNOK_0600500 PE=4 SV=1
gene000137	91.7808	96.1696	91.9757	62.5666	58.1328	59.7099	0.779982	5.29543e-11		Saccharopine dehydrogenase [NAD(+), L-lysine-forming] OS=Yarrowia lipolytica (strain CLIB 122 / E 150) OX=284591 GN=LYS5 PE=3 SV=1	AlaDh_PNT_N				K00290	saccharopine dehydrogenase (NAD+, L-lysine forming)	ko00300:Lysine biosynthesis|ko00310:Lysine degradation|ko01230:Biosynthesis of amino acids	saccharopine dehydrogenase [Sanghuangporus baumii]	Saccharopine dehydrogenase [NAD(+), L-lysine-forming] OS=Pyrrhoderma noxium OX=2282107 GN=PNOK_0272000 PE=3 SV=1	KOG0172	Lysine-ketoglutarate reductase/saccharopine dehydrogenase	[E]	Amino acid transport and metabolism
gene000138	118.353	111.019	112.761	66.9722	67.877	67.5929	0.716423	1.18119e-23										hypothetical protein A7U60_g5853 [Sanghuangporus baumii]	Uncharacterized protein OS=Pyrrhoderma noxium OX=2282107 GN=PNOK_0271900 PE=4 SV=1
gene000139	122.946	122.879	124.683	127.171	127.446	127.425	1.24837	5.89252e-10		Uncharacterized oxidoreductase DltE OS=Bacillus subtilis (strain 168) OX=224308 GN=dltE PE=3 SV=2	adh_short							hypothetical protein A7U60_g5854 [Sanghuangporus baumii]	NAD(P)-binding protein OS=Wolfiporia cocos (strain MD-104) OX=742152 GN=WOLCODRAFT_160370 PE=4 SV=1
gene000140	41.4689	43.957	46.8102	27.0642	30.1164	32.2063	0.818718	0.00260037										hypothetical protein A7U60_g5855 [Sanghuangporus baumii]	TPR OS=Pyrrhoderma noxium OX=2282107 GN=PNOK_0270900 PE=4 SV=1	KOG4234	TPR repeat-containing protein	[R]	General function prediction only
gene000141	38.9747	36.7143	37.165	44.486	42.6033	50.3556	1.47449	1.9606e-09		Mitochondrial inner membrane protease subunit 1 OS=Schizosaccharomyces pombe (strain 972 / ATCC 24843) OX=284812 GN=imp1 PE=3 SV=1	Peptidase_S24				K09647	mitochondrial inner membrane protease subunit 1 [EC:3.4.21.-]	ko03060:Protein export	LexA/Signal peptidase [Sanghuangporus baumii]	Signal peptidase OS=Pyrrhoderma noxium OX=2282107 GN=PNOK_0270800 PE=4 SV=1	KOG0171	Mitochondrial inner membrane protease, subunit IMP1	[O]	Posttranslational modification, protein turnover, chaperones
gene000142	64.7073	70.2968	75.351	90.1548	97.9641	97.9975	1.6472	3.32368e-21										hypothetical protein A7U60_g5857 [Sanghuangporus baumii]	Uncharacterized protein OS=Pyrrhoderma noxium OX=2282107 GN=PNOK_0270700 PE=4 SV=1
gene000143	78.8711	84.9342	82.8555	85.7409	84.675	85.467	1.25574	3.20431e-11		Uncharacterized acyltransferase CST26 OS=Saccharomyces cerevisiae (strain ATCC 204508 / S288c) OX=559292 GN=CST26 PE=1 SV=1	Acyltransferase			transferase activity, transferring acyl groups(GO:0016746)				acyltransferase-domain-containing protein [Sanghuangporus baumii]	Lysocardiolipin acyltransferase OS=Pyrrhoderma noxium OX=2282107 GN=PNOK_0272400 PE=4 SV=1	KOG1505	Lysophosphatidic acid acyltransferase LPAAT and related acyltransferases	[I]	Lipid transport and metabolism
gene000144	239.616	246.589	241.212	410.996	427.067	436.689	2.12175	5.26039e-94	Up	Mitochondrial import inner membrane translocase subunit tim8 OS=Schizosaccharomyces pombe (strain 972 / ATCC 24843) OX=284812 GN=tim8 PE=3 SV=1	zf-Tim10_DDP				K17780	mitochondrial import inner membrane translocase subunit TIM8	NA:NA	hypothetical protein FOMMEDRAFT_113891 [Fomitiporia mediterranea MF3/22]	Mitochondrial import inner membrane translocase subunit tim8 OS=Pyrrhoderma noxium OX=2282107 GN=PNOK_0273000 PE=3 SV=1	KOG3489	Mitochondrial import inner membrane translocase, subunit TIM8	[U]	Intracellular trafficking, secretion, and vesicular transport
gene000145	26.5741	22.7316	24.8122	20.2766	19.4239	18.4928	0.950595	0.322291										alpha/beta-hydrolase [Sanghuangporus baumii]	Alpha beta-hydrolase OS=Pyrrhoderma noxium OX=2282107 GN=PNOK_0272900 PE=4 SV=1
gene000146	24.774	25.6858	26.2051	17.7316	19.1663	20.8328	0.91193	0.109626		Ino eighty subunit 1 OS=Emericella nidulans (strain FGSC A4 / ATCC 38163 / CBS 112.46 / NRRL 194 / M139) OX=227321 GN=AN10560 PE=3 SV=1					K11675	Ino eighty subunit 1	NA:NA	hypothetical protein A7U60_g5862 [Sanghuangporus baumii]	Ino eighty subunit 1 OS=Termitomyces sp. J132 OX=1306850 GN=J132_03264 PE=4 SV=1
gene000147	30.1921	31.2519	31.1515	10.2136	10.1543	10.5704	0.404493	3.86783e-58	Down									hypothetical protein FOMMEDRAFT_23510, partial [Fomitiporia mediterranea MF3/22]	Uncharacterized protein OS=Pyrrhoderma noxium OX=2282107 GN=PNOK_0272500 PE=4 SV=1
gene000148	2.6306	2.03936	3.60314	0.621098	0.66619	1.49548	0.407945	0.0102069	Down
gene000149	250.244	266.743	276.981	335.394	347.942	360.148	1.59135	2.40612e-34		Putative voltage-gated potassium channel subunit beta OS=Schizosaccharomyces pombe (strain 972 / ATCC 24843) OX=284812 GN=SPCC965.06 PE=3 SV=1	Aldo_ket_red							voltage-gated potassium channel beta-2 subunit [Sanghuangporus baumii]	Voltage-gated potassium channel beta-2 subunit OS=Pyrrhoderma noxium OX=2282107 GN=PNOK_0283200 PE=4 SV=1	KOG1575	Voltage-gated shaker-like K+ channel, subunit beta/KCNAB	[C]	Energy production and conversion
gene000150	117.872	126.542	136.467	145.059	145.946	144.736	1.38513	4.28418e-19			DUF423							hypothetical protein FOMMEDRAFT_23508 [Fomitiporia mediterranea MF3/22]	Uncharacterized protein OS=Hypsizygus marmoreus OX=39966 GN=Hypma_015424 PE=4 SV=1
gene000151	26.6422	22.6639	24.8608	17.3614	15.8897	16.5517	0.812932	0.000108537			DUF1741							glycine dehydrogenase [Sanghuangporus baumii]	Uncharacterized protein OS=Schizopora paradoxa OX=27342 GN=SCHPADRAFT_873602 PE=4 SV=1
gene000152	49.4912	47.1108	47.0899	79.1812	82.9089	80.5879	2.04498	1.2453e-126	Up	Putative glycine dehydrogenase (decarboxylating), mitochondrial OS=Schizosaccharomyces pombe (strain 972 / ATCC 24843) OX=284812 GN=gcv2 PE=3 SV=2	GDC-P	glycine catabolic process(GO:0006546)| oxidation-reduction process(GO:0055114)		glycine dehydrogenase (decarboxylating) activity(GO:0004375)	K00281	glycine dehydrogenase	ko00260:Glycine, serine and threonine metabolism|ko00630:Glyoxylate and dicarboxylate metabolism|ko01200:Carbon metabolism	glycine dehydrogenase [Sanghuangporus baumii]	Glycine cleavage system P protein OS=Schizopora paradoxa OX=27342 GN=SCHPADRAFT_852045 PE=3 SV=1	KOG2040	Glycine dehydrogenase (decarboxylating)	[E]	Amino acid transport and metabolism
gene000153	28.1174	27.3091	26.2593	20.6439	21.4709	21.9858	0.950118	0.290419			PPR							hypothetical protein A7U60_g5865 [Sanghuangporus baumii]	Pentatricopeptide repeat-containing OS=Pyrrhoderma noxium OX=2282107 GN=PNOK_0274400 PE=4 SV=1
gene000154	21.546	21.9102	24.0639	6.03481	7.14662	5.99966	0.344127	2.47789e-65	Down	Putative alpha-ketoglutarate-dependent sulfonate dioxygenase OS=Schizosaccharomyces pombe (strain 972 / ATCC 24843) OX=284812 GN=SPBC460.04c PE=3 SV=1	TauD	oxidation-reduction process(GO:0055114)		oxidoreductase activity(GO:0016491)				glycosyltransferase family 4 [Pyrrhoderma noxium]	Glycosyltransferase family 4 OS=Pyrrhoderma noxium OX=2282107 GN=PNOK_0703200 PE=4 SV=1
gene000155	2.96039	4.89639	3.85697	1.23663	2.17383	2.12681	0.5728	0.0261411		Ino eighty subunit 1 OS=Emericella nidulans (strain FGSC A4 / ATCC 38163 / CBS 112.46 / NRRL 194 / M139) OX=227321 GN=AN10560 PE=3 SV=1					K11675	Ino eighty subunit 1	NA:NA	hypothetical protein A7U60_g5868 [Sanghuangporus baumii]	Uncharacterized protein OS=Pyrrhoderma noxium OX=2282107 GN=PNOK_0272200 PE=4 SV=1
gene000156	99.2634	99.2167	104.015	156.98	165.631	169.072	1.96833	1.34519e-75		F-box-like/WD repeat-containing protein TBL1XR1 OS=Mus musculus OX=10090 GN=Tbl1xr1 PE=1 SV=1	Bax1-I			protein binding(GO:0005515)	K04508	transducin (beta)-like 1	ko04013:MAPK signaling pathway - fly|ko04310:Wnt signaling pathway	WD40 repeat-like protein [Sanghuangporus baumii]	Uncharacterized protein OS=Rhizopogon vesiculosus OX=180088 GN=AZE42_02786 PE=4 SV=1	KOG0273	Beta-transducin family (WD-40 repeat) protein	[B]	Chromatin structure and dynamics
gene000157	81.773	84.7274	90.7072	54.4145	53.7296	55.1075	0.768447	4.37528e-14		LEC14B protein OS=Lithospermum erythrorhizon OX=34254 PE=2 SV=1	WD40			protein binding(GO:0005515)	K11801	WD repeat-containing protein 23	NA:NA	WD40 repeat-like protein [Sanghuangporus baumii]	WD40 domain containing protein OS=Pyrrhoderma noxium OX=2282107 GN=PNOK_0270400 PE=4 SV=1	KOG0266	WD40 repeat-containing protein	[R]	General function prediction only
gene000158	65.4262	66.3106	69.6885	39.1633	36.9926	35.0011	0.667987	3.25607e-14							K11801	WD repeat-containing protein 23	NA:NA	hypothetical protein A7U60_g5872 [Sanghuangporus baumii]	WD40 domain containing protein OS=Pyrrhoderma noxium OX=2282107 GN=PNOK_0270300 PE=4 SV=1
gene000159	11.557	11.671	9.91085	1.16653	0.62561	1.28401	0.112197	5.26696e-62	Down		APH							hypothetical protein A7U60_g5873 [Sanghuangporus baumii]	Uncharacterized protein OS=Pyrrhoderma noxium OX=2282107 GN=PNOK_0412200 PE=4 SV=1
gene000160	103.38	103.751	104.739	96.6952	98.422	97.6618	1.1366	1.49757e-05		Elongation factor 2 OS=Meyerozyma guilliermondii (strain ATCC 6260 / CBS 566 / DSM 6381 / JCM 1539 / NBRC 10279 / NRRL Y-324) OX=294746 GN=EFT2 PE=3 SV=1	EFG_C			GTPase activity(GO:0003924)| GTP binding(GO:0005525)	K03234	elongation factor 2	ko04152:AMPK signaling pathway|ko04921:Oxytocin signaling pathway	P-loop containing nucleoside triphosphate hydrolase protein [Sanghuangporus baumii]	P-loop containing nucleoside triphosphate hydrolase OS=Pyrrhoderma noxium OX=2282107 GN=PNOK_0270200 PE=4 SV=1	KOG0469	Elongation factor 2	[J]	Translation, ribosomal structure and biogenesis
gene000161	5.37118	5.80432	5.95457	0.707097	1.42206	1.52013	0.258425	1.18507e-05	Down									hypothetical protein A7U60_g5873 [Sanghuangporus baumii]	Uncharacterized protein OS=Mycena chlorophos OX=658473 GN=MCHLO_04957 PE=4 SV=1
gene000162	818.972	845.637	854.558	985.516	1067.44	989.237	1.46231	1.62829e-22		Elongation factor 2 OS=Komagataella pastoris OX=4922 GN=EFT1 PE=3 SV=1	EFG_II			GTPase activity(GO:0003924)| GTP binding(GO:0005525)	K03234	elongation factor 2	ko04152:AMPK signaling pathway|ko04921:Oxytocin signaling pathway	P-loop containing nucleoside triphosphate hydrolase protein [Sanghuangporus baumii]	P-loop containing nucleoside triphosphate hydrolase OS=Pyrrhoderma noxium OX=2282107 GN=PNOK_0270200 PE=4 SV=1	KOG0469	Elongation factor 2	[J]	Translation, ribosomal structure and biogenesis
gene000163	44.7013	44.5153	44.1743	38.4647	36.7342	37.3361	1.0212	0.68959		Putative agmatinase 3 OS=Schizosaccharomyces pombe (strain 972 / ATCC 24843) OX=284812 GN=SPAPB24D3.03 PE=3 SV=2	Arginase			metal ion binding(GO:0046872)	K01480	agmatinase	ko00330:Arginine and proline metabolism	Arginase/deacetylase [Sanghuangporus baumii]	Arginase deacetylase OS=Pyrrhoderma noxium OX=2282107 GN=PNOK_0270100 PE=3 SV=1	KOG2964	Arginase family protein	[E]	Amino acid transport and metabolism
gene000164	52.4993	50.9474	49.1132	24.2166	23.3921	22.6066	0.557098	9.02986e-47										hypothetical protein FOMMEDRAFT_143112 [Fomitiporia mediterranea MF3/22]	Uncharacterized protein OS=Pyrrhoderma noxium OX=2282107 GN=PNOK_0269400 PE=4 SV=1
gene000166	205.278	204.711	210.248	63.9081	63.957	62.3339	0.371261	4.29071e-180	Down		TPT				K15279	solute carrier family 35 (GDP-fucose transporter), member C1	NA:NA	hypothetical protein FOMMEDRAFT_23530 [Fomitiporia mediterranea MF3/22]	Uncharacterized protein OS=Pyrrhoderma noxium OX=2282107 GN=PNOK_0416600 PE=4 SV=1
gene000167	58.5111	58.4555	57.059	31.2884	36.0589	30.3062	0.679575	2.21975e-14			O-FucT							hypothetical protein A7U60_g5878 [Sanghuangporus baumii]	Uncharacterized protein OS=Pyrrhoderma noxium OX=2282107 GN=PNOK_0269300 PE=4 SV=1
gene000168	66.8224	65.6163	64.2512	38.9634	40.8784	40.9846	0.743801	5.88421e-17			SUR7		plasma membrane(GO:0005886)					pali-domain-containing protein [Fomitiporia mediterranea MF3/22]	Pali-domain-containing OS=Pyrrhoderma noxium OX=2282107 GN=PNOK_0269200 PE=4 SV=1
gene000169	16.6309	16.5107	16.5694	7.92047	9.84234	10.1335	0.679867	1.20965e-08		Sugar transporter STL1 OS=Saccharomyces cerevisiae (strain ATCC 204508 / S288c) OX=559292 GN=STL1 PE=1 SV=2	Sugar_tr	transmembrane transport(GO:0055085)	integral component of membrane(GO:0016021)	transmembrane transporter activity(GO:0022857)				general substrate transporter [Sanghuangporus baumii]	General substrate transporter OS=Pyrrhoderma noxium OX=2282107 GN=PNOK_0382900 PE=3 SV=1	KOG0254	Predicted transporter (major facilitator superfamily)	[R]	General function prediction only
gene000170	31.5634	32.4189	32.4796	26.6626	25.5569	26.0068	0.981629	0.695097							K11763	chromatin structure-remodeling complex subunit RSC9	NA:NA	hypothetical protein A7U60_g3861 [Sanghuangporus baumii]	Rsc complex subunit rsc9 OS=Pyrrhoderma noxium OX=2282107 GN=PNOK_0269000 PE=4 SV=1
gene000171	7.80602	8.15742	8.65916	7.51529	6.71741	8.38535	1.11192	0.185918			Transglut_core2							hypothetical protein FOMMEDRAFT_23533 [Fomitiporia mediterranea MF3/22]	Uncharacterized protein OS=Jaapia argillacea MUCL 33604 OX=933084 GN=JAAARDRAFT_694627 PE=4 SV=1
gene000172	15.9675	17.0833	17.9706	26.1237	27.6984	27.4083	1.92787	1.61639e-40										hypothetical protein FOMMEDRAFT_170935 [Fomitiporia mediterranea MF3/22]	Uncharacterized protein OS=Pyrrhoderma noxium OX=2282107 GN=PNOK_0268900 PE=4 SV=1
gene000173	116.638	114.189	114.331	130.162	133.433	134.296	1.39575	1.38932e-27		Mitochondrial-processing peptidase subunit alpha OS=Neurospora crassa (strain ATCC 24698 / 74-OR23-1A / CBS 708.71 / DSM 1257 / FGSC 987) OX=367110 GN=mpp PE=1 SV=2	Peptidase_M16				K01412	mitochondrial-processing peptidase subunit alpha	NA:NA	mitochondrial processing peptidase [Fomitiporia mediterranea MF3/22]	Mitochondrial processing peptidase OS=Pyrrhoderma noxium OX=2282107 GN=PNOK_0268800 PE=3 SV=1	KOG2067	Mitochondrial processing peptidase, alpha subunit	[O]	Posttranslational modification, protein turnover, chaperones
gene000174	47.7931	44.5939	43.0517	61.878	64.3984	64.1773	1.70262	3.10964e-48		Alkaline ceramidase 3 OS=Mus musculus OX=10090 GN=Acer3 PE=2 SV=1	Ceramidase	ceramide metabolic process(GO:0006672)	integral component of membrane(GO:0016021)	hydrolase activity, acting on carbon-nitrogen (but not peptide) bonds, in linear amides(GO:0016811)	K04711	dihydroceramidase [EC:3.5.1.-]	ko00600:Sphingolipid metabolism	mitochondrial processing peptidase [Sanghuangporus baumii]	Mitochondrial processing peptidase OS=Pyrrhoderma noxium OX=2282107 GN=PNOK_0268800 PE=3 SV=1
gene000175	18.6116	19.1397	20.4775	17.1212	17.6678	17.405	1.08537	0.0402904		H/ACA ribonucleoprotein complex non-core subunit NAF1 OS=Schizosaccharomyces pombe (strain 972 / ATCC 24843) OX=284812 GN=naf1 PE=1 SV=1	SAS4	pseudouridine synthesis(GO:0001522)| ribosome biogenesis(GO:0042254)| histone acetylation(GO:0016573)			K14763	H/ACA ribonucleoprotein complex non-core subunit NAF1	NA:NA	hypothetical protein A7U60_g3858 [Sanghuangporus baumii]	NAF1-domain-containing OS=Pyrrhoderma noxium OX=2282107 GN=PNOK_0268700 PE=4 SV=1	KOG2236	Uncharacterized conserved protein	[S]	Function unknown
gene000176	42.2067	45.6274	43.0279	52.7281	55.3682	57.7728	1.53456	1.52389e-23		Elongation factor Ts, mitochondrial OS=Laccaria bicolor (strain S238N-H82 / ATCC MYA-4686) OX=486041 GN=TSF1 PE=3 SV=1	EF_TS	translational elongation(GO:0006414)		translation elongation factor activity(GO:0003746)	K02357	elongation factor Ts	NA:NA	hypothetical protein A7U60_g3857 [Sanghuangporus baumii]	Elongation factor Ts, mitochondrial OS=Pyrrhoderma noxium OX=2282107 GN=TSF1 PE=3 SV=1	KOG1071	Mitochondrial translation elongation factor EF-Tsmt, catalyzes nucleotide exchange on EF-Tumt	[J]	Translation, ribosomal structure and biogenesis
gene000177	3.42799	3.23314	3.15957	2.48205	2.34753	2.05993	0.849073	0.203248		Probable alpha-L-arabinofuranosidase A OS=Aspergillus terreus (strain NIH 2624 / FGSC A1156) OX=341663 GN=abfA PE=3 SV=1	Alpha-L-AF_C	L-arabinose metabolic process(GO:0046373)		alpha-L-arabinofuranosidase activity(GO:0046556)	K01209	alpha-L-arabinofuranosidase	ko00520:Amino sugar and nucleotide sugar metabolism	glycoside hydrolase [Sanghuangporus baumii]	Glycoside hydrolase family 51 OS=Pyrrhoderma noxium OX=2282107 GN=PNOK_0308000 PE=4 SV=1
gene000178	128.259	136.066	131.012	131.364	127.826	130.11	1.19193	1.25243e-08		Coiled-coil domain-containing protein 124 homolog OS=Schizosaccharomyces pombe (strain 972 / ATCC 24843) OX=284812 GN=SPBC29A10.12 PE=3 SV=1	Ccdc124							hypothetical protein A7U60_g3855 [Sanghuangporus baumii]	Uncharacterized protein OS=Fomitiporia mediterranea (strain MF3/22) OX=694068 GN=FOMMEDRAFT_130419 PE=4 SV=1	KOG3223	Uncharacterized conserved protein	[S]	Function unknown
gene000179	67.3527	65.2695	65.9414	48.4266	47.0315	43.4605	0.846892	8.74018e-06										hypothetical protein A7U60_g3854 [Sanghuangporus baumii]	Uncharacterized protein OS=Pyrrhoderma noxium OX=2282107 GN=PNOK_0268100 PE=4 SV=1
gene000180	1.76044	1.65708	1.88076	0.931482	1.18315	1.3069	0.782635	0.333341		Exoglucanase 3 OS=Agaricus bisporus OX=5341 GN=cel3 PE=1 SV=1	Glyco_hydro_6	cellulose catabolic process(GO:0030245)		hydrolase activity, hydrolyzing O-glycosyl compounds(GO:0004553)	K19668	cellulose 1,4-beta-cellobiosidase	ko00500:Starch and sucrose metabolism|ko02020:Two-component system	cellulase [Sanghuangporus baumii]	Glucanase OS=Pyrrhoderma noxium OX=2282107 GN=PNOK_0267900 PE=3 SV=1
gene000181	48.8702	46.3285	49.3397	46.5453	46.4755	44.9729	1.15595	0.000828283		Palmitoyltransferase PFA4 OS=Cryptococcus neoformans var. grubii serotype A (strain H99 / ATCC 208821 / CBS 10515 / FGSC 9487) OX=235443 GN=PFA4 PE=1 SV=2					K20031	palmitoyltransferase ZDHHC6	NA:NA	zf-DHHC-domain-containing [Pyrrhoderma noxium]	Palmitoyltransferase PFA4 OS=Pyrrhoderma noxium OX=2282107 GN=PFA4 PE=3 SV=1
gene000182	23.8156	24.7057	25.24	17.2045	16.0108	16.9864	0.823796	3.28756e-05		Protein polybromo-1 OS=Gallus gallus OX=9031 GN=PBRM1 PE=1 SV=1	Bromodomain			protein binding(GO:0005515)	K11757	protein polybromo-1	NA:NA	Bromodomain-containing protein [Sanghuangporus baumii]	RSC complex OS=Pyrrhoderma noxium OX=2282107 GN=PNOK_0267700 PE=4 SV=1	KOG0386	Chromatin remodeling complex SWI/SNF, component SWI2 and related ATPases (DNA/RNA helicase superfamily)	[K]	Transcription
gene000183	25.6328	25.9721	26.5404	33.9326	29.8136	35.5032	1.53715	2.3758e-12		Versiconal hemiacetal acetate reductase OS=Aspergillus parasiticus OX=5067 GN=vrdA PE=1 SV=1	Aldo_ket_red							Aldo keto reductase [Pyrrhoderma noxium]	Aldo keto reductase OS=Pyrrhoderma noxium OX=2282107 GN=PNOK_0899800 PE=4 SV=1	KOG1575	Voltage-gated shaker-like K+ channel, subunit beta/KCNAB	[C]	Energy production and conversion
gene000184	49.0023	47.4557	50.1192	82.9021	83.7376	86.9143	2.09456	6.16368e-88	Up	Acyl-CoA desaturase OS=Ajellomyces capsulatus OX=5037 GN=OLE1 PE=1 SV=1					K00507	stearoyl-CoA desaturase (Delta-9 desaturase)	ko01040:Biosynthesis of unsaturated fatty acids|ko01212:Fatty acid metabolism|ko03320:PPAR signaling pathway|ko04152:AMPK signaling pathway|ko04212:Longevity regulating pathway - worm	hypothetical protein FOMMEDRAFT_96016 [Fomitiporia mediterranea MF3/22]	Acyl-CoA desaturase OS=Serpula lacrymans var. lacrymans (strain S7.9) OX=578457 GN=SERLADRAFT_432659 PE=3 SV=1	KOG1600	Fatty acid desaturase	[I]	Lipid transport and metabolism
gene000185	50.4016	50.9691	53.3458	39.8675	42.4665	41.7437	0.971151	0.689471			CutC	copper ion homeostasis(GO:0055070)		copper ion binding(GO:0005507)	K06201	copper homeostasis protein	NA:NA	hypothetical protein FOMMEDRAFT_149095 [Fomitiporia mediterranea MF3/22]	Uncharacterized protein OS=Phlebia centrifuga OX=98765 GN=PHLCEN_2v1349 PE=4 SV=1
gene000186	7.12057	7.87096	6.80284	1.75973	0.786451	1.95128	0.24933	3.62445e-24	Down									hypothetical protein A7U60_g3848 [Sanghuangporus baumii]	Uncharacterized protein OS=Pyrrhoderma noxium OX=2282107 GN=PNOK_0267200 PE=4 SV=1
gene000187	28.7739	27.8415	27.9238	31.1945	31.582	29.0039	1.31436	2.21737e-10		Alpha-1,2-mannosyltransferase ALG9 OS=Homo sapiens OX=9606 GN=ALG9 PE=1 SV=2	Glyco_transf_22			transferase activity, transferring glycosyl groups(GO:0016757)	K03846	alpha-1,2-mannosyltransferase	ko00510:N-Glycan biosynthesis|ko00513:Various types of N-glycan biosynthesis	asparagine-linked glycosylation 9 protein isoform a [Fomitiporia mediterranea MF3/22]	Mannosyltransferase OS=Pyrrhoderma noxium OX=2282107 GN=PNOK_0267100 PE=3 SV=1	KOG2515	Mannosyltransferase	[U]	Intracellular trafficking, secretion, and vesicular transport
gene000188	2.3845	1.8414	1.43795	0.739934	0.712253	0.46498	0.409582	0.000175554	Down									hypothetical protein A7U60_g3846 [Sanghuangporus baumii]	Uncharacterized protein OS=Pyrrhoderma noxium OX=2282107 GN=PNOK_0267000 PE=4 SV=1
gene000189	282.491	273.275	266.157	270.779	264.327	273.605	1.19109	3.38851e-08		Ras-related protein Rac1 OS=Stichopus japonicus OX=307972 GN=RAC1 PE=2 SV=1	Ras			GTPase activity(GO:0003924)| GTP binding(GO:0005525)	K04392	Ras-related C3 botulinum toxin substrate 1	ko04010:MAPK signaling pathway|ko04013:MAPK signaling pathway - fly|ko04014:Ras signaling pathway|ko04015:Rap1 signaling pathway|ko04024:cAMP signaling pathway|ko04062:Chemokine signaling pathway|ko04071:Sphingolipid signaling pathway|ko04145:Phagosome|ko04151:PI3K-Akt signaling pathway|ko04310:Wnt signaling pathway|ko04360:Axon guidance|ko04370:VEGF signaling pathway|ko04380:Osteoclast different…	hypothetical protein FOMMEDRAFT_161578 [Fomitiporia mediterranea MF3/22]	Small GTPase Rac1 OS=Pyrrhoderma noxium OX=2282107 GN=PNOK_0266900 PE=4 SV=1	KOG0393	Ras-related small GTPase, Rho type	[R]	General function prediction only
gene000190	36.5467	35.8702	34.6887	27.4364	28.8095	26.731	0.937984	0.123963		Aldos-2-ulose dehydratase OS=Phanerochaete chrysosporium OX=5306 PE=1 SV=3								hypothetical protein FOMMEDRAFT_161579 [Fomitiporia mediterranea MF3/22]	Alpha integrin OS=Pyrrhoderma noxium OX=2282107 GN=PNOK_0266800 PE=4 SV=1
gene000191	1.23205	0.955141	1.63311	0.756325	0.936039	1.00059	0.854855	0.657138										Dicarboxylic amino acid permease [Sanghuangporus baumii]	Uncharacterized protein OS=Pyrrhoderma noxium OX=2282107 GN=PNOK_0439600 PE=4 SV=1
gene000192	21.69	18.597	15.3361	6.23204	5.5147	5.19832	0.368585	1.79052e-10	Down									hypothetical protein A7U60_g3843 [Sanghuangporus baumii]	Unplaced genomic scaffold K443scaffold_77, whole genome shotgun sequence OS=Laccaria amethystina LaAM-08-1 OX=1095629 GN=K443DRAFT_678713 PE=4 SV=1
gene000193	96.9475	102.588	99.9598	9.96106	9.97912	9.88801	0.120563	0	Down									Dicarboxylic amino acid permease [Sanghuangporus baumii]	Uncharacterized protein OS=Pyrrhoderma noxium OX=2282107 GN=PNOK_0439600 PE=4 SV=1
gene000194	66.6863	65.262	63.2004	129.331	126.797	128.704	2.38716	1.44154e-166	Up	Lysine-specific permease OS=Saccharomyces cerevisiae (strain ATCC 204508 / S288c) OX=559292 GN=LYP1 PE=1 SV=2	AA_permease	transmembrane transport(GO:0055085)	membrane(GO:0016020)		K16261	yeast amino acid transporter	NA:NA	Dicarboxylic amino acid permease [Sanghuangporus baumii]	Amino acid permease OS=Schizopora paradoxa OX=27342 GN=SCHPADRAFT_827478 PE=4 SV=1	KOG1286	Amino acid transporters	[E]	Amino acid transport and metabolism
gene000195	106.698	115.258	113.929	86.4976	89.5716	88.5063	0.95365	0.412751		Probable prefoldin subunit 1 OS=Caenorhabditis elegans OX=6239 GN=pfd-1 PE=2 SV=1	Prefoldin_2	protein folding(GO:0006457)	prefoldin complex(GO:0016272)	unfolded protein binding(GO:0051082)	K09548	prefoldin subunit 1	NA:NA	Prefoldin beta-like protein [Sanghuangporus baumii]	Prefoldin OS=Pyrrhoderma noxium OX=2282107 GN=PNOK_0266700 PE=4 SV=1	KOG3501	Molecular chaperone Prefoldin, subunit 1	[O]	Posttranslational modification, protein turnover, chaperones
gene000196	262.192	260.615	254.095	259.765	265.073	264.341	1.22981	1.437e-17		116 kDa U5 small nuclear ribonucleoprotein component OS=Homo sapiens OX=9606 GN=EFTUD2 PE=1 SV=1	GTP_EFTU_D2	protein folding(GO:0006457)	endoplasmic reticulum(GO:0005783)	unfolded protein binding(GO:0051082)| calcium ion binding(GO:0005509)| GTPase activity(GO:0003924)| GTP binding(GO:0005525)	K12852	116 kDa U5 small nuclear ribonucleoprotein component	ko03040:Spliceosome	hypothetical protein A7U60_g3840 [Sanghuangporus baumii]	Calreticulin-domain-containing protein OS=Schizopora paradoxa OX=27342 GN=SCHPADRAFT_916485 PE=3 SV=1	KOG0468	U5 snRNP-specific protein	[J]	Translation, ribosomal structure and biogenesis
gene000197	145.936	147.393	145.454	119.663	114.591	124.183	0.98884	0.794431			EF-hand_5			calcium ion binding(GO:0005509)				hypothetical protein A7U60_g3839 [Sanghuangporus baumii]	Precursor to secretory Ssp120 OS=Pyrrhoderma noxium OX=2282107 GN=PNOK_0265500 PE=4 SV=1
gene000198	16.9672	14.3706	14.045	3.84993	3.4412	3.60824	0.290681	1.01204e-33	Down	Glucan 1,3-beta-glucosidase OS=Blumeria graminis OX=34373 PE=3 SV=1	Cellulase	carbohydrate metabolic process(GO:0005975)		hydrolase activity, hydrolyzing O-glycosyl compounds(GO:0004553)	K01210	glucan 1,3-beta-glucosidase	ko00500:Starch and sucrose metabolism	exo-beta-1,3-glucanase [Sanghuangporus baumii]	Glycoside hydrolase family 5 OS=Pyrrhoderma noxium OX=2282107 GN=PNOK_0266300 PE=3 SV=1
gene000199	72.5794	69.1227	73.518	27.0009	27.7182	24.1358	0.44363	2.18112e-81	Down	Glucan 1,3-beta-glucosidase OS=Blumeria graminis OX=34373 PE=3 SV=1	Cellulase	carbohydrate metabolic process(GO:0005975)		hydrolase activity, hydrolyzing O-glycosyl compounds(GO:0004553)	K01210	glucan 1,3-beta-glucosidase	ko00500:Starch and sucrose metabolism	exo-beta-1,3-glucanase [Sanghuangporus baumii]	Glycoside hydrolase family 5 OS=Pyrrhoderma noxium OX=2282107 GN=PNOK_0266300 PE=3 SV=1
gene000200	21.3428	20.2601	21.7081	12.6703	12.9133	12.0415	0.719592	4.48268e-19		Protein dopey OS=Emericella nidulans (strain FGSC A4 / ATCC 38163 / CBS 112.46 / NRRL 194 / M139) OX=227321 GN=dop1 PE=1 SV=1	Dopey_N							hypothetical protein A7U60_g3836 [Sanghuangporus baumii]	Uncharacterized protein OS=Pyrrhoderma noxium OX=2282107 GN=PNOK_0265600 PE=4 SV=1	KOG3613	Dopey and related predicted leucine zipper transcription factors	[K]	Transcription
gene000201	2.14443	1.48352	1.66921	1.04063	0.841566	0.809642	0.615011	0.0457931										hypothetical protein A7U60_g3834 [Sanghuangporus baumii]	Atp-binding cassette transporter OS=Pyrrhoderma noxium OX=2282107 GN=PNOK_0265900 PE=4 SV=1
gene000202	33.5798	36.3327	34.4441	73.1541	78.0076	72.7009	2.5971	9.6755e-109	Up	Glucan 1,3-beta-glucosidase OS=Blumeria graminis OX=34373 PE=3 SV=1	Cellulase	carbohydrate metabolic process(GO:0005975)		hydrolase activity, hydrolyzing O-glycosyl compounds(GO:0004553)	K01210	glucan 1,3-beta-glucosidase	ko00500:Starch and sucrose metabolism	hypothetical protein A7U60_g3833 [Sanghuangporus baumii]	Glycoside hydrolase family 5 OS=Pyrrhoderma noxium OX=2282107 GN=PNOK_0266000 PE=3 SV=1
gene000204	29.5045	30.6977	31.3668	16.8418	18.3862	16.6108	0.685529	2.15772e-14										hypothetical protein A7U60_g3832 [Sanghuangporus baumii]	Uncharacterized protein OS=Pyrrhoderma noxium OX=2282107 GN=PNOK_0263000 PE=4 SV=1
gene000205	54.9871	52.3811	53.3001	55.2698	56.0671	55.811	1.2596	5.54308e-14		Protein MEI2-like 4 OS=Arabidopsis thaliana OX=3702 GN=ML4 PE=2 SV=1	Glyco_transf_17	protein N-linked glycosylation(GO:0006487)	membrane(GO:0016020)	nucleic acid binding(GO:0003676)| beta-1,4-mannosylglycoprotein 4-beta-N-acetylglucosaminyltransferase activity(GO:0003830)	K00737	beta-1,4-mannosyl-glycoprotein beta-1,4-N-acetylglucosaminyltransferase	ko00510:N-Glycan biosynthesis	glycosyl transferase [Sanghuangporus baumii]	Glycosyl transferase OS=Schizopora paradoxa OX=27342 GN=SCHPADRAFT_918292 PE=4 SV=1
gene000206	523.634	562.767	582.381	620.88	619.757	625.439	1.35377	1.11542e-27		GTP-binding protein ypt5 OS=Schizosaccharomyces pombe (strain 972 / ATCC 24843) OX=284812 GN=ypt5 PE=1 SV=1	Ras			GTP binding(GO:0005525)| GTPase activity(GO:0003924)	K07889	Ras-related protein Rab-5C	ko04014:Ras signaling pathway|ko04144:Endocytosis|ko04145:Phagosome|ko04962:Vasopressin-regulated water reabsorption	ras-domain-containing protein [Sanghuangporus baumii]	Uncharacterized protein OS=Serpula lacrymans var. lacrymans (strain S7.3) OX=936435 GN=SERLA73DRAFT_174346 PE=4 SV=1	KOG0092	GTPase Rab5/YPT51 and related small G protein superfamily GTPases	[U]	Intracellular trafficking, secretion, and vesicular transport
gene000207	21.464	22.1144	21.9748	14.8682	14.221	14.8947	0.812176	1.16133e-05		Cell division control protein 25 OS=Candida albicans (strain SC5314 / ATCC MYA-2876) OX=237561 GN=CDC25 PE=4 SV=2	RasGEF	small GTPase mediated signal transduction(GO:0007264)		protein binding(GO:0005515)| guanyl-nucleotide exchange factor activity(GO:0005085)	K03099	son of sevenless	ko04010:MAPK signaling pathway|ko04012:ErbB signaling pathway|ko04013:MAPK signaling pathway - fly|ko04014:Ras signaling pathway|ko04062:Chemokine signaling pathway|ko04068:FoxO signaling pathway|ko04072:Phospholipase D signaling pathway|ko04150:mTOR signaling pathway|ko04151:PI3K-Akt signaling pathway|ko04320:Dorso-ventral axis formation|ko04510:Focal adhesion|ko04540:Gap junction|ko04630:Jak-ST…	ras GEF [Sanghuangporus baumii]	Ras GEF OS=Schizopora paradoxa OX=27342 GN=SCHPADRAFT_884923 PE=4 SV=1	KOG3417	Ras1 guanine nucleotide exchange factor	[T]	Signal transduction mechanisms
gene000208	35.2892	39.6214	32.5576	19.4232	21.1675	19.0248	0.671457	1.53743e-06										hypothetical protein FOMMEDRAFT_31784 [Fomitiporia mediterranea MF3/22]	Terpenoid OS=Pyrrhoderma noxium OX=2282107 GN=PNOK_0263500 PE=4 SV=1
gene000209	62.1406	61.7397	61.331	77.4246	74.7863	75.5731	1.48875	3.69e-38		Probable hexaprenyl pyrophosphate synthase, mitochondrial OS=Neurospora crassa (strain ATCC 24698 / 74-OR23-1A / CBS 708.71 / DSM 1257 / FGSC 987) OX=367110 GN=NCU02305 PE=3 SV=1	DAO	isoprenoid biosynthetic process(GO:0008299)| oxidation-reduction process(GO:0055114)		oxidoreductase activity(GO:0016491)	K05355	hexaprenyl-diphosphate synthase	ko00900:Terpenoid backbone biosynthesis	terpenoid synthase [Sanghuangporus baumii]	Terpenoid synthase OS=Pyrrhoderma noxium OX=2282107 GN=PNOK_0263600 PE=4 SV=1	KOG0776	Geranylgeranyl pyrophosphate synthase/Polyprenyl synthetase	[H]	Coenzyme transport and metabolism
gene000210	111.935	117.592	123.322	225.728	237.175	233.855	2.39108	6.87063e-151	Up	CRAL-TRIO domain-containing protein C23B6.04c OS=Schizosaccharomyces pombe (strain 972 / ATCC 24843) OX=284812 GN=SPCC23B6.04c PE=1 SV=1	CRAL_TRIO_N							D-aspartate oxidase [Sanghuangporus baumii]	CRAL TRIO domain-containing OS=Pyrrhoderma noxium OX=2282107 GN=PNOK_0263700 PE=4 SV=1	KOG1470	Phosphatidylinositol transfer protein PDR16 and related proteins	[I]	Lipid transport and metabolism
gene000211	45.6176	45.5649	49.791	48.911	49.4514	50.6852	1.28023	1.36091e-16		Riboflavin synthase OS=Meyerozyma guilliermondii (strain ATCC 6260 / CBS 566 / DSM 6381 / JCM 1539 / NBRC 10279 / NRRL Y-324) OX=294746 GN=RIB5 PE=2 SV=3	Lum_binding							hypothetical protein A7U60_g3824 [Sanghuangporus baumii]	Uncharacterized protein OS=Pyrrhoderma noxium OX=2282107 GN=PNOK_0263800 PE=4 SV=1	KOG3310	Riboflavin synthase alpha chain	[H]	Coenzyme transport and metabolism
gene000212	37.0594	35.2156	39.0148	32.7218	32.0786	30.9052	1.04122	0.233869		Transcription initiation factor TFIID subunit 2 OS=Schizosaccharomyces pombe (strain 972 / ATCC 24843) OX=284812 GN=taf2 PE=3 SV=3	Bromodomain			metallopeptidase activity(GO:0008237)| zinc ion binding(GO:0008270)| protein binding(GO:0005515)	K03128	transcription initiation factor TFIID subunit 2	ko03022:Basal transcription factors	hypothetical protein A7U60_g3822 [Sanghuangporus baumii]	Tata-binding associated factor taf2 OS=Pyrrhoderma noxium OX=2282107 GN=PNOK_0264000 PE=4 SV=1	KOG1932	TATA binding protein associated factor	[K]	Transcription
gene000213	16.0104	14.8693	14.0125	8.73264	9.24338	9.45266	0.739814	2.94369e-05			Methyltransf_23							hypothetical protein A7U60_g3821 [Sanghuangporus baumii]	S-adenosyl-L-methionine-dependent methyltransferase OS=Pyrrhoderma noxium OX=2282107 GN=PNOK_0264100 PE=4 SV=1
gene000214	40.7625	42.6889	45.4717	35.8904	34.0737	35.3385	0.988751	0.865671		IST1 homolog OS=Homo sapiens OX=9606 GN=IST1 PE=1 SV=1	Ist1	protein transport(GO:0015031)			K19476	vacuolar protein sorting-associated protein IST1	ko04144:Endocytosis	DUF292-domain-containing protein [Sanghuangporus baumii]	Uncharacterized protein OS=Pyrrhoderma noxium OX=2282107 GN=PNOK_0264200 PE=4 SV=1	KOG2027	Spindle pole body protein	[Z]	Cytoskeleton
gene000215	33.0913	33.1669	32.7557	21.3691	23.028	21.8336	0.80996	1.69418e-07		Uncharacterized membrane protein C20F10.07 OS=Schizosaccharomyces pombe (strain 972 / ATCC 24843) OX=284812 GN=SPBC20F10.07 PE=1 SV=1	DUF4782							hypothetical protein A7U60_g3819 [Sanghuangporus baumii]	Uncharacterized protein OS=Pyrrhoderma noxium OX=2282107 GN=PNOK_0264300 PE=4 SV=1	KOG1032	Uncharacterized conserved protein, contains GRAM domain	[S]	Function unknown
gene000216	5482.54	5799.15	5726.51	4799.57	4848.88	4916.7	1.03672	0.140366		Thioredoxin OS=Coprinus comatus OX=56187 PE=1 SV=1	Thioredoxin	cell redox homeostasis(GO:0045454)			K03671	thioredoxin 1	NA:NA	thioredoxin-like protein-1 [Inonotus obliquus]	Thioredoxin OS=Inonotus obliquus OX=167356 PE=3 SV=1	KOG0907	Thioredoxin	[O]	Posttranslational modification, protein turnover, chaperones
gene000217	79.6651	81.5709	80.0559	94.6224	98.8259	96.6801	1.45579	2.06893e-22			Pyridox_oxase_2			FMN binding(GO:0010181)	K00275	pyridoxamine 5'-phosphate oxidase	ko00750:Vitamin B6 metabolism	hypothetical protein A7U60_g3817 [Sanghuangporus baumii]	Uncharacterized protein OS=Schizopora paradoxa OX=27342 GN=SCHPADRAFT_864090 PE=4 SV=1
gene000218	121.973	111.47	117.85	60.7663	59.0996	57.528	0.61137	1.60595e-56		RAC family serine/threonine-protein kinase homolog OS=Dictyostelium discoideum OX=44689 GN=pkbA PE=1 SV=1	Pkinase	protein phosphorylation(GO:0006468)		protein kinase activity(GO:0004672)| ATP binding(GO:0005524)				hypothetical protein A7U60_g3815 [Sanghuangporus baumii]	Non-specific serine/threonine protein kinase OS=Schizopora paradoxa OX=27342 GN=SCHPADRAFT_816708 PE=4 SV=1	KOG0598	Ribosomal protein S6 kinase and related proteins	[T]	Signal transduction mechanisms
gene000219	72.9992	69.2108	70.2419	31.7604	30.3373	30.6179	0.528287	3.63078e-96										hypothetical protein A7U60_g3814 [Sanghuangporus baumii]	Uncharacterized protein OS=Pyrrhoderma noxium OX=2282107 GN=PNOK_0264800 PE=4 SV=1
gene000220	19.6973	18.6018	18.2186	19.7216	19.6072	18.9353	1.24801	0.000242544		Putative oxidoreductase TDA3 OS=Saccharomyces cerevisiae (strain ATCC 204508 / S288c) OX=559292 GN=TDA3 PE=1 SV=2	DAO	oxidation-reduction process(GO:0055114)		oxidoreductase activity(GO:0016491)				FAD dependent oxidoreductase [Fomitiporia mediterranea MF3/22]	FAD dependent oxidoreductase OS=Schizopora paradoxa OX=27342 GN=SCHPADRAFT_943727 PE=4 SV=1	KOG2852	Possible oxidoreductase	[R]	General function prediction only
gene000221	58.7313	61.1497	59.1334	65.2701	60.7011	62.4861	1.27411	1.19606e-14		Mannosyl-oligosaccharide 1,2-alpha-mannosidase OS=Candida albicans OX=5476 GN=MNS1 PE=3 SV=2	Glyco_hydro_47		membrane(GO:0016020)	mannosyl-oligosaccharide 1,2-alpha-mannosidase activity(GO:0004571)| calcium ion binding(GO:0005509)	K01230	mannosyl-oligosaccharide alpha-1,2-mannosidase	ko00510:N-Glycan biosynthesis|ko00513:Various types of N-glycan biosynthesis|ko04141:Protein processing in endoplasmic reticulum	glycoside hydrolase [Sanghuangporus baumii]	alpha-1,2-Mannosidase OS=Pyrrhoderma noxium OX=2282107 GN=PNOK_0261200 PE=3 SV=1	KOG2431	1, 2-alpha-mannosidase	[G]	Carbohydrate transport and metabolism
gene000222	478.696	525.832	550.247	465.532	504.612	503.544	1.14781	0.00803048		Putative dioxygenase C576.01c OS=Schizosaccharomyces pombe (strain 972 / ATCC 24843) OX=284812 GN=SPCC576.01c PE=3 SV=2	TauD	oxidation-reduction process(GO:0055114)		oxidoreductase activity(GO:0016491)				Clavaminate synthase-like protein [Sanghuangporus baumii]	Uncharacterized protein OS=Pleurotus ostreatus PC15 OX=1137138 GN=PLEOSDRAFT_1096284 PE=4 SV=1
gene000223	10.9348	11.2162	12.5647	11.4833	11.217	11.9012	1.20681	0.000385168		Cell division control protein 31 OS=Schizosaccharomyces pombe (strain 972 / ATCC 24843) OX=284812 GN=cdc31 PE=1 SV=1	EF-hand_7	carbohydrate metabolic process(GO:0005975)		calcium ion binding(GO:0005509)| hydrolase activity, hydrolyzing O-glycosyl compounds(GO:0004553)	K19355	mannan endo-1,4-beta-mannosidase	ko00051:Fructose and mannose metabolism	glycoside hydrolase [Sanghuangporus baumii]	Glycoside hydrolase OS=Schizopora paradoxa OX=27342 GN=SCHPADRAFT_33064 PE=3 SV=1	KOG0028	Ca2+-binding protein (centrin/caltractin), EF-Hand superfamily protein	[D]	Cell cycle control, cell division, chromosome partitioning
gene000224	181.055	175.274	167.525	160.864	162.926	164.561	1.1286	0.000104141										hypothetical protein A7U60_g3807 [Sanghuangporus baumii]	Acyl-dehydrogenase OS=Pyrrhoderma noxium OX=2282107 GN=PNOK_0262200 PE=4 SV=1
gene000225	565.912	600.119	599.141	501.396	487.192	512.276	1.02925	0.323603		Phosphatidylglycerol/phosphatidylinositol transfer protein OS=Cryptococcus neoformans var. neoformans serotype D (strain B-3501A) OX=283643 GN=NPC2 PE=3 SV=1	E1_DerP2_DerF2							hypothetical protein A7U60_g3806 [Sanghuangporus baumii]	Phosphatidylglycerol phosphatidylinositol transfer OS=Pyrrhoderma noxium OX=2282107 GN=PNOK_0262300 PE=4 SV=1	KOG4680	Uncharacterized conserved protein, contains ML domain	[R]	General function prediction only
gene000226	91.3937	94.0414	96.1147	14.6962	16.5007	14.9919	0.198676	0	Down	Imidazolonepropionase OS=Cupriavidus necator (strain JMP 134 / LMG 1197) OX=264198 GN=hutI PE=3 SV=1	Amidohydro_1			hydrolase activity(GO:0016787)				composite domain of metallo-dependent hydrolase [Sanghuangporus baumii]	Carbohydrate esterase family 9 OS=Pyrrhoderma noxium OX=2282107 GN=PNOK_0262500 PE=4 SV=1
gene000227	9.59002	8.97846	8.11049	10.2059	10.0596	8.29538	1.29568	0.0185603										hypothetical protein A7U60_g3804 [Sanghuangporus baumii]	Uncharacterized protein OS=Pyrrhoderma noxium OX=2282107 GN=PNOK_0262600 PE=4 SV=1
gene000228	11.9835	12.3435	11.6319	9.04635	12.7288	11.3426	1.11601	0.341058			Abhydrolase_3			hydrolase activity(GO:0016787)				alpha/beta-hydrolase [Sanghuangporus baumii]	Alpha/beta-hydrolase OS=Schizopora paradoxa OX=27342 GN=SCHPADRAFT_816761 PE=4 SV=1
gene000229	50.892	45.0008	48.6276	55.0739	51.5033	51.7738	1.32648	2.56461e-12		tRNA-dihydrouridine(20) synthase [NAD(P)+] OS=Schizosaccharomyces pombe (strain 972 / ATCC 24843) OX=284812 GN=dus2 PE=3 SV=1	Dus	tRNA processing(GO:0008033)| oxidation-reduction process(GO:0055114)		flavin adenine dinucleotide binding(GO:0050660)| tRNA dihydrouridine synthase activity(GO:0017150)	K05543	tRNA-dihydrouridine synthase 2	NA:NA	FMN-linked oxidoreductase [Sanghuangporus baumii]	FMN-linked oxidoreductase OS=Pyrrhoderma noxium OX=2282107 GN=PNOK_0262800 PE=4 SV=1	KOG2334	tRNA-dihydrouridine synthase	[J]	Translation, ribosomal structure and biogenesis
gene000230	2868.07	2975.32	2829.74	6882.73	7216.3	7370.75	2.99705	2.73429e-174	Up	Trans-enoyl reductase fsdC OS=Fusarium heterosporum OX=42747 GN=fsdC PE=3 SV=1	ADH_zinc_N	oxidation-reduction process(GO:0055114)						hypothetical protein A7U60_g3801 [Sanghuangporus baumii]	Alcohol dehydrogenase OS=Pyrrhoderma noxium OX=2282107 GN=PNOK_0261800 PE=4 SV=1
gene000231	54.3595	52.8408	52.6293	41.1591	36.9247	38.3011	0.881276	8.98354e-05			CorA	metal ion transport(GO:0030001)| transmembrane transport(GO:0055085)	membrane(GO:0016020)	metal ion transmembrane transporter activity(GO:0046873)				hypothetical protein A7U60_g3800 [Sanghuangporus baumii]	Uncharacterized protein OS=Pyrrhoderma noxium OX=2282107 GN=PNOK_0261300 PE=4 SV=1
gene000232	5134.97	5532.29	5134.9	2687.58	2813.76	2724.33	0.630161	2.87272e-32		Enolase OS=Neocallimastix frontalis OX=4757 PE=3 SV=1	Enolase_C				K01689	enolase	ko00010:Glycolysis / Gluconeogenesis|ko00680:Methane metabolism|ko01200:Carbon metabolism|ko01230:Biosynthesis of amino acids|ko03018:RNA degradation|ko04066:HIF-1 signaling pathway	enolase [Sanghuangporus baumii]	Uncharacterized protein OS=Phlebiopsis gigantea 11061_1 CR5-6 OX=745531 GN=PHLGIDRAFT_129689 PE=3 SV=1	KOG2670	Enolase	[G]	Carbohydrate transport and metabolism
gene000233	182.398	188.65	199.832	58.879	63.7038	59.755	0.386789	1.82284e-111	Down									hypothetical protein A7U60_g3797 [Sanghuangporus baumii]	Uncharacterized protein OS=Pyrrhoderma noxium OX=2282107 GN=PNOK_0262000 PE=4 SV=1
gene000234	50.9284	52.3934	54.7294	83.2866	72.1239	78.8644	1.79382	5.24292e-31		H/ACA ribonucleoprotein complex subunit 3 OS=Danio rerio OX=7955 GN=nop10 PE=3 SV=1	Nop10p	pseudouridine synthesis(GO:0001522)| ribosome biogenesis(GO:0042254)		snoRNA binding(GO:0030515)	K11130	H/ACA ribonucleoprotein complex subunit 3	ko03008:Ribosome biogenesis in eukaryotes	hypothetical protein PAXINDRAFT_80305 [Paxillus involutus ATCC 200175]	Unplaced genomic scaffold PAXINscaffold_26, whole genome shotgun sequence OS=Paxillus involutus ATCC 200175 OX=664439 GN=PAXINDRAFT_80305 PE=4 SV=1	KOG3503	H/ACA snoRNP complex, subunit NOP10	[A]	RNA processing and modification
gene000235	40.5852	41.4758	39.5538	34.9795	31.5526	34.0575	1.00095	0.993881		Mitogen-activated protein kinase HOG1 OS=Cryptococcus neoformans var. neoformans serotype D (strain B-3501A) OX=283643 GN=HOG1 PE=3 SV=1	Vps51	protein phosphorylation(GO:0006468)		protein kinase activity(GO:0004672)| ATP binding(GO:0005524)	K19986	exocyst complex component 8	NA:NA	mitogen activated kinase [Pyrrhoderma noxium]	Mitogen-activated protein kinase OS=Pyrrhoderma noxium OX=2282107 GN=PNOK_0260600 PE=3 SV=1	KOG0660	Mitogen-activated protein kinase	[T]	Signal transduction mechanisms
gene000236	26.6273	24.8453	26.1458	15.5489	15.9627	15.1311	0.727638	6.46978e-14		DNA (cytosine-5)-methyltransferase 1B OS=Oryza sativa subsp. japonica OX=39947 GN=MET1B PE=2 SV=1	DNA_methylase			chromatin binding(GO:0003682)| methyltransferase activity(GO:0008168)	K00558	DNA (cytosine-5)-methyltransferase 1	ko00270:Cysteine and methionine metabolism	S-adenosyl-L-methionine-dependent methyltransferase [Sanghuangporus baumii]	S-adenosyl-L-methionine-dependent methyltransferase OS=Pyrrhoderma noxium OX=2282107 GN=PNOK_0260500 PE=3 SV=1
gene000237	15.5063	15.2775	17.2233	14.5941	13.1664	12.5499	1.01636	0.855867		THO complex subunit 1 OS=Mus musculus OX=10090 GN=Thoc1 PE=1 SV=1	efThoc1				K12878	THO complex subunit 1	ko03013:RNA transport|ko03040:Spliceosome	hypothetical protein A7U60_g3793 [Sanghuangporus baumii]	UDP-glucose 4-epimerase OS=Pyrrhoderma noxium OX=2282107 GN=PNOK_0260400 PE=4 SV=1	KOG2491	Nuclear matrix protein	[Y]	Nuclear structure
gene000238	2.01886	2.76903	2.32781	0.632495	0.829172	0.979017	0.415415	3.07865e-05	Down									pseudouridine synthase [Pyrrhoderma noxium]	Pseudouridine synthase OS=Pyrrhoderma noxium OX=2282107 GN=PNOK_0260300 PE=4 SV=1
gene000239	162.215	173.375	167.424	143.355	141.175	147.66	1.04005	0.267974		Probable proteasome subunit alpha type-5 OS=Schizosaccharomyces pombe (strain 972 / ATCC 24843) OX=284812 GN=pup2 PE=1 SV=1	Proteasome	proteolysis involved in cellular protein catabolic process(GO:0051603)| ubiquitin-dependent protein catabolic process(GO:0006511)	proteasome core complex(GO:0005839)| proteasome core complex, alpha-subunit complex(GO:0019773)	endopeptidase activity(GO:0004175)| threonine-type endopeptidase activity(GO:0004298)	K02729	20S proteasome subunit alpha 5	ko03050:Proteasome	20S proteasome subunit [Fomitiporia mediterranea MF3/22]	Proteasome subunit alpha type OS=Amanita muscaria Koide BX008 OX=946122 GN=M378DRAFT_194588 PE=3 SV=1	KOG0176	20S proteasome, regulatory subunit alpha type PSMA5/PUP2	[O]	Posttranslational modification, protein turnover, chaperones
gene000240	18.5143	25.9381	19.7555	2.58532	1.92571	4.56988	0.17107	4.50438e-14	Down	2-iminobutanoate/2-iminopropanoate deaminase OS=Pyrococcus furiosus (strain ATCC 43587 / DSM 3638 / JCM 8422 / Vc1) OX=186497 GN=yjgF PE=1 SV=1	Ribonuc_L-PSP				K09022	2-iminobutanoate/2-iminopropanoate deaminase	NA:NA	endoribonuclease l-psp [Pyrrhoderma noxium]	Endoribonuclease l-psp OS=Pyrrhoderma noxium OX=2282107 GN=PNOK_0258200 PE=4 SV=1	KOG2317	Putative translation initiation inhibitor UK114/IBM1	[J]	Translation, ribosomal structure and biogenesis
gene000241	254.968	263.68	247.818	174.222	170.489	182.795	0.833077	2.77014e-06		RutC family protein PH0854 OS=Pyrococcus horikoshii (strain ATCC 700860 / DSM 12428 / JCM 9974 / NBRC 100139 / OT-3) OX=70601 GN=PH0854 PE=1 SV=2	Ribonuc_L-PSP				K09022	2-iminobutanoate/2-iminopropanoate deaminase	NA:NA	YjgF-like protein [Fomitiporia mediterranea MF3/22]	Endoribonuclease L-PSP OS=Pyrrhoderma noxium OX=2282107 GN=PNOK_0258300 PE=4 SV=1	KOG2317	Putative translation initiation inhibitor UK114/IBM1	[J]	Translation, ribosomal structure and biogenesis
gene000242	206.581	210.136	209.739	171.189	165.677	170.096	0.979611	0.544918		NADH-cytochrome b5 reductase 2 OS=Ustilago maydis (strain 521 / FGSC 9021) OX=237631 GN=MCR1 PE=3 SV=1	FAD_binding_6	oxidation-reduction process(GO:0055114)		oxidoreductase activity(GO:0016491)	K00326	cytochrome-b5 reductase	ko00520:Amino sugar and nucleotide sugar metabolism	cysteine proteinase [Sanghuangporus baumii]	NADH-cytochrome b5 reductase OS=Pyrrhoderma noxium OX=2282107 GN=PNOK_0258400 PE=3 SV=1	KOG0534	NADH-cytochrome b-5 reductase	[C]	Energy production and conversion
gene000243	38.2114	37.8606	40.3311	30.3212	31.0608	29.8174	0.948666	0.120204		Probable ubiquitin carboxyl-terminal hydrolase 2 OS=Schizosaccharomyces pombe (strain 972 / ATCC 24843) OX=284812 GN=ubp2 PE=1 SV=1	RPT	protein deubiquitination(GO:0016579)		thiol-dependent ubiquitinyl hydrolase activity(GO:0036459)	K11849	ubiquitin carboxyl-terminal hydrolase 25	NA:NA	cysteine proteinase [Sanghuangporus baumii]	Cysteine ase OS=Pyrrhoderma noxium OX=2282107 GN=PNOK_0258500 PE=3 SV=1	KOG1863	Ubiquitin carboxyl-terminal hydrolase	[O]	Posttranslational modification, protein turnover, chaperones
gene000244	56.5812	51.4549	58.9331	39.8331	40.4731	37.9131	0.857422	0.0446856										hypothetical protein A7U60_g6777 [Sanghuangporus baumii]	Uncharacterized protein OS=Schizopora paradoxa OX=27342 GN=SCHPADRAFT_898187 PE=4 SV=1
gene000245	8.70228	7.77307	8.30151	4.66473	4.25124	4.40459	0.650798	6.42866e-07		Cytochrome P450 52A3-A OS=Candida maltosa OX=5479 GN=CYP52A3-A PE=1 SV=3	p450	oxidation-reduction process(GO:0055114)		iron ion binding(GO:0005506)| oxidoreductase activity, acting on paired donors, with incorporation or reduction of molecular oxygen(GO:0016705)| heme binding(GO:0020037)				cytochrome P450 monooxygenase pc-1 [Sanghuangporus baumii]	Cytochrome P450 OS=Pyrrhoderma noxium OX=2282107 GN=PNOK_0258700 PE=3 SV=1	KOG0157	Cytochrome P450 CYP4/CYP19/CYP26 subfamilies	[I]	Lipid transport and metabolism
gene000246	58.4644	60.5015	60.1632	53.8336	58.3992	51.7654	1.10856	0.0233005		Glycolipid 2-alpha-mannosyltransferase 2 OS=Candida albicans (strain SC5314 / ATCC MYA-2876) OX=237561 GN=MNT2 PE=3 SV=4	Glyco_transf_15	protein glycosylation(GO:0006486)	membrane(GO:0016020)	mannosyltransferase activity(GO:0000030)	K10967	alpha 1,2-mannosyltransferase [EC:2.4.1.-]	ko00514:Other types of O-glycan biosynthesis	glycosyltransferase family 15 [Pyrrhoderma noxium]	Glycosyltransferase family 15 OS=Pyrrhoderma noxium OX=2282107 GN=PNOK_0259200 PE=4 SV=1	KOG4472	Glycolipid 2-alpha-mannosyltransferase (alpha-1,2-mannosyltransferase)	[G]	Carbohydrate transport and metabolism
gene000247	15.8694	15.0811	14.8075	10.498	10.037	10.6893	0.826034	0.00128763			F-box			protein binding(GO:0005515)				hypothetical protein A7U60_g3785 [Sanghuangporus baumii]	Uncharacterized protein OS=Pyrrhoderma noxium OX=2282107 GN=PNOK_0259600 PE=4 SV=1
gene000248	62.4442	60.9017	60.9174	73.3884	74.2146	72.2449	1.4445	8.80329e-42		Probable ubiquitin carboxyl-terminal hydrolase creB OS=Aspergillus niger (strain CBS 513.88 / FGSC A1513) OX=425011 GN=creB PE=3 SV=2	MOSC	translation(GO:0006412)| protein deubiquitination(GO:0016579)	ribosome(GO:0005840)| intracellular(GO:0005622)	molybdenum ion binding(GO:0030151)| catalytic activity(GO:0003824)| thiol-dependent ubiquitinyl hydrolase activity(GO:0036459)| peptidyl-prolyl cis-trans isomerase activity(GO:0003755)| pyridoxal phosphate binding(GO:0030170)| structural constituent of ribosome(GO:0003735)	K11872	ubiquitin carboxyl-terminal hydrolase 9/13	NA:NA	cysteine proteinase [Sanghuangporus baumii]	Cysteine ase OS=Pyrrhoderma noxium OX=2282107 GN=PNOK_0259800 PE=3 SV=1	KOG1864	Ubiquitin-specific protease	[O]	Posttranslational modification, protein turnover, chaperones
gene000249	27.0359	26.0169	26.9239	21.6973	20.7642	21.9659	0.975238	0.535607		Methylcrotonoyl-CoA carboxylase subunit alpha, mitochondrial OS=Dictyostelium discoideum OX=44689 GN=mccA PE=3 SV=1	Sel1			ATP binding(GO:0005524)	K01968	3-methylcrotonyl-CoA carboxylase alpha subunit	ko00280:Valine, leucine and isoleucine degradation	3-methylcrotonyl- carboxylase [Pyrrhoderma noxium]	3-methylcrotonyl-carboxylase OS=Pyrrhoderma noxium OX=2282107 GN=PNOK_0260100 PE=4 SV=1	KOG0238	3-Methylcrotonyl-CoA carboxylase, biotin-containing subunit/Propionyl-CoA carboxylase, alpha chain/Acetyl-CoA carboxylase, biotin carboxylase subunit	[E]	Amino acid transport and metabolism
gene000250	167.504	172.778	185.137	164.98	173.773	173.189	1.17989	4.47837e-06		UDP-glucose 4-epimerase OS=Dictyostelium discoideum OX=44689 GN=galE PE=1 SV=1	Epimerase			coenzyme binding(GO:0050662)| catalytic activity(GO:0003824)	K01784	UDP-glucose 4-epimerase	ko00052:Galactose metabolism|ko00520:Amino sugar and nucleotide sugar metabolism	UDP-glucose 4-epimerase [Fomitiporia mediterranea MF3/22]	UDP-glucose 4-epimerase OS=Pyrrhoderma noxium OX=2282107 GN=PNOK_0260200 PE=3 SV=1	KOG1371	UDP-glucose 4-epimerase/UDP-sulfoquinovose synthase	[M]	Cell wall/membrane/envelope biogenesis
gene000251	1.161	1.09595	0.613518	0.580033	0.518452	0.693962	0.755302	0.274719
gene000252	0.611265	0.345224	0.621187	1.07243	0.775988	1.31744	2.43079	0.00503536	Up
gene000253	2.10684	2.74317	2.65783	4.26079	5.07791	5.15669	2.33816	1.26243e-06	Up									hypothetical protein A7U60_g6791 [Sanghuangporus baumii]	Uncharacterized protein OS=Schizopora paradoxa OX=27342 GN=SCHPADRAFT_934736 PE=4 SV=1
gene000254	12.3257	12.6263	11.8578	14.5023	14.6379	14.2361	1.42646	7.014e-07		Peptide chain release factor 2 OS=Magnetospirillum magneticum (strain AMB-1 / ATCC 700264) OX=342108 GN=prfB PE=3 SV=1	PCRF	translational termination(GO:0006415)		translation release factor activity(GO:0003747)				hypothetical protein A7U60_g6790 [Sanghuangporus baumii]	Uncharacterized protein OS=Ceriporiopsis subvermispora (strain B) OX=914234 GN=CERSUDRAFT_151948 PE=3 SV=1	KOG2726	Mitochondrial polypeptide chain release factor	[J]	Translation, ribosomal structure and biogenesis
gene000255	18.3724	19.5226	18.7405	14.9468	12.1909	14.9739	0.899599	0.12256			F-box-like			protein binding(GO:0005515)				ARM repeat-containing protein [Sanghuangporus baumii]	Uncharacterized protein OS=Pyrrhoderma noxium OX=2282107 GN=PNOK_0257300 PE=4 SV=1
gene000256	44.0343	44.7077	42.643	50.0397	48.3646	46.8705	1.33833	3.68672e-19		Importin-9 OS=Homo sapiens OX=9606 GN=IPO9 PE=1 SV=3					K20224	importin-9	NA:NA	ARM repeat-containing protein [Fomitiporia mediterranea MF3/22]	ARM repeat-containing OS=Pyrrhoderma noxium OX=2282107 GN=PNOK_0257400 PE=4 SV=1	KOG2274	Predicted importin 9	[Y]	Nuclear structure
gene000257	28.3174	27.2013	29.0263	20.5541	19.2905	19.3771	0.847956	0.00186589										hypothetical protein A7U60_g6788 [Sanghuangporus baumii]	Uncharacterized protein OS=Schizopora paradoxa OX=27342 GN=SCHPADRAFT_884876 PE=4 SV=1
gene000258	44.5339	42.01	41.9933	46.3127	42.7975	43.6616	1.25026	2.60999e-09		Nucleolar GTP-binding protein 2 OS=Cryptococcus neoformans var. grubii serotype A (strain H99 / ATCC 208821 / CBS 10515 / FGSC 9487) OX=235443 GN=NOG2 PE=3 SV=2	MMR_HSR1			GTP binding(GO:0005525)	K14537	nuclear GTP-binding protein	ko03008:Ribosome biogenesis in eukaryotes	NGP1NT-domain-containing protein [Sanghuangporus baumii]	Nucleolar GTP-binding protein 2 OS=Schizopora paradoxa OX=27342 GN=SCHPADRAFT_898176 PE=3 SV=1	KOG2423	Nucleolar GTPase	[R]	General function prediction only
gene000259	13.1436	13.2636	13.6605	5.65053	5.43728	4.81254	0.480346	2.44992e-26	Down									hypothetical protein A7U60_g6783 [Sanghuangporus baumii]	Uncharacterized protein OS=Pyrrhoderma noxium OX=2282107 GN=PNOK_0257800 PE=4 SV=1
gene000260	6.52707	7.18451	6.59657	4.90773	6.68448	5.42608	1.01523	0.887036			Amidohydro_1			hydrolase activity(GO:0016787)				hypothetical protein FOMMEDRAFT_166890 [Fomitiporia mediterranea MF3/22]	Uncharacterized protein OS=Pyrrhoderma noxium OX=2282107 GN=PNOK_0257900 PE=4 SV=1
gene000261	75.8118	83.2508	78.773	98.3683	100.65	100.929	1.52668	9.26708e-31		Protein qutG OS=Emericella nidulans (strain FGSC A4 / ATCC 38163 / CBS 112.46 / NRRL 194 / M139) OX=227321 GN=qutG PE=3 SV=2	Inositol_P	phosphatidylinositol phosphorylation(GO:0046854)			K01092	myo-inositol-1(or 4)-monophosphatase	ko00521:Streptomycin biosynthesis|ko00562:Inositol phosphate metabolism|ko04070:Phosphatidylinositol signaling system	NGP1NT-domain-containing protein [Sanghuangporus baumii]	Inositol-1-monophosphatase OS=Pyrrhoderma noxium OX=2282107 GN=PNOK_0258000 PE=3 SV=1	KOG2951	Inositol monophosphatase	[G]	Carbohydrate transport and metabolism
gene000262	0.326423	0.195641	0.331721	0.202584	0.0905382	0.0435518	0.476188	0.307796
gene000263	25.0787	23.5581	23.309	13.441	14.9598	15.3926	0.737212	2.34247e-08		Conserved oligomeric Golgi complex subunit 8 OS=Bos taurus OX=9913 GN=COG8 PE=2 SV=1	Dor1		Golgi transport complex(GO:0017119)		K20295	conserved oligomeric Golgi complex subunit 8	NA:NA	Dor1-domain-containing protein [Sanghuangporus baumii]	Dor1-domain-containing OS=Pyrrhoderma noxium OX=2282107 GN=PNOK_0257200 PE=4 SV=1	KOG2069	Golgi transport complex subunit	[U]	Intracellular trafficking, secretion, and vesicular transport
gene000264	62.9091	58.9274	61.1059	54.6047	51.5054	51.1738	1.04074	0.339514		Coatomer subunit delta OS=Pongo abelii OX=9601 GN=ARCN1 PE=2 SV=1	Clat_adaptor_s				K20471	coatomer subunit delta	NA:NA	hypothetical protein A7U60_g6795 [Sanghuangporus baumii]	Coatomer subunit delta OS=Pyrrhoderma noxium OX=2282107 GN=PNOK_0257100 PE=3 SV=1	KOG2635	Medium subunit of clathrin adaptor complex	[U]	Intracellular trafficking, secretion, and vesicular transport
gene000265	36.4872	34.1144	36.4107	33.4953	34.2071	33.352	1.14347	6.73622e-05		5-methylthioadenosine/S-adenosylhomocysteine deaminase OS=Symbiobacterium thermophilum (strain T / IAM 14863) OX=292459 GN=mtaD PE=3 SV=1	PD40			hydrolase activity(GO:0016787)				hypothetical protein A7U60_g6796 [Sanghuangporus baumii]	Uncharacterized protein OS=Pyrrhoderma noxium OX=2282107 GN=PNOK_0257000 PE=4 SV=1
gene000266	24.2209	21.3692	22.6755	29.9097	28.7105	28.4598	1.54436	1.81432e-30		Uncharacterized protein C57A7.06 OS=Schizosaccharomyces pombe (strain 972 / ATCC 24843) OX=284812 GN=SPAC57A7.06 PE=1 SV=1	Utp14				K14567	U3 small nucleolar RNA-associated protein 14	ko03008:Ribosome biogenesis in eukaryotes	Utp14-domain-containing protein [Sanghuangporus baumii]	Utp14-domain-containing OS=Pyrrhoderma noxium OX=2282107 GN=PNOK_0256800 PE=4 SV=1	KOG2172	Uncharacterized conserved protein	[S]	Function unknown
gene000267	45.6206	45.0263	45.938	125.045	128.714	125.619	3.36308	1.7837586582087e-310	Up	Manganese transporter pdt1 OS=Schizosaccharomyces pombe (strain 972 / ATCC 24843) OX=284812 GN=pdt1 PE=1 SV=1	Nramp	metal ion transport(GO:0030001)	membrane(GO:0016020)	metal ion transmembrane transporter activity(GO:0046873)	K12346	metal iron transporter	NA:NA	Nramp-domain-containing protein [Sanghuangporus baumii]	Natural resistance-associated macrophage OS=Pyrrhoderma noxium OX=2282107 GN=PNOK_0256700 PE=4 SV=1	KOG1291	Mn2+ and Fe2+ transporters of the NRAMP family	[P]	Inorganic ion transport and metabolism
gene000268	996.331	1025.28	972.364	749.816	731.315	721.959	0.890662	3.0855e-05		Cytochrome c oxidase subunit 6, mitochondrial OS=Neurospora crassa (strain ATCC 24698 / 74-OR23-1A / CBS 708.71 / DSM 1257 / FGSC 987) OX=367110 GN=cox-6 PE=3 SV=2	COX5A		mitochondrial inner membrane(GO:0005743)	cytochrome-c oxidase activity(GO:0004129)	K02264	cytochrome c oxidase subunit 5a	ko00190:Oxidative phosphorylation|ko04260:Cardiac muscle contraction	COX5A-domain-containing protein [Sanghuangporus baumii]	COX5A-domain-containing OS=Pyrrhoderma noxium OX=2282107 GN=PNOK_0256600 PE=4 SV=1	KOG4077	Cytochrome c oxidase, subunit Va/COX6	[C]	Energy production and conversion
gene000269	2.43964	2.28327	3.01323	1.34521	1.53032	1.96302	0.757986	0.133037			O-FucT							hypothetical protein A7U60_g6801 [Sanghuangporus baumii]	ATP:ADP antiporter OS=Pyrrhoderma noxium OX=2282107 GN=PNOK_0256100 PE=4 SV=1
gene000270	0.769425	1.18929	0.98768	3.07875	3.93126	3.10135	4.15483	4.66949e-16	Up		O-FucT							hypothetical protein A7U60_g6801 [Sanghuangporus baumii]	ATP:ADP antiporter OS=Pyrrhoderma noxium OX=2282107 GN=PNOK_0660000 PE=4 SV=1
gene000271	0.673725	0.264991	0.427913	1.00612	1.47158	1.41576	3.4574	0.00258748	Up		DUF1115							hypothetical protein A7U60_g6802 [Sanghuangporus baumii]	Uncharacterized protein OS=Pyrrhoderma noxium OX=2282107 GN=PNOK_0256000 PE=4 SV=1
gene000273	384.584	405.825	419.04	441.459	435.776	448.945	1.32747	1.50811e-24		Serine/arginine-rich splicing factor SR45a OS=Arabidopsis thaliana OX=3702 GN=SR45A PE=1 SV=1	RRM_1			nucleic acid binding(GO:0003676)				hypothetical protein A7U60_g6804 [Sanghuangporus baumii]	Uncharacterized protein (Fragment) OS=Postia placenta MAD-698-R-SB12 OX=670580 GN=POSPLADRAFT_1129306 PE=4 SV=1	KOG4661	Hsp27-ERE-TATA-binding protein/Scaffold attachment factor (SAF-B)	[K]	Transcription
gene000274	73.3483	71.1968	74.1264	43.5545	44.0002	45.9019	0.73897	2.2662e-26		ABC transporter A family member 2 OS=Dictyostelium discoideum OX=44689 GN=abcA2 PE=3 SV=1	ABC2_membrane_3			ATPase activity(GO:0016887)| ATP binding(GO:0005524)				P-loop containing nucleoside triphosphate hydrolase protein [Fomitiporia mediterranea MF3/22]	p-loop containing nucleoside triphosphate hydrolase protein OS=Trametes coccinea BRFM310 OX=1353009 GN=PYCCODRAFT_1369837 PE=4 SV=1	KOG0059	Lipid exporter ABCA1 and related proteins, ABC superfamily	[R]	General function prediction only
gene000275	69.0881	75.3557	70.8711	28.7414	27.2887	25.6454	0.459057	1.30535e-64	Down									hypothetical protein A7U60_g6806 [Sanghuangporus baumii]
gene000276	43.7678	43.9076	45.3641	45.2017	42.5479	43.6792	1.19582	3.84961e-07			Nup96				K14297	nuclear pore complex protein Nup98-Nup96	ko03013:RNA transport	hypothetical protein A7U60_g6807 [Sanghuangporus baumii]	Uncharacterized protein OS=Pyrrhoderma noxium OX=2282107 GN=PNOK_0256500 PE=4 SV=1
gene000277	10.8299	12.4567	11.4681	8.89573	9.32069	9.47709	0.964602	0.743093		Homeobox protein YHP1 OS=Saccharomyces cerevisiae (strain ATCC 204508 / S288c) OX=559292 GN=YHP1 PE=1 SV=1	Homeobox			DNA binding(GO:0003677)				homeobox-domain-containing protein [Sanghuangporus baumii]	Homeodomain transcription factor OS=Pyrrhoderma noxium OX=2282107 GN=PNOK_0255700 PE=4 SV=1	KOG0490	Transcription factor, contains HOX domain	[R]	General function prediction only
gene000278	32.5586	30.8951	31.77	36.4704	34.5048	35.6535	1.35553	1.71663e-10			Methyltransf_16							hypothetical protein A7U60_g6809 [Sanghuangporus baumii]	S-adenosylmethionine-dependent methyltransferase OS=Pyrrhoderma noxium OX=2282107 GN=PNOK_0255600 PE=4 SV=1
gene000279	75.0854	78.5044	81.8654	70.88	70.3504	68.1261	1.07644	0.0429066		RuvB-like helicase 2 OS=Cryptococcus neoformans var. neoformans serotype D (strain B-3501A) OX=283643 GN=RVB2 PE=3 SV=1	TIP49			ATP binding(GO:0005524)| DNA helicase activity(GO:0003678)	K11338	RuvB-like protein 2	NA:NA	DNA helicase [Fomitiporia mediterranea MF3/22]	RuvB-like helicase OS=Paxillus involutus ATCC 200175 OX=664439 GN=PAXINDRAFT_100477 PE=3 SV=1	KOG2680	DNA helicase TIP49, TBP-interacting protein	[K]	Transcription
gene000280	86.967	86.005	83.3743	117.279	122.754	125.243	1.72529	2.57859e-59		54S ribosomal protein rml2, mitochondrial OS=Schizosaccharomyces pombe (strain 972 / ATCC 24843) OX=284812 GN=rml2 PE=3 SV=2	Ribosomal_L2	translation(GO:0006412)	ribosome(GO:0005840)	structural constituent of ribosome(GO:0003735)				ribosomal protein L2 [Sanghuangporus baumii]	Mitochondrial ribosomal subunit L2 OS=Pyrrhoderma noxium OX=2282107 GN=PNOK_0255300 PE=4 SV=1	KOG0438	Mitochondrial/chloroplast ribosomal protein L2	[J]	Translation, ribosomal structure and biogenesis
gene000281	0.623639	0.373777	0.543224	0.870845	0.691902	0.416035	1.55448	0.478932										hypothetical protein A7U60_g6814 [Sanghuangporus baumii]
gene000282	3.20247	1.63148	1.39476	1.29188	1.68768	3.16186	1.19548	0.694186
gene000283	17.9393	17.4649	15.7997	9.09234	9.02011	10.1386	0.667899	0.000213104										hypothetical protein A7U60_g6816 [Sanghuangporus baumii]	Unplaced genomic scaffold GYMLUscaffold_38, whole genome shotgun sequence OS=Gymnopus luxurians FD-317 M1 OX=944289 GN=GYMLUDRAFT_202684 PE=4 SV=1
gene000284	55.1123	54.6198	57.8356	44.7703	42.4193	44.4342	0.950902	0.32059										hypothetical protein A7U60_g6817 [Sanghuangporus baumii]	Splicing arginine serine-rich 12 OS=Pyrrhoderma noxium OX=2282107 GN=PNOK_0254900 PE=4 SV=1
gene000285	851.174	845.306	815.188	1074.13	991.641	1016.68	1.48531	3.83912e-51		60S ribosomal protein L21-A OS=Schizosaccharomyces pombe (strain 972 / ATCC 24843) OX=284812 GN=rpl2101 PE=3 SV=1	Ribosomal_L21e	translation(GO:0006412)	intracellular(GO:0005622)| ribosome(GO:0005840)	structural constituent of ribosome(GO:0003735)	K02889	large subunit ribosomal protein L21e	ko03010:Ribosome	hypothetical protein FOMMEDRAFT_132992 [Fomitiporia mediterranea MF3/22]	Uncharacterized protein OS=Schizopora paradoxa OX=27342 GN=SCHPADRAFT_897881 PE=4 SV=1	KOG1732	60S ribosomal protein L21	[J]	Translation, ribosomal structure and biogenesis
gene000286	640.971	682.537	737.739	958.553	905.153	940.003	1.64657	3.7424e-48		40S ribosomal protein S9-A OS=Schizosaccharomyces pombe (strain 972 / ATCC 24843) OX=284812 GN=rps901 PE=1 SV=2	Ribosomal_S4		intracellular(GO:0005622)	RNA binding(GO:0003723)| rRNA binding(GO:0019843)	K02997	small subunit ribosomal protein S9e	ko03010:Ribosome	40S ribosomal protein S9 [Fomitiporia mediterranea MF3/22]	Ribosomal protein S4 OS=Neolentinus lepideus HHB14362 ss-1 OX=1314782 GN=NEOLEDRAFT_1154980 PE=3 SV=1	KOG3301	Ribosomal protein S4	[J]	Translation, ribosomal structure and biogenesis
gene000287	16.1344	16.5708	16.3962	13.0182	14.2121	12.3341	0.975669	0.7247		Inactive non-canonical poly(A) RNA polymerase protein Trf4-2 OS=Drosophila melanogaster OX=7227 GN=Trf4-2 PE=2 SV=1	PAP_assoc			nucleotidyltransferase activity(GO:0016779)	K03514	non-canonical poly(A) RNA polymerase PAPD5/7	ko03018:RNA degradation	Nucleotidyltransferase [Sanghuangporus baumii]	Nucleotidyltransferase OS=Pyrrhoderma noxium OX=2282107 GN=PNOK_0254600 PE=4 SV=1	KOG1906	DNA polymerase sigma	[L]	Replication, recombination and repair
gene000288	916.31	907.447	910.636	1401.69	1284.03	1269.25	1.75053	3.20404e-57		60S ribosomal protein L28-1 OS=Arabidopsis thaliana OX=3702 GN=RPL28A PE=1 SV=1	Ribosomal_L28e				K02903	large subunit ribosomal protein L28e	ko03010:Ribosome	hypothetical protein A7U60_g6821 [Sanghuangporus baumii]	60s ribosomal l28 OS=Pyrrhoderma noxium OX=2282107 GN=PNOK_0254500 PE=4 SV=1	KOG3412	60S ribosomal protein L28	[J]	Translation, ribosomal structure and biogenesis
gene000290	23.4485	25.3703	24.6751	34.4082	35.2899	36.0245	1.74152	4.09486e-26			O-FucT							hypothetical protein FOMMEDRAFT_81968 [Fomitiporia mediterranea MF3/22]	Uncharacterized protein OS=Laetiporus sulphureus 93-53 OX=1314785 GN=LAESUDRAFT_706598 PE=4 SV=1
gene000291	8.66196	9.69814	9.60857	6.98203	7.65913	8.20681	0.989231	0.953854		Rac guanine nucleotide exchange factor B OS=Dictyostelium discoideum OX=44689 GN=gxcB PE=2 SV=1	RhoGEF	regulation of Rho protein signal transduction(GO:0035023)		Rho guanyl-nucleotide exchange factor activity(GO:0005089)				hypothetical protein A7U60_g2401 [Sanghuangporus baumii]	Uncharacterized protein OS=Pyrrhoderma noxium OX=2282107 GN=PNOK_0254300 PE=4 SV=1	KOG4424	Predicted Rho/Rac guanine nucleotide exchange factor/faciogenital dysplasia protein 3	[T]	Signal transduction mechanisms
gene000292	21.6325	20.0104	20.2076	21.5601	19.7497	19.3248	1.18656	2.46854e-05										hypothetical protein A7U60_g2401 [Sanghuangporus baumii]	Uncharacterized protein OS=Piloderma croceum F 1598 OX=765440 GN=PILCRDRAFT_241210 PE=4 SV=1
gene000293	53.0958	52.0018	52.2715	37.3807	38.4365	34.9881	0.852476	8.75926e-07		Uncharacterized protein C1F3.03 OS=Schizosaccharomyces pombe (strain 972 / ATCC 24843) OX=284812 GN=SPAC1F3.03 PE=4 SV=1	Lgl_C				K08518	syntaxin-binding protein 5	NA:NA	hypothetical protein A7U60_g2400 [Sanghuangporus baumii]	Uncharacterized protein OS=Schizopora paradoxa OX=27342 GN=SCHPADRAFT_898161 PE=4 SV=1	KOG1983	Tomosyn and related SNARE-interacting proteins	[U]	Intracellular trafficking, secretion, and vesicular transport
gene000294	24.0832	24.2246	23.9224	21.6005	22.6129	22.2621	1.11432	0.0858552			SIKE							hypothetical protein FOMMEDRAFT_82134 [Fomitiporia mediterranea MF3/22]	Uncharacterized protein OS=Pyrrhoderma noxium OX=2282107 GN=PNOK_0254100 PE=4 SV=1
gene000295	11.4864	12.0476	11.2633	14.8827	7.43383	12.6098	1.2127	0.429122		DNA repair protein SWI5 homolog OS=Mus musculus OX=10090 GN=Swi5 PE=1 SV=1	Swi5							hypothetical protein FOMMEDRAFT_154618 [Fomitiporia mediterranea MF3/22]	Uncharacterized protein OS=Hypholoma sublateritium FD-334 SS-4 OX=945553 GN=HYPSUDRAFT_48819 PE=4 SV=1
gene000296	14.9038	13.7137	15.3435	12.9326	13.2595	15.4822	1.14814	0.0571629		Probable E3 ubiquitin-protein ligase HERC1 OS=Homo sapiens OX=9606 GN=HERC1 PE=1 SV=2	RCC1_2				K15462	protein ATS1	NA:NA	rcc1/blip-II [Sanghuangporus baumii]	RCC1 BLIP-II OS=Pyrrhoderma noxium OX=2282107 GN=PNOK_0253900 PE=4 SV=1	KOG1426	FOG: RCC1 domain	[S]	Function unknown
gene000297	118.203	124.821	124.718	209.234	208.574	210.708	2.06904	2.79674e-188	Up	Adenosine kinase OS=Schizophyllum commune OX=5334 GN=ADK PE=2 SV=1	RdRP			RNA-directed 5'-3' RNA polymerase activity(GO:0003968)				hypothetical protein A7U60_g2397 [Sanghuangporus baumii]	RNA-dependent RNA polymerase OS=Pyrrhoderma noxium OX=2282107 GN=PNOK_0253800 PE=3 SV=1	KOG2854	Possible pfkB family carbohydrate kinase	[G]	Carbohydrate transport and metabolism
gene000298	18.706	17.2408	17.2732	11.8946	12.2906	11.4697	0.811178	1.20601e-07		Dynactin, 150 kDa isoform OS=Neurospora crassa (strain ATCC 24698 / 74-OR23-1A / CBS 708.71 / DSM 1257 / FGSC 987) OX=367110 GN=ro-3 PE=3 SV=3	Dynactin			nucleic acid binding(GO:0003676)	K04648	dynactin 1	ko04962:Vasopressin-regulated water reabsorption	dynactin [Sanghuangporus baumii]	Dynactin OS=Pyrrhoderma noxium OX=2282107 GN=PNOK_0253500 PE=4 SV=1	KOG0971	Microtubule-associated protein dynactin DCTN1/Glued	[Z]	Cytoskeleton
gene000299	11.6863	10.8772	11.7627	6.56417	6.30028	7.45683	0.716815	5.36161e-07		Acetylpolyamine amidohydrolase 1 OS=Pseudomonas aeruginosa (strain ATCC 15692 / DSM 22644 / CIP 104116 / JCM 14847 / LMG 12228 / 1C / PRS 101 / PAO1) OX=208964 GN=aphA PE=1 SV=1	Hist_deacetyl							hypothetical protein A7U60_g2393 [Sanghuangporus baumii]	Uncharacterized protein OS=Schizopora paradoxa OX=27342 GN=SCHPADRAFT_841783 PE=4 SV=1	KOG1012	Ca2+-dependent lipid-binding protein CLB1/vesicle protein vp115/Granuphilin A, contains C2 domain	[R]	General function prediction only
gene000300	20.0662	20.8996	19.7368	12.8752	11.862	12.6946	0.74627	2.24969e-07		Meiotically up-regulated gene 190 protein OS=Schizosaccharomyces pombe (strain 972 / ATCC 24843) OX=284812 GN=mug190 PE=1 SV=1	C2							hypothetical protein A7U60_g2393 [Sanghuangporus baumii]	Uncharacterized protein OS=Schizopora paradoxa OX=27342 GN=SCHPADRAFT_841783 PE=4 SV=1	KOG1012	Ca2+-dependent lipid-binding protein CLB1/vesicle protein vp115/Granuphilin A, contains C2 domain	[R]	General function prediction only
gene000301	30.7463	30.2285	33.0651	26.6777	30.799	29.6622	1.12248	0.0459137		Golgi SNAP receptor complex member 1 OS=Cricetulus griseus OX=10029 GN=GOSR1 PE=1 SV=1	V-SNARE_C				K08495	golgi SNAP receptor complex member 1	ko04130:SNARE interactions in vesicular transport	hypothetical protein A7U60_g2390 [Sanghuangporus baumii]	Uncharacterized protein OS=Fomitiporia mediterranea (strain MF3/22) OX=694068 GN=FOMMEDRAFT_137608 PE=4 SV=1	KOG3208	SNARE protein GS28	[U]	Intracellular trafficking, secretion, and vesicular transport
gene000302	0.596797	0.682861	0.992428	19.2684	16.6434	17.0254	28.2086	1.22162e-144	Up		APH							hypothetical protein A7U60_g2390 [Sanghuangporus baumii]	Uncharacterized protein OS=Fomitiporia mediterranea (strain MF3/22) OX=694068 GN=FOMMEDRAFT_137608 PE=4 SV=1
gene000303	0.813815	0.910482	1.1027	4.71398	4.7402	5.16843	6.26401	1.34961e-23	Up		APH							hypothetical protein A7U60_g2390 [Sanghuangporus baumii]	Uncharacterized protein OS=Fomitiporia mediterranea (strain MF3/22) OX=694068 GN=FOMMEDRAFT_137608 PE=4 SV=1
gene000304	785.56	812.435	765.235	988.503	1007.61	983.842	1.52647	1.07243e-62										hypothetical protein A7U60_g2389 [Sanghuangporus baumii]	Uncharacterized protein OS=Schizopora paradoxa OX=27342 GN=SCHPADRAFT_897889 PE=4 SV=1
gene000305	40.7013	41.3904	41.5872	36.1175	37.0432	35.8085	1.06672	0.0521636		Uncharacterized membrane protein C6F6.13c OS=Schizosaccharomyces pombe (strain 972 / ATCC 24843) OX=284812 GN=SPAC6F6.13c PE=3 SV=1	DUF726	SRP-dependent cotranslational protein targeting to membrane(GO:0006614)	signal recognition particle, endoplasmic reticulum targeting(GO:0005786)	endoplasmic reticulum signal peptide binding(GO:0030942)| 7S RNA binding(GO:0008312)				DUF726-domain-containing protein [Sanghuangporus baumii]	Uncharacterized protein OS=Pyrrhoderma noxium OX=2282107 GN=PNOK_0253000 PE=4 SV=1	KOG2385	Uncharacterized conserved protein	[S]	Function unknown
gene000306	80.1592	88.3138	89.6728	74.9614	74.5302	77.6187	1.06505	0.228017			Ank			protein binding(GO:0005515)				ankyrin [Sanghuangporus baumii]	Ankyrin OS=Pyrrhoderma noxium OX=2282107 GN=PNOK_0252800 PE=4 SV=1
gene000307	67.6215	63.1847	64.4334	64.6639	63.0867	59.4901	1.16099	3.01059e-05		Histidine--tRNA ligase, mitochondrial OS=Schizosaccharomyces pombe (strain 972 / ATCC 24843) OX=284812 GN=hts1 PE=1 SV=2	tRNA-synt_His				K01892	histidyl-tRNA synthetase	ko00970:Aminoacyl-tRNA biosynthesis	histidyl-tRNA synthetase [Sanghuangporus baumii]	Histidyl-tRNA synthetase OS=Pyrrhoderma noxium OX=2282107 GN=PNOK_0252700 PE=4 SV=1	KOG1936	Histidyl-tRNA synthetase	[J]	Translation, ribosomal structure and biogenesis
gene000308	1.72687	1.53745	2.4487	1.13404	1.59843	1.85661	0.97437	0.964803		Xyloglucanase OS=Hypocrea jecorina (strain QM6a) OX=431241 GN=cel74a PE=1 SV=1	CBM_1	carbohydrate metabolic process(GO:0005975)	extracellular region(GO:0005576)	cellulose binding(GO:0030248)	K18578	xyloglucan-specific exo-beta-1,4-glucanase	NA:NA	hypothetical protein FOMMEDRAFT_166938 [Fomitiporia mediterranea MF3/22]	Glycoside hydrolase family 74 OS=Pyrrhoderma noxium OX=2282107 GN=PNOK_0667100 PE=4 SV=1
gene000309	395.811	411.231	418.028	621.2	642.661	657.144	1.89861	2.91125e-104		Aspartate--tRNA ligase, cytoplasmic OS=Schizosaccharomyces pombe (strain 972 / ATCC 24843) OX=284812 GN=dps1 PE=1 SV=1	tRNA-synt_2	tRNA aminoacylation for protein translation(GO:0006418)		aminoacyl-tRNA ligase activity(GO:0004812)| ATP binding(GO:0005524)| nucleotide binding(GO:0000166)				aspartyl-tRNA synthetase [Sanghuangporus baumii]	Aspartate-tRNA ligase OS=Pyrrhoderma noxium OX=2282107 GN=PNOK_0252600 PE=3 SV=1	KOG0556	Aspartyl-tRNA synthetase	[J]	Translation, ribosomal structure and biogenesis
gene000310	326.995	339.058	330.672	463.098	465.528	452.064	1.6769	1.12261e-88		Aspartate aminotransferase, mitochondrial OS=Oryctolagus cuniculus OX=9986 GN=GOT2 PE=1 SV=2	Aminotran_1_2	biosynthetic process(GO:0009058)		pyridoxal phosphate binding(GO:0030170)	K14455	aspartate aminotransferase, mitochondrial	ko00220:Arginine biosynthesis|ko00250:Alanine, aspartate and glutamate metabolism|ko00270:Cysteine and methionine metabolism|ko00330:Arginine and proline metabolism|ko00350:Tyrosine metabolism|ko00360:Phenylalanine metabolism|ko00400:Phenylalanine, tyrosine and tryptophan biosynthesis|ko00710:Carbon fixation in photosynthetic organisms|ko00950:Isoquinoline alkaloid biosynthesis|ko00960:Tropane, p…	glutamic oxaloacetic transaminase AAT1 [Sanghuangporus baumii]	Aspartate aminotransferase OS=Pyrrhoderma noxium OX=2282107 GN=PNOK_0252500 PE=4 SV=1	KOG1411	Aspartate aminotransferase/Glutamic oxaloacetic transaminase AAT1/GOT2	[E]	Amino acid transport and metabolism
gene000311	0.346466	0.207654	0.150896	0.376291	0.38439	0.184904	1.62333	0.473218										hypothetical protein A7U60_g2382 [Sanghuangporus baumii]	Uncharacterized protein OS=Pyrrhoderma noxium OX=2282107 GN=PNOK_0252400 PE=4 SV=1
gene000312	105.334	102.572	106.418	180.043	172.506	181.592	2.05721	7.97563e-125	Up	Acyl carrier protein 2, mitochondrial OS=Arabidopsis thaliana OX=3702 GN=MTACP2 PE=1 SV=1	SGL							regucalcin [Sanghuangporus baumii]	Acyl carrier protein OS=Ganoderma sinense ZZ0214-1 OX=1077348 GN=GSI_06288 PE=3 SV=1	KOG1748	Acyl carrier protein/NADH-ubiquinone oxidoreductase, NDUFAB1/SDAP subunit	[Q]	Secondary metabolites biosynthesis, transport and catabolism
gene000313	36.9867	38.5682	39.4579	47.1298	47.6037	47.3833	1.49599	2.2121e-28		Zinc-type alcohol dehydrogenase-like protein C1198.01 OS=Schizosaccharomyces pombe (strain 972 / ATCC 24843) OX=284812 GN=SPBC1198.01 PE=3 SV=1	ADH_zinc_N	oxidation-reduction process(GO:0055114)| translation(GO:0006412)	intracellular(GO:0005622)| ribosome(GO:0005840)	structural constituent of ribosome(GO:0003735)				alcohol dehydrogenase [Pyrrhoderma noxium]	Alcohol dehydrogenase OS=Pyrrhoderma noxium OX=2282107 GN=PNOK_0252100 PE=3 SV=1	KOG0024	Sorbitol dehydrogenase	[Q]	Secondary metabolites biosynthesis, transport and catabolism
gene000314	90.3329	94.8028	92.8913	46.5157	46.6375	50.1883	0.624159	5.91385e-30		Altered inheritance of mitochondria protein 6 homolog ARB_06966 OS=Arthroderma benhamiae (strain ATCC MYA-4681 / CBS 112371) OX=663331 GN=ARB_06966 PE=1 SV=1								hypothetical protein A7U60_g2378 [Sanghuangporus baumii]	Alkaline phosphatase OS=Pyrrhoderma noxium OX=2282107 GN=PNOK_0251900 PE=4 SV=1
gene000315	13.6197	13.5029	14.9283	15.4613	16.9364	17.1419	1.42692	3.52309e-09										RNI-like protein [Sanghuangporus baumii]	RNI OS=Pyrrhoderma noxium OX=2282107 GN=PNOK_0251800 PE=4 SV=1
gene000316	19.9651	17.2133	18.7359	15.9775	15.9876	16.6836	1.05361	0.295996		Conserved oligomeric Golgi complex subunit 1 OS=Mus musculus OX=10090 GN=Cog1 PE=1 SV=3	Vps51				K20288	conserved oligomeric Golgi complex subunit 1	NA:NA	hypothetical protein A7U60_g2376 [Sanghuangporus baumii]	Uncharacterized protein OS=Pyrrhoderma noxium OX=2282107 GN=PNOK_0251700 PE=4 SV=1	KOG2033	Low density lipoprotein B-like protein	[I]	Lipid transport and metabolism
gene000317	25.4298	23.6997	24.1066	16.6135	12.7768	17.5135	0.774926	0.00318538		Serine/threonine-protein kinase 17B OS=Rattus norvegicus OX=10116 GN=Stk17b PE=1 SV=1	Pkinase	protein phosphorylation(GO:0006468)		ATP binding(GO:0005524)| protein kinase activity(GO:0004672)				kinase-like protein [Fomitiporia mediterranea MF3/22]	Kinase-like protein OS=Fomitiporia mediterranea (strain MF3/22) OX=694068 GN=FOMMEDRAFT_164109 PE=4 SV=1	KOG0613	Projectin/twitchin and related proteins	[Z]	Cytoskeleton
gene000318	61.3452	63.9984	57.3403	70.1177	68.7243	68.936	1.37657	9.59276e-13		Transmembrane protein 115 OS=Bos taurus OX=9913 GN=TMEM115 PE=2 SV=1								hypothetical protein PNOK_0251700 [Pyrrhoderma noxium]	Uncharacterized protein OS=Pyrrhoderma noxium OX=2282107 GN=PNOK_0251700 PE=4 SV=1	KOG2890	Predicted membrane protein	[S]	Function unknown
gene000319	101.752	108.048	109.52	101.874	102.665	107.579	1.18337	3.21111e-08			DUF1754							hypothetical protein A7U60_g2375 [Sanghuangporus baumii]	Uncharacterized protein OS=Pyrrhoderma noxium OX=2282107 GN=PNOK_0251500 PE=4 SV=1
gene000320	21.4906	19.9651	20.8678	18.7857	17.8038	17.1082	1.043	0.442769		Mitochondrial intermediate peptidase OS=Coprinopsis cinerea (strain Okayama-7 / 130 / ATCC MYA-4618 / FGSC 9003) OX=240176 GN=OCT1 PE=3 SV=2	Peptidase_M3	proteolysis(GO:0006508)		metalloendopeptidase activity(GO:0004222)	K01410	mitochondrial intermediate peptidase	NA:NA	mitochondrial intermediate peptidase [Fomitiporia mediterranea MF3/22]	Mitochondrial intermediate peptidase OS=Pyrrhoderma noxium OX=2282107 GN=PNOK_0251400 PE=3 SV=1	KOG2090	Metalloendopeptidase family - mitochondrial intermediate peptidase	[O]	Posttranslational modification, protein turnover, chaperones
gene000321	8.09569	7.22447	9.05171	3.6892	3.59064	3.29581	0.525482	1.57776e-13			Homeobox	regulation of transcription, DNA-templated(GO:0006355)		DNA binding(GO:0003677)				hypothetical protein A7U60_g2373 [Sanghuangporus baumii]	Uncharacterized protein OS=Schizopora paradoxa OX=27342 GN=SCHPADRAFT_991977 PE=4 SV=1
gene000322	10.5537	10.1578	10.2834	7.07961	6.99092	6.76438	0.813785	0.00170964			Homeobox_KN	regulation of transcription, DNA-templated(GO:0006355)		DNA binding(GO:0003677)				hypothetical protein A7U60_g660 [Sanghuangporus baumii]	B1 homeodomain mating type protein OS=Heterobasidion occidentale OX=942053 PE=4 SV=1
gene000323	14.1061	13.1	13.917	10.1817	9.12927	9.35934	0.843864	0.0113458			Homeobox			DNA binding(GO:0003677)				hypothetical protein FOMMEDRAFT_166956 [Fomitiporia mediterranea MF3/22]	Uncharacterized protein OS=Jaapia argillacea MUCL 33604 OX=933084 GN=JAAARDRAFT_75729 PE=4 SV=1
gene000324	20.2302	19.27	21.0201	3.4527	3.48694	3.74025	0.213692	1.59674e-73	Down	Putative NADPH dehydrogenase C23G7.10c OS=Schizosaccharomyces pombe (strain 972 / ATCC 24843) OX=284812 GN=SPBC23G7.10c PE=3 SV=1	Oxidored_FMN	oxidation-reduction process(GO:0055114)		oxidoreductase activity(GO:0016491)| FMN binding(GO:0010181)				NADH:flavin oxidoreductase 2 [Schizopora paradoxa]	NADH:flavin oxidoreductase 2 OS=Schizopora paradoxa OX=27342 GN=SCHPADRAFT_841873 PE=4 SV=1	KOG0134	NADH:flavin oxidoreductase/12-oxophytodienoate reductase	[R]	General function prediction only
gene000325	66.4252	62.4465	59.3176	57.0554	46.8048	48.9544	0.982405	0.778384										hypothetical protein A7U60_g5056 [Sanghuangporus baumii]
gene000326	28.7412	26.5391	25.8927	27.2895	26.2752	28.078	1.21757	0.00883751										hypothetical protein A7U60_g5056 [Sanghuangporus baumii]
gene000327	2.48364	2.50382	1.98486	0.41902	0.702251	0.878296	0.347626	9.43426e-10	Down									hypothetical protein PHLCEN_2v4369 [Phlebia centrifuga]	Uncharacterized protein OS=Phlebia centrifuga OX=98765 GN=PHLCEN_2v4369 PE=4 SV=1
gene000328	15.9869	17.0499	15.2907	11.8186	12.781	12.4216	0.927429	0.606033										hypothetical protein A7U60_g5056 [Sanghuangporus baumii]
gene000329	2.33613	2.65111	2.64648	0.748691	1.04098	0.92996	0.431702	2.43346e-05	Down									kinase domain protein [Rhizoctonia solani 123E]	Kinase domain protein OS=Rhizoctonia solani 123E OX=1423351 GN=V565_030910 PE=4 SV=1
gene000330	0.733518	1.21322	0.487393	0.0919226	0.164327	0.210791	0.232265	0.00524293	Down									hypothetical protein WG66_2578 [Moniliophthora roreri]	Uncharacterized protein OS=Moniliophthora roreri OX=221103 GN=WG66_2578 PE=4 SV=1
gene000331	1.59406	1.85771	2.1599	0.714495	0.736892	0.685307	0.461057	2.72816e-05	Down									hypothetical protein PLEOSDRAFT_165320 [Pleurotus ostreatus PC15]	Uncharacterized protein OS=Pleurotus ostreatus PC15 OX=1137138 GN=PLEOSDRAFT_165320 PE=4 SV=1
gene000332	2.86419	2.82388	2.85246	0.777687	0.695122	0.909504	0.337649	1.32642e-10	Down									hypothetical protein PLEOSDRAFT_1095749 [Pleurotus ostreatus PC15]	Uncharacterized protein OS=Pleurotus ostreatus PC15 OX=1137138 GN=PLEOSDRAFT_1095749 PE=4 SV=1
gene000333	146.346	147.536	149.192	112.35	114.219	104.616	0.904927	0.000280466		Glycogenin-1 OS=Oryctolagus cuniculus OX=9986 GN=GYG1 PE=1 SV=3	Glyco_transf_8			transferase activity, transferring glycosyl groups(GO:0016757)	K00750	glycogenin	NA:NA	hypothetical protein A7U60_g664 [Sanghuangporus baumii]	Uncharacterized protein OS=Schizopora paradoxa OX=27342 GN=SCHPADRAFT_934475 PE=4 SV=1	KOG1950	Glycosyl transferase, family 8 - glycogenin	[G]	Carbohydrate transport and metabolism
gene000334	14.5092	14.8122	15.7473	11.9762	12.0006	12.2861	0.974199	0.669636		ABC1 family protein YPL109C, mitochondrial OS=Saccharomyces cerevisiae (strain ATCC 204508 / S288c) OX=559292 GN=YPL109C PE=1 SV=2	ABC1				K08869	aarF domain-containing kinase	NA:NA	ABC1-domain-containing protein [Sanghuangporus baumii]	ABC1-domain-containing protein OS=Schizopora paradoxa OX=27342 GN=SCHPADRAFT_934478 PE=4 SV=1	KOG1236	Predicted unusual protein kinase	[R]	General function prediction only
gene000335	29.5618	30.5524	29.0159	23.4445	22.8615	23.0613	0.94203	0.0974759			Glyco_hydro_61	peroxisome fission(GO:0016559)	integral component of peroxisomal membrane(GO:0005779)					hypothetical protein A7U60_g670 [Sanghuangporus baumii]	Uncharacterized protein OS=Pyrrhoderma noxium OX=2282107 GN=PNOK_0831800 PE=4 SV=1
gene000336	20.8144	18.8229	20.5788	10.4519	10.2704	10.1004	0.619778	1.87122e-25		Uncharacterized protein C57A7.05 OS=Schizosaccharomyces pombe (strain 972 / ATCC 24843) OX=284812 GN=SPAC57A7.05 PE=4 SV=1	ArAE_2							hypothetical protein A7U60_g672 [Sanghuangporus baumii]	Fusaric acid resistance OS=Pyrrhoderma noxium OX=2282107 GN=PNOK_0249000 PE=4 SV=1	KOG4711	Predicted membrane protein	[R]	General function prediction only
gene000337	54.3993	48.4378	52.6056	43.482	46.5706	45.6568	1.05741	0.195864		Sorting nexin-4 OS=Cryptococcus neoformans var. neoformans serotype D (strain B-3501A) OX=283643 GN=SNX4 PE=3 SV=1	PX			phosphatidylinositol binding(GO:0035091)	K17919	sorting nexin-4	ko04144:Endocytosis	lipid binding protein [Sanghuangporus baumii]	Lipid binding protein OS=Pyrrhoderma noxium OX=2282107 GN=PNOK_0248900 PE=4 SV=1	KOG2273	Membrane coat complex Retromer, subunit VPS5/SNX1, Sorting nexins, and related PX domain-containing proteins	[U]	Intracellular trafficking, secretion, and vesicular transport
gene000338	77.7156	73.3951	81.1852	86.8821	86.6557	84.6713	1.34593	1.05658e-26		DNA-directed RNA polymerase II subunit RPB2 OS=Schizosaccharomyces pombe (strain 972 / ATCC 24843) OX=284812 GN=rpb2 PE=1 SV=2	RNA_pol_Rpb2_4	transcription, DNA-templated(GO:0006351)		DNA binding(GO:0003677)| DNA-directed 5'-3' RNA polymerase activity(GO:0003899)	K03010	DNA-directed RNA polymerase II subunit RPB2	ko00230:Purine metabolism|ko00240:Pyrimidine metabolism|ko03020:RNA polymerase|ko05169:Epstein-Barr virus infection	DNA-dependent RNA polymerase II second largest subunit [Sanghuangporus baumii]	DNA-directed RNA polymerase subunit beta OS=Pyrrhoderma noxium OX=2282107 GN=PNOK_0248800 PE=3 SV=1	KOG0214	RNA polymerase II, second largest subunit	[K]	Transcription
gene000339	30.2443	34.3293	31.5472	29.2802	27.9815	25.4552	1.04135	0.542842		Uncharacterized protein C26H5.07c OS=Schizosaccharomyces pombe (strain 972 / ATCC 24843) OX=284812 GN=SPAC26H5.07c PE=3 SV=2	Lung_7-TM_R		integral component of membrane(GO:0016021)					hypothetical protein A7U60_g675 [Sanghuangporus baumii]	Integral membrane OS=Pyrrhoderma noxium OX=2282107 GN=PNOK_0248700 PE=4 SV=1	KOG2568	Predicted membrane protein	[S]	Function unknown
gene000340	31.3925	31.4199	31.9021	18.4959	20.4164	19.1628	0.74255	0.000383066										hypothetical protein A7U60_g5056 [Sanghuangporus baumii]
gene000341	4.53367	4.16078	4.30678	1.23099	1.24381	1.56482	0.376273	3.82328e-15	Down									hypothetical protein RSAG8_13656, partial [Rhizoctonia solani AG-8 WAC10335]	Uncharacterized protein (Fragment) OS=Rhizoctonia solani AG-8 WAC10335 OX=1287689 GN=RSAG8_13656 PE=4 SV=1
gene000342	53.7498	51.4186	58.4201	46.5582	35.4263	38.9074	0.894092	0.182824										hypothetical protein A7U60_g5056 [Sanghuangporus baumii]
gene000343	3.77474	3.52613	3.41644	1.08898	1.94673	2.03814	0.574146	0.00606406										Dicarboxylic amino acid permease [Sanghuangporus baumii]	Uncharacterized protein OS=Moniliophthora roreri OX=221103 GN=WG66_19757 PE=4 SV=1
gene000344	38.0343	34.8512	32.8114	21.7891	22.316	24.4947	0.785825	0.00267999										hypothetical protein A7U60_g5056 [Sanghuangporus baumii]
gene000345	0.0520841	0.109258	0	0.339406	0.303373	0.437797	8.07519	0.00605673	Up	NADH dehydrogenase [ubiquinone] 1 alpha subcomplex subunit 9, mitochondrial OS=Arabidopsis thaliana OX=3702 GN=At2g20360 PE=1 SV=2	3Beta_HSD	steroid biosynthetic process(GO:0006694)| oxidation-reduction process(GO:0055114)		3-beta-hydroxy-delta5-steroid dehydrogenase activity(GO:0003854)| oxidoreductase activity, acting on the CH-OH group of donors, NAD or NADP as acceptor(GO:0016616)	K00356	NADH dehydrogenase	ko00190:Oxidative phosphorylation	NAD-binding protein [Fomitiporia mediterranea MF3/22]	NADH dehydrogenase OS=Pyrrhoderma noxium OX=2282107 GN=PNOK_0249100 PE=4 SV=1	KOG2865	NADH:ubiquinone oxidoreductase, NDUFA9/39kDa subunit	[C]	Energy production and conversion
gene000346	0.199615	0.125621	0.202855	0.433597	0.193782	0.410147	2.37633	0.114526		Itaconate transport protein OS=Ustilago maydis OX=5270 GN=ITP1 PE=3 SV=1	MFS_1	transmembrane transport(GO:0055085)	integral component of membrane(GO:0016021)					MFS general substrate transporter [Fomitiporia mediterranea MF3/22]	MFS general substrate transporter OS=Pyrrhoderma noxium OX=2282107 GN=PNOK_0423500 PE=4 SV=1	KOG0255	Synaptic vesicle transporter SVOP and related transporters (major facilitator superfamily)	[R]	General function prediction only
gene000347	1.24618	2.03322	2.18104	2.81971	2.92361	2.61872	1.85368	5.83481e-05		Itaconate transport protein OS=Ustilago maydis OX=5270 GN=ITP1 PE=3 SV=1	MFS_1	transmembrane transport(GO:0055085)	integral component of membrane(GO:0016021)					MFS general substrate transporter [Fomitiporia mediterranea MF3/22]	MFS general substrate transporter OS=Pyrrhoderma noxium OX=2282107 GN=PNOK_0423500 PE=4 SV=1	KOG0255	Synaptic vesicle transporter SVOP and related transporters (major facilitator superfamily)	[R]	General function prediction only
gene000348	15.6692	22.4329	18.3644	14.5337	13.7679	12.8184	0.880868	0.34676										hypothetical protein A7U60_g5054 [Sanghuangporus baumii]	Uncharacterized protein OS=Pyrrhoderma noxium OX=2282107 GN=PNOK_0248500 PE=4 SV=1
gene000349	81.5175	86.6973	85.276	106.424	106.314	112.477	1.55312	8.60412e-41		Pre-mRNA-splicing factor CWC25 OS=Ustilago maydis (strain 521 / FGSC 9021) OX=237631 GN=CWC25 PE=3 SV=2	Cir_N							hypothetical protein A7U60_g5053 [Sanghuangporus baumii]	Pre-mrna-splicing factor cwc25 OS=Pyrrhoderma noxium OX=2282107 GN=PNOK_0248400 PE=4 SV=1	KOG3869	Uncharacterized conserved protein	[S]	Function unknown
gene000350	62.7351	60.9723	56.8876	45.7194	45.1178	46.1799	0.918406	0.118599										hypothetical protein A7U60_g5052 [Sanghuangporus baumii]	Wsc domain-containing OS=Pyrrhoderma noxium OX=2282107 GN=PNOK_0248300 PE=4 SV=1
gene000351	24.5381	29.5907	27.27	23.9426	22.0376	23.9591	1.03969	0.588582										hypothetical protein A7U60_g5051 [Sanghuangporus baumii]	Uncharacterized protein OS=Pyrrhoderma noxium OX=2282107 GN=PNOK_0248200 PE=4 SV=1
gene000352	39.2083	34.9223	38.7651	45.7715	43.7074	44.6865	1.43888	7.01292e-30										hypothetical protein A7U60_g5050 [Sanghuangporus baumii]	Uncharacterized protein OS=Pyrrhoderma noxium OX=2282107 GN=PNOK_0248100 PE=4 SV=1
gene000353	52.4327	48.9512	54.0275	38.139	38.2321	37.3344	0.88593	0.000225831		Endocytosis protein end4 OS=Schizosaccharomyces pombe (strain 972 / ATCC 24843) OX=284812 GN=end4 PE=1 SV=2	ANTH			phospholipid binding(GO:0005543)| actin binding(GO:0003779)	K20040	huntingtin-interacting protein 1-related protein	NA:NA	hypothetical protein A7U60_g5049 [Sanghuangporus baumii]	Cytoskeleton assembly control OS=Pyrrhoderma noxium OX=2282107 GN=PNOK_0248000 PE=4 SV=1	KOG0980	Actin-binding protein SLA2/Huntingtin-interacting protein Hip1	[Z]	Cytoskeleton
gene000354	63.5325	61.7369	68.1382	54.9148	52.7126	53.5874	1.00918	0.877035		Cytochrome oxidase assembly protein shy1 OS=Schizosaccharomyces pombe (strain 972 / ATCC 24843) OX=284812 GN=shy1 PE=3 SV=1	SURF1		membrane(GO:0016020)		K14998	surfeit locus 1 family protein	NA:NA	mitochondrial required for respiration [Pyrrhoderma noxium]	SURF1-like protein OS=Pyrrhoderma noxium OX=2282107 GN=PNOK_0247900 PE=3 SV=1	KOG1563	Mitochondrial protein Surfeit 1/SURF1/SHY1, required for expression of cytochrome oxidase	[C]	Energy production and conversion
gene000355	14.5981	15.8335	13.2268	12.9966	12.5834	13.966	1.09619	0.158449		Meiotic recombination protein dmc1 OS=Schizosaccharomyces pombe (strain 972 / ATCC 24843) OX=284812 GN=dmc1 PE=1 SV=2	Rad51				K10872	meiotic recombination protein DMC1	ko04113:Meiosis - yeast	RecA family ATPase [Sanghuangporus baumii]	RecA family ATPase (Fragment) OS=Schizophyllum commune (strain H4-8 / FGSC 9210) OX=578458 GN=DCM1 PE=3 SV=1	KOG1434	Meiotic recombination protein Dmc1	[L]	Replication, recombination and repair
gene000356	14.7547	17.0401	14.9612	12.2563	10.357	9.66125	0.83488	0.0366836										hypothetical protein FOMMEDRAFT_27563 [Fomitiporia mediterranea MF3/22]	Uncharacterized protein OS=Pyrrhoderma noxium OX=2282107 GN=PNOK_0247500 PE=4 SV=1
gene000357	21.4076	21.8726	22.5001	15.9427	16.0847	16.5093	0.89335	0.0112801										hypothetical protein A7U60_g5045 [Sanghuangporus baumii]	Uncharacterized protein OS=Pyrrhoderma noxium OX=2282107 GN=PNOK_0247400 PE=4 SV=1
gene000358	21.5852	22.2228	22.5705	16.1019	16.6533	15.3319	0.877089	0.077255		Ribonuclease T2 OS=Aspergillus oryzae (strain ATCC 42149 / RIB 40) OX=510516 GN=rntB PE=1 SV=2	Ribonuclease_T2			ribonuclease T2 activity(GO:0033897)| RNA binding(GO:0003723)	K01166	ribonuclease T2	NA:NA	ribonuclease T2 [Sanghuangporus baumii]	Ribonuclease T2 OS=Pyrrhoderma noxium OX=2282107 GN=PNOK_0247300 PE=3 SV=1	KOG1642	Ribonuclease, T2 family	[A]	RNA processing and modification
gene000359	4.6843	3.57321	4.11119	4.27816	2.99716	3.18175	1.02272	0.994577
gene000360	121.552	131.703	124.691	137.624	133.504	138.443	1.31165	1.06954e-11		DNA-directed RNA polymerases I, II, and III subunit RPABC2 OS=Schizosaccharomyces pombe (strain 972 / ATCC 24843) OX=284812 GN=rpb6 PE=1 SV=1	RNA_pol_Rpb6	transcription, DNA-templated(GO:0006351)		DNA binding(GO:0003677)| DNA-directed 5'-3' RNA polymerase activity(GO:0003899)	K03014	DNA-directed RNA polymerases I, II, and III subunit RPABC2	ko00230:Purine metabolism|ko00240:Pyrimidine metabolism|ko03020:RNA polymerase|ko04623:Cytosolic DNA-sensing pathway|ko05169:Epstein-Barr virus infection	RNA polymerase Rpb6 [Sanghuangporus baumii]	RNA polymerase Rpb6 OS=Polyporus brumalis OX=139420 GN=OH76DRAFT_1401784 PE=4 SV=1	KOG3405	RNA polymerase subunit K	[K]	Transcription
gene000361	66.14	73.5455	74.8462	58.2582	62.3027	60.7245	1.02319	0.632138		Cytosolic Fe-S cluster assembly factor CFD1 OS=Cryptococcus neoformans var. neoformans serotype D (strain B-3501A) OX=283643 GN=CFD1 PE=3 SV=1	ParA							P-loop containing nucleoside triphosphate hydrolase protein [Sanghuangporus baumii]	Cytosolic Fe-S cluster assembly factor CFD1 OS=Pyrrhoderma noxium OX=2282107 GN=CFD1 PE=3 SV=1	KOG3022	Predicted ATPase, nucleotide-binding	[D]	Cell cycle control, cell division, chromosome partitioning
gene000362	64.0953	64.1491	67.2388	35.0245	35.2343	33.6092	0.643303	1.21677e-30										hypothetical protein A7U60_g5039 [Sanghuangporus baumii]	Uncharacterized protein OS=Pyrrhoderma noxium OX=2282107 GN=PNOK_0247000 PE=4 SV=1
gene000363	3.42901	1.88391	1.99124	1.35963	1.58515	1.06751	0.665599	0.156337			RRM_1			nucleic acid binding(GO:0003676)				hypothetical protein A7U60_g5038 [Sanghuangporus baumii]	RNA binding protein OS=Pyrrhoderma noxium OX=2282107 GN=PNOK_0246900 PE=4 SV=1
gene000364	3.61777	3.15545	3.46364	2.4816	2.64328	2.95202	0.955695	0.720893			RRM_1			nucleic acid binding(GO:0003676)				hypothetical protein A7U60_g5038 [Sanghuangporus baumii]	RNA binding protein OS=Pyrrhoderma noxium OX=2282107 GN=PNOK_0246900 PE=4 SV=1
gene000365	24.4414	26.0686	26.9779	11.1652	11.2624	11.722	0.533573	5.55306e-23										alpha/beta-hydrolase [Sanghuangporus baumii]	Alpha beta-hydrolase OS=Pyrrhoderma noxium OX=2282107 GN=PNOK_0246800 PE=4 SV=1
gene000366	39.4767	37.281	38.2442	37.4363	37.9652	35.0904	1.16326	0.000420925										hypothetical protein A7U60_g5036 [Sanghuangporus baumii]	Uncharacterized protein OS=Schizopora paradoxa OX=27342 GN=SCHPADRAFT_17190 PE=4 SV=1
gene000367	479.625	500.247	475.756	528.676	528.496	546.233	1.33343	5.1259e-29		Uncharacterized secreted protein ARB_08043 OS=Arthroderma benhamiae (strain ATCC MYA-4681 / CBS 112371) OX=663331 GN=ARB_08043 PE=1 SV=1								PLC-like phosphodiesterase [Sanghuangporus baumii]	PLC-like phosphodiesterase OS=Pyrrhoderma noxium OX=2282107 GN=PNOK_0246600 PE=4 SV=1
gene000368	61.5746	65.7747	70.771	42.8149	37.8283	42.6533	0.753223	4.87809e-06			Rhodanese				K18064	arsenical-resistance protein 2	NA:NA	P-loop containing nucleoside triphosphate hydrolase protein [Sanghuangporus baumii]	Uncharacterized protein OS=Pyrrhoderma noxium OX=2282107 GN=PNOK_0246400 PE=4 SV=1
gene000369	29.4606	30.062	28.5179	34.8167	33.7864	31.0124	1.36946	6.64856e-09		Replication factor C subunit 4 OS=Schizosaccharomyces pombe (strain 972 / ATCC 24843) OX=284812 GN=rfc4 PE=1 SV=1	Rep_fac_C			ATP binding(GO:0005524)	K10755	replication factor C subunit 2/4	ko03030:DNA replication|ko03420:Nucleotide excision repair|ko03430:Mismatch repair	P-loop containing nucleoside triphosphate hydrolase protein [Fomitiporia mediterranea MF3/22]	P-loop containing nucleoside triphosphate hydrolase OS=Pyrrhoderma noxium OX=2282107 GN=PNOK_0246300 PE=4 SV=1	KOG0991	Replication factor C, subunit RFC2	[L]	Replication, recombination and repair
gene000370	19.081	18.5074	17.4709	18.0973	17.0929	16.6915	1.14046	0.0396755		Serine--tRNA ligase, chloroplastic/mitochondrial OS=Arabidopsis thaliana OX=3702 GN=OVA7 PE=2 SV=1	tRNA-synt_2b	tRNA aminoacylation for protein translation(GO:0006418)		nucleotide binding(GO:0000166)| aminoacyl-tRNA ligase activity(GO:0004812)| ATP binding(GO:0005524)	K01875	seryl-tRNA synthetase	ko00970:Aminoacyl-tRNA biosynthesis	seryl-tRNA synthetase [Sanghuangporus baumii]	Seryl-tRNA synthetase OS=Pyrrhoderma noxium OX=2282107 GN=PNOK_0246200 PE=4 SV=1	KOG2509	Seryl-tRNA synthetase	[J]	Translation, ribosomal structure and biogenesis
gene000371	71.3855	70.6141	70.8066	65.5993	62.992	65.1935	1.10232	0.0138423		Ran GTPase-activating protein 1 OS=Homo sapiens OX=9606 GN=RANGAP1 PE=1 SV=1	LRR_6			protein binding(GO:0005515)	K14319	Ran GTPase-activating protein 1	ko03013:RNA transport	Ran GTPase activator [Sanghuangporus baumii]	Ran GTPase activator OS=Pyrrhoderma noxium OX=2282107 GN=PNOK_0246100 PE=4 SV=1	KOG1909	Ran GTPase-activating protein	[T]	Signal transduction mechanisms
gene000372	35.0933	39.2329	38.9355	41.8808	40.721	43.6491	1.34929	5.57675e-07		Myosin regulatory light polypeptide 9 OS=Mus musculus OX=10090 GN=Myl9 PE=1 SV=3	EF-hand_7			calcium ion binding(GO:0005509)	K12757	myosin regulatory light chain 12	ko04510:Focal adhesion|ko04530:Tight junction|ko04611:Platelet activation|ko04670:Leukocyte transendothelial migration|ko04810:Regulation of actin cytoskeleton	EF-hand [Sanghuangporus baumii]	Calcium-binding EF-hand domain-containing OS=Pyrrhoderma noxium OX=2282107 GN=PNOK_0246000 PE=4 SV=1	KOG0031	Myosin regulatory light chain, EF-Hand protein superfamily	[Z]	Cytoskeleton
gene000373	28.4875	29.4102	31.2575	34.9007	32.3644	36.5671	1.40981	6.75559e-14		NAD-dependent histone deacetylase HST3 OS=Candida albicans (strain SC5314 / ATCC MYA-2876) OX=237561 GN=HST3 PE=3 SV=2	SIR2			NAD+ binding(GO:0070403)	K11121	NAD+-dependent protein deacetylase SIR2	ko00760:Nicotinate and nicotinamide metabolism|ko04213:Longevity regulating pathway - multiple species	DHS-like NAD/FAD-binding domain-containing protein [Sanghuangporus baumii]	Uncharacterized protein OS=Ganoderma sinense ZZ0214-1 OX=1077348 GN=GSI_06518 PE=4 SV=1	KOG2684	Sirtuin 5 and related class III sirtuins (SIR2 family)	[K]	Transcription
gene000374	60.452	62.1196	62.0762	46.5626	47.0904	47.705	0.926834	0.0283336		Protein lsb5 OS=Schizosaccharomyces pombe (strain 972 / ATCC 24843) OX=284812 GN=lsb5 PE=3 SV=1	GAT	rRNA processing(GO:0006364)| intracellular protein transport(GO:0006886)	intracellular(GO:0005622)| small-subunit processome(GO:0032040)		K20524	LAS seventeen-binding protein 5	NA:NA	hypothetical protein A7U60_g5029 [Sanghuangporus baumii]	Uncharacterized protein OS=Pyrrhoderma noxium OX=2282107 GN=PNOK_0245700 PE=4 SV=1	KOG1087	Cytosolic sorting protein GGA2/TOM1	[U]	Intracellular trafficking, secretion, and vesicular transport
gene000375	10.3821	8.69965	9.05977	6.31202	5.58711	5.48056	0.747493	0.00883652			UreF	nitrogen compound metabolic process(GO:0006807)		nickel cation binding(GO:0016151)	K03188	urease accessory protein	NA:NA	hypothetical protein A7U60_g5028 [Sanghuangporus baumii]	Urease accessory OS=Pyrrhoderma noxium OX=2282107 GN=PNOK_0244700 PE=4 SV=1
gene000377	137.186	138.292	151.365	63.3121	63.025	62.1897	0.534774	1.07413e-54		NADPH-dependent 1-acyldihydroxyacetone phosphate reductase OS=Schizosaccharomyces pombe (strain 972 / ATCC 24843) OX=284812 GN=ayr1 PE=3 SV=2	adh_short							NAD-binding protein [Fomitiporia mediterranea MF3/22]	Oxidoreductase OS=Pyrrhoderma noxium OX=2282107 GN=PNOK_0244900 PE=3 SV=1	KOG1209	1-Acyl dihydroxyacetone phosphate reductase and related dehydrogenases	[Q]	Secondary metabolites biosynthesis, transport and catabolism
gene000378	63.9905	67.8567	62.2924	75.72	75.8974	69.6249	1.37934	8.85178e-15		pH-response transcription factor pacC/RIM101 OS=Cryptococcus neoformans var. neoformans serotype D (strain B-3501A) OX=283643 GN=RIM101 PE=3 SV=1								hypothetical protein FOMMEDRAFT_145898 [Fomitiporia mediterranea MF3/22]	Transcription factor OS=Pyrrhoderma noxium OX=2282107 GN=PNOK_0245300 PE=4 SV=1	KOG1721	FOG: Zn-finger	[R]	General function prediction only
gene000379	81.6518	79.5777	80.3276	101.936	106.519	98.8788	1.54051	4.84157e-38		Protein FLOWERING LOCUS T OS=Arabidopsis thaliana OX=3702 GN=FT PE=1 SV=2	PBP				K17439	large subunit ribosomal protein L35	NA:NA	PEBP-like protein [Fomitiporia mediterranea MF3/22]	PEBP-like protein OS=Schizopora paradoxa OX=27342 GN=SCHPADRAFT_863520 PE=4 SV=1	KOG3346	Phosphatidylethanolamine binding protein	[R]	General function prediction only
gene000380	41.9469	40.482	41.9211	36.6832	38.6958	38.8074	1.11198	0.0016691		Putative transcription initiation factor TFIID 111 kDa subunit OS=Schizosaccharomyces pombe (strain 972 / ATCC 24843) OX=284812 GN=SPAC2G11.14 PE=1 SV=1	DUF3591							TAF1, transcription initiation factor TFIID, subunit TAF1 [Sanghuangporus baumii]	Atypical TAF1 kinase OS=Pyrrhoderma noxium OX=2282107 GN=PNOK_0245500 PE=4 SV=1	KOG0008	Transcription initiation factor TFIID, subunit TAF1	[K]	Transcription
gene000381	61.1908	51.609	55.7732	60.9772	55.5241	58.1312	1.25411	0.000108134			PA28_beta		proteasome activator complex(GO:0008537)		K06698	proteasome activator subunit 3 (PA28 gamma)	ko03050:Proteasome|ko04612:Antigen processing and presentation	proteasome activator pa28, REG alpha/beta subunit [Sanghuangporus baumii]	Uncharacterized protein OS=Heterobasidion irregulare TC 32-1 OX=747525 GN=HETIRDRAFT_377824 PE=4 SV=1
gene000382	31.1371	31.0788	30.3449	58.1761	58.166	60.9439	2.31878	6.47574e-99	Up	Ribosome assembly protein rrb1 OS=Schizosaccharomyces pombe (strain 972 / ATCC 24843) OX=284812 GN=rrb1 PE=1 SV=1	CAF1C_H4-bd			protein binding(GO:0005515)	K14848	ribosome assembly protein RRB1	NA:NA	WD40 repeat-like protein [Sanghuangporus baumii]	Glutamate-rich WD repeat containing OS=Pyrrhoderma noxium OX=2282107 GN=PNOK_0244600 PE=4 SV=1	KOG0302	Ribosome Assembly protein	[R]	General function prediction only
gene000383	98.3131	92.1817	97.8583	261.523	256.72	272.109	3.31865	7.52681e-212	Up		MAPEG				K00799	glutathione S-transferase	ko00480:Glutathione metabolism|ko00980:Metabolism of xenobiotics by cytochrome P450|ko00982:Drug metabolism - cytochrome P450	hypothetical protein A7U60_g5021 [Sanghuangporus baumii]	Membrane-associated s in eicosanoid and glutathione metabolism OS=Pyrrhoderma noxium OX=2282107 GN=PNOK_0244500 PE=4 SV=1
gene000384	29.0869	27.8902	24.7138	20.8172	19.1352	20.4415	0.894679	0.0626358										hypothetical protein FOMMEDRAFT_167014 [Fomitiporia mediterranea MF3/22]	Membrane-associated s in eicosanoid and glutathione metabolism OS=Pyrrhoderma noxium OX=2282107 GN=PNOK_0244500 PE=4 SV=1
gene000385	64.3154	63.9427	64.8604	53.6002	56.5923	54.6847	1.03379	0.329987		Bifunctional purine biosynthetic protein ADE1 OS=Yarrowia lipolytica (strain CLIB 122 / E 150) OX=284591 GN=ADE1 PE=3 SV=1	GARS_C	purine nucleobase biosynthetic process(GO:0009113)		phosphoribosylamine-glycine ligase activity(GO:0004637)	K11788	phosphoribosylamine--glycine ligase / phosphoribosylformylglycinamidine cyclo-ligase	ko00230:Purine metabolism	bifunctional purine ADE1 [Fomitiporia mediterranea MF3/22]	Aminoimidazole ribonucleotide synthetase OS=Schizopora paradoxa OX=27342 GN=SCHPADRAFT_841917 PE=3 SV=1	KOG0237	Glycinamide ribonucleotide synthetase (GARS)/Aminoimidazole ribonucleotide synthetase (AIRS)	[F]	Nucleotide transport and metabolism
gene000386	106.244	95.9719	100.464	97.4012	96.8039	97.333	1.16622	5.57531e-07			zf-CCCH_2							hypothetical protein A7U60_g5018 [Sanghuangporus baumii]	Uncharacterized protein OS=Piloderma croceum F 1598 OX=765440 GN=PILCRDRAFT_95322 PE=4 SV=1
gene000387	16.1127	17.1373	14.3044	14.0587	12.3465	13.6958	1.02019	0.816108		Glycerol-3-phosphate dehydrogenase [NAD(P)+] OS=Leptospira biflexa serovar Patoc (strain Patoc 1 / Ames) OX=355278 GN=gpsA PE=3 SV=1	NAD_Gly3P_dh_C	carbohydrate metabolic process(GO:0005975)| oxidation-reduction process(GO:0055114)| glycerol-3-phosphate catabolic process(GO:0046168)		NAD binding(GO:0051287)| glycerol-3-phosphate dehydrogenase [NAD+] activity(GO:0004367)| oxidoreductase activity, acting on the CH-OH group of donors, NAD or NADP as acceptor(GO:0016616)				NAD-dependent glycerol-3-phosphate dehydrogenase [Sanghuangporus baumii]	Glycerol-3-phosphate dehydrogenase [NAD(+)] OS=Pyrrhoderma noxium OX=2282107 GN=PNOK_0244200 PE=3 SV=1	KOG2711	Glycerol-3-phosphate dehydrogenase/dihydroxyacetone 3-phosphate reductase	[C]	Energy production and conversion
gene000388	96.1929	101.689	95.6039	90.803	93.3292	94.9573	1.15121	0.000146142		Integral membrane protein sed5 OS=Schizosaccharomyces pombe (strain 972 / ATCC 24843) OX=284812 GN=sed5 PE=3 SV=1	Syntaxin-5_N				K08490	syntaxin 5	ko04130:SNARE interactions in vesicular transport	integral membrane protein sed5 [Fomitiporia mediterranea MF3/22]	t-SNARE OS=Pyrrhoderma noxium OX=2282107 GN=PNOK_0244100 PE=4 SV=1	KOG0812	SNARE protein SED5/Syntaxin 5	[U]	Intracellular trafficking, secretion, and vesicular transport
gene000389	53.9027	55.2469	54.5374	46.5262	44.0653	44.3368	0.99772	0.964115		Uncharacterized RNA-binding protein C365.04c OS=Schizosaccharomyces pombe (strain 972 / ATCC 24843) OX=284812 GN=SPBC365.04c PE=4 SV=1	RRM_1			nucleic acid binding(GO:0003676)	K14789	nucleolar protein 6	NA:NA	hypothetical protein K503DRAFT_729529 [Rhizopogon vinicolor AM-OR11-026]	Uncharacterized protein OS=Rhizopogon vinicolor AM-OR11-026 OX=1314800 GN=K503DRAFT_729529 PE=4 SV=1	KOG0118	FOG: RRM domain	[R]	General function prediction only
gene000390	38.9792	35.3595	37.6349	27.4157	27.3609	26.6443	0.880439	0.000126825										hypothetical protein A7U60_g5014 [Sanghuangporus baumii]	Apoptotic chromatin condensation inducer in the nucleus-like protein OS=Pyrrhoderma noxium OX=2282107 GN=PNOK_0243900 PE=4 SV=1
gene000391	80.3813	84.9037	74.9588	57.5158	52.6029	49.7243	0.805015	0.000161505										hypothetical protein A7U60_g5013 [Sanghuangporus baumii]	Apolipo n-acyltransferase OS=Pyrrhoderma noxium OX=2282107 GN=PNOK_0243800 PE=4 SV=1
gene000392	57.3103	61.9586	58.857	26.1964	26.6961	26.3848	0.538766	1.76317e-54										hypothetical protein A7U60_g5013 [Sanghuangporus baumii]	Apolipo n-acyltransferase OS=Pyrrhoderma noxium OX=2282107 GN=PNOK_0243800 PE=4 SV=1
gene000393	106.023	106.157	106.432	218.543	221.058	219.522	2.50458	6.5708e-232	Up	Probable 4-coumarate--CoA ligase 2 OS=Oryza sativa subsp. japonica OX=39947 GN=4CL2 PE=2 SV=2	AMP-binding			catalytic activity(GO:0003824)				phenylacetyl-CoA ligase [Fomitiporia mediterranea MF3/22]	Phenylacetyl-ligase OS=Pyrrhoderma noxium OX=2282107 GN=PNOK_0243700 PE=4 SV=1	KOG1176	Acyl-CoA synthetase	[I]	Lipid transport and metabolism
gene000394	16.5152	16.6119	18.1893	24.4274	23.4059	24.2501	1.7006	2.57436e-25		Probable 4-coumarate--CoA ligase 2 OS=Oryza sativa subsp. japonica OX=39947 GN=4CL2 PE=2 SV=2	AMP-binding			catalytic activity(GO:0003824)				phenylacetyl-CoA ligase [Fomitiporia mediterranea MF3/22]	Phenylacetyl-ligase OS=Pyrrhoderma noxium OX=2282107 GN=PNOK_0243700 PE=4 SV=1	KOG1176	Acyl-CoA synthetase	[I]	Lipid transport and metabolism
gene000395	62.5174	59.6786	64.9054	52.9907	48.8838	48.2251	0.971105	0.563194										hypothetical protein FOMMEDRAFT_120839 [Fomitiporia mediterranea MF3/22]	Uncharacterized protein OS=Pyrrhoderma noxium OX=2282107 GN=PNOK_0243500 PE=4 SV=1
gene000396	21.4591	22.9968	24.4486	18.4569	15.2682	19.606	0.936647	0.472662										hypothetical protein A7U60_g5010 [Sanghuangporus baumii]	Uncharacterized protein OS=Pyrrhoderma noxium OX=2282107 GN=PNOK_0243300 PE=4 SV=1
gene000397	53.3637	50.9802	51.9252	47.4567	50.4283	48.7706	1.13644	1.00214e-05		Multidrug resistance protein fer6 OS=Ustilago maydis (strain 521 / FGSC 9021) OX=237631 GN=fer6 PE=2 SV=1	ABC_tran	transmembrane transport(GO:0055085)	integral component of membrane(GO:0016021)	ATPase activity(GO:0016887)| ATP binding(GO:0005524)| ATPase activity, coupled to transmembrane movement of substances(GO:0042626)				ABC transporter [Sanghuangporus baumii]	ABC transporter OS=Schizopora paradoxa OX=27342 GN=SCHPADRAFT_841978 PE=4 SV=1	KOG0054	Multidrug resistance-associated protein/mitoxantrone resistance protein, ABC superfamily	[Q]	Secondary metabolites biosynthesis, transport and catabolism
gene000398	85.297	81.8279	84.2399	52.5841	48.7283	48.9524	0.723586	3.03853e-26		Uncharacterized transcriptional regulatory protein C530.05 OS=Schizosaccharomyces pombe (strain 972 / ATCC 24843) OX=284812 GN=SPBC530.05 PE=3 SV=2	Zn_clus	regulation of transcription, DNA-templated(GO:0006355)	nucleus(GO:0005634)	zinc ion binding(GO:0008270)| RNA polymerase II transcription factor activity, sequence-specific DNA binding(GO:0000981)				hypothetical protein FOMMEDRAFT_120845 [Fomitiporia mediterranea MF3/22]	Uncharacterized protein OS=Pyrrhoderma noxium OX=2282107 GN=PNOK_0243100 PE=4 SV=1
gene000399	15.7606	14.6248	15.3458	16.5045	15.3	16.247	1.27196	2.76318e-10		Chromatin remodeling factor mit1 OS=Schizosaccharomyces pombe (strain 972 / ATCC 24843) OX=284812 GN=mit1 PE=1 SV=1	zf-PHD-like			ATP binding(GO:0005524)				hypothetical protein FOMMEDRAFT_105797 [Fomitiporia mediterranea MF3/22]	Uncharacterized protein OS=Schizopora paradoxa OX=27342 GN=SCHPADRAFT_816295 PE=4 SV=1	KOG0383	Predicted helicase	[R]	General function prediction only
gene000400	117.546	115.64	118.264	141.062	135.657	141.065	1.43906	1.12995e-29										hypothetical protein FOMMEDRAFT_19078 [Fomitiporia mediterranea MF3/22]	Uncharacterized protein OS=Pyrrhoderma noxium OX=2282107 GN=PNOK_0242900 PE=4 SV=1
gene000401	71.186	73.6478	66.3758	62.1483	58.9253	62.7582	1.05337	0.245571			dsrm							hypothetical protein A7U60_g5007 [Sanghuangporus baumii]	Uncharacterized protein OS=Jaapia argillacea MUCL 33604 OX=933084 GN=JAAARDRAFT_188818 PE=4 SV=1
gene000402	47.8618	45.3871	49.7692	53.5746	54.7224	54.8899	1.38172	1.60717e-27		Helicase-like transcription factor OS=Homo sapiens OX=9606 GN=HLTF PE=1 SV=2	SNF2_N			ATP binding(GO:0005524)				hypothetical protein A7U60_g5006 [Sanghuangporus baumii]	SNF2 family DNA-dependent ATPase OS=Pyrrhoderma noxium OX=2282107 GN=PNOK_0242800 PE=4 SV=1	KOG1001	Helicase-like transcription factor HLTF/DNA helicase RAD5, DEAD-box superfamily	[L]	Replication, recombination and repair
gene000403	31.867	28.4474	29.5172	23.9556	21.4123	22.0372	0.908204	0.149507		Lipid droplet-associated hydrolase OS=Pongo abelii OX=9601 GN=LDAH PE=2 SV=1	LIDHydrolase							hypothetical protein A7U60_g4991 [Sanghuangporus baumii]	Esterase lipase OS=Pyrrhoderma noxium OX=2282107 GN=PNOK_0242700 PE=4 SV=1	KOG3975	Uncharacterized conserved protein	[S]	Function unknown
gene000404	26.2812	24.1863	24.5826	16.7118	16.7345	17.2345	0.817628	4.20902e-07		Probable exocyst complex component sec8 OS=Neurospora crassa (strain ATCC 24698 / 74-OR23-1A / CBS 708.71 / DSM 1257 / FGSC 987) OX=367110 GN=sec8 PE=3 SV=1	Sec8_exocyst	vesicle docking involved in exocytosis(GO:0006904)	exocyst(GO:0000145)		K06111	exocyst complex component 4	ko04530:Tight junction	hypothetical protein A7U60_g4990 [Sanghuangporus baumii]	Exocyst complex component sec8 OS=Pyrrhoderma noxium OX=2282107 GN=PNOK_0242600 PE=4 SV=1	KOG3691	Exocyst complex subunit Sec8	[U]	Intracellular trafficking, secretion, and vesicular transport
gene000405	18.8132	19.8265	18.8904	22.0907	22.3171	21.3866	1.3844	1.24961e-07										hypothetical protein A7U60_g4989 [Sanghuangporus baumii]	Dna repair rad5 OS=Pyrrhoderma noxium OX=2282107 GN=PNOK_0242500 PE=4 SV=1
gene000406	22.5487	21.1165	22.5617	28.6915	27.3009	28.2267	1.53955	6.81567e-30		Manganese dependent endoglucanase Eg5A OS=Phanerochaete chrysosporium OX=5306 GN=Eg5A PE=1 SV=2	CBM_1	carbohydrate metabolic process(GO:0005975)	extracellular region(GO:0005576)	cellulose binding(GO:0030248)| hydrolase activity, hydrolyzing O-glycosyl compounds(GO:0004553)| GTP binding(GO:0005525)	K14539	large subunit GTPase 1 [EC:3.6.1.-]	ko03008:Ribosome biogenesis in eukaryotes	hypothetical protein A7U60_g4988 [Sanghuangporus baumii]	Uncharacterized protein OS=Ganoderma sinense ZZ0214-1 OX=1077348 GN=GSI_06432 PE=4 SV=1	KOG1424	Predicted GTP-binding protein MMR1	[R]	General function prediction only
gene000407	23.9901	22.4298	23.6264	31.8774	29.7744	31.1861	1.60445	2.43596e-44		rRNA biogenesis protein rrp5 OS=Schizosaccharomyces pombe (strain 972 / ATCC 24843) OX=284812 GN=rrp5 PE=1 SV=1	S1			nucleic acid binding(GO:0003676)	K14792	rRNA biogenesis protein RRP5	NA:NA	hypothetical protein A7U60_g4988 [Sanghuangporus baumii]	U3 snoRNP-associated Rrp5 OS=Pyrrhoderma noxium OX=2282107 GN=PNOK_0242100 PE=4 SV=1	KOG1070	rRNA processing protein Rrp5	[A]	RNA processing and modification
gene000408	51.7452	49.9538	53.3164	45.8951	43.1506	42.9509	1.03078	0.374442		Kelch repeat-containing protein 1 OS=Saccharomyces cerevisiae (strain ATCC 204508 / S288c) OX=559292 GN=KEL1 PE=1 SV=1	Kelch_4			protein binding(GO:0005515)				hypothetical protein A7U60_g4987 [Sanghuangporus baumii]	Cell polarity OS=Pyrrhoderma noxium OX=2282107 GN=PNOK_0241900 PE=4 SV=1	KOG0379	Kelch repeat-containing proteins	[R]	General function prediction only
gene000409	57.5037	55.3087	56.8208	51.781	50.0701	50.2397	1.0854	0.0157729		S-formylglutathione hydrolase OS=Sus scrofa OX=9823 GN=ESD PE=2 SV=1	Esterase			hydrolase activity, acting on ester bonds(GO:0016788)	K01046	triacylglycerol lipase	ko00561:Glycerolipid metabolism	alpha/beta-hydrolase [Sanghuangporus baumii]	GPI inositol-deacylase OS=Pycnoporus cinnabarinus OX=5643 GN=BN946_scf185007.g53 PE=3 SV=1	KOG3101	Esterase D	[R]	General function prediction only
gene000410	21.4199	22.1299	22.1752	15.091	15.8408	15.8842	0.862464	0.000800699		Probable serine/threonine-protein kinase fhkD OS=Dictyostelium discoideum OX=44689 GN=fhkD PE=3 SV=1	Pkinase	protein phosphorylation(GO:0006468)		ATP binding(GO:0005524)| protein kinase activity(GO:0004672)				hypothetical protein A7U60_g4984 [Sanghuangporus baumii]	Kinase OS=Pyrrhoderma noxium OX=2282107 GN=PNOK_0211300 PE=3 SV=1	KOG0032	Ca2+/calmodulin-dependent protein kinase, EF-Hand protein superfamily	[T]	Signal transduction mechanisms
gene000411	5.99178	7.24035	6.73729	0.81654	0.951017	0.680886	0.148448	8.12543e-56	Down									hypothetical protein A7U60_g4983 [Sanghuangporus baumii]	26s proteasome non-atpase regulatory subunit 12 OS=Pyrrhoderma noxium OX=2282107 GN=PNOK_0211100 PE=4 SV=1
gene000412	19.5414	18.4231	18.7895	17.6574	16.1232	16.9109	1.08111	0.202676			Drc1-Sld2							hypothetical protein A7U60_g4982 [Sanghuangporus baumii]	26s proteasome non-atpase regulatory subunit 12 OS=Pyrrhoderma noxium OX=2282107 GN=PNOK_0211100 PE=4 SV=1
gene000413	110.651	106.19	107.667	97.1863	90.1549	95.2886	1.05423	0.128936		26S proteasome non-ATPase regulatory subunit 12 OS=Pongo abelii OX=9601 GN=PSMD12 PE=2 SV=3	PCI				K03035	26S proteasome regulatory subunit N5	ko03050:Proteasome|ko05169:Epstein-Barr virus infection	26S proteasome non-ATPase regulatory subunit 12 [Sanghuangporus baumii]	26S proteasome non-ATPase regulatory subunit 12 OS=Pyrrhoderma noxium OX=2282107 GN=PNOK_0211000 PE=4 SV=1	KOG1498	26S proteasome regulatory complex, subunit RPN5/PSMD12	[O]	Posttranslational modification, protein turnover, chaperones
gene000414	83.4194	79.8948	82.5936	102.437	89.817	94.5311	1.41142	3.46103e-17		37S ribosomal protein S25, mitochondrial OS=Neosartorya fischeri (strain ATCC 1020 / DSM 3700 / CBS 544.65 / FGSC A1164 / JCM 1740 / NRRL 181 / WB 181) OX=331117 GN=rsm25 PE=3 SV=1	MRP-S25		mitochondrial small ribosomal subunit(GO:0005763)	structural constituent of ribosome(GO:0003735)	K17402	small subunit ribosomal protein S23	NA:NA	26S proteasome non-ATPase regulatory subunit 12 [Sanghuangporus baumii]	Protein related to RSM25-mitochondrial ribosomal small subunit OS=Pyrrhoderma noxium OX=2282107 GN=PNOK_0210900 PE=4 SV=1
gene000415	20.5298	20.3949	20.1987	13.5505	12.6249	12.4188	0.764216	2.08446e-10		Exocyst complex component 1 OS=Mus musculus OX=10090 GN=Exoc1 PE=1 SV=4	Sec3_C	exocytosis(GO:0006887)	exocyst(GO:0000145)		K19983	exocyst complex component 1	NA:NA	hypothetical protein A7U60_g4980 [Sanghuangporus baumii]	Exocyst complex component sec3 subunit OS=Pyrrhoderma noxium OX=2282107 GN=PNOK_0210800 PE=4 SV=1	KOG2148	Exocyst protein Sec3	[U]	Intracellular trafficking, secretion, and vesicular transport
gene000416	5.78977	7.55605	7.18625	6.00017	6.95064	5.65503	1.09717	0.420387			SNAPc_SNAP43							hypothetical protein A7U60_g4980 [Sanghuangporus baumii]	Exocyst complex component sec3 subunit OS=Pyrrhoderma noxium OX=2282107 GN=PNOK_0210800 PE=4 SV=1
gene000417	11.5142	10.3829	10.6981	8.18533	8.10021	7.34603	0.87774	0.0829268			Ima1_N							hypothetical protein A7U60_g4979 [Sanghuangporus baumii]	Uncharacterized protein OS=Pyrrhoderma noxium OX=2282107 GN=PNOK_0210700 PE=4 SV=1
gene000418	450.199	455.369	447.804	291.854	306.106	284.752	0.789682	2.78269e-18										hypothetical protein A7U60_g4978 [Sanghuangporus baumii]	Uncharacterized protein OS=Grifola frondosa OX=5627 GN=A0H81_01241 PE=4 SV=1
gene000419	636.138	635.763	615.231	491.557	481.438	477.842	0.93063	0.00356933		Putative deoxyribonuclease TATDN1 OS=Xenopus laevis OX=8355 GN=tatdn1 PE=2 SV=1	Hepar_II_III			hydrolase activity, acting on ester bonds(GO:0016788)| lyase activity(GO:0016829)				hypothetical protein A7U60_g4977 [Sanghuangporus baumii]	Heparinase II III family OS=Pyrrhoderma noxium OX=2282107 GN=PNOK_0210400 PE=4 SV=1	KOG3020	TatD-related DNase	[L]	Replication, recombination and repair
gene000420	63.1185	68.8496	70.9531	105.865	109.495	112.636	1.95707	6.6922e-70		Ceramide glucosyltransferase OS=Cryptococcus neoformans var. grubii serotype A (strain H99 / ATCC 208821 / CBS 10515 / FGSC 9487) OX=235443 GN=GCS1 PE=1 SV=1	Glyco_transf_21			transferase activity, transferring acyl groups other than amino-acyl groups(GO:0016747)| transferase activity, transferring glycosyl groups(GO:0016757)	K00720	ceramide glucosyltransferase	ko00600:Sphingolipid metabolism	hypothetical protein A7U60_g4975 [Sanghuangporus baumii]	Glycosyltransferase family 21 OS=Pyrrhoderma noxium OX=2282107 GN=PNOK_0210100 PE=4 SV=1	KOG1389	3-oxoacyl CoA thiolase	[I]	Lipid transport and metabolism
gene000421	4.18085	5.24075	4.55959	2.04888	1.93035	1.04761	0.43485	4.82695e-07	Down									hypothetical protein FOMMEDRAFT_154819 [Fomitiporia mediterranea MF3/22]	Uncharacterized protein OS=Schizopora paradoxa OX=27342 GN=SCHPADRAFT_21269 PE=4 SV=1
gene000422	6.58286	6.7148	5.91781	1.96416	2.28232	2.49976	0.425175	1.73916e-12	Down	Cytochrome P450 4X1 OS=Mus musculus OX=10090 GN=Cyp4x1 PE=1 SV=1	p450	oxidation-reduction process(GO:0055114)		heme binding(GO:0020037)| iron ion binding(GO:0005506)| oxidoreductase activity, acting on paired donors, with incorporation or reduction of molecular oxygen(GO:0016705)				cytochrome P450 [Fomitiporia mediterranea MF3/22]	Cytochrome P450 OS=Schizopora paradoxa OX=27342 GN=SCHPADRAFT_934581 PE=3 SV=1	KOG0157	Cytochrome P450 CYP4/CYP19/CYP26 subfamilies	[I]	Lipid transport and metabolism
gene000423	221.908	241.125	214.604	197.651	184.976	194.007	1.02974	0.518879			NCBP3			mRNA binding(GO:0003729)| RNA 7-methylguanosine cap binding(GO:0000340)				hypothetical protein FOMMEDRAFT_83912 [Fomitiporia mediterranea MF3/22]	Uncharacterized protein OS=Pyrrhoderma noxium OX=2282107 GN=PNOK_0210000 PE=4 SV=1
gene000424	11.0815	10.0732	10.7717	8.87829	9.27651	8.15965	0.998083	0.963212			HLH			protein dimerization activity(GO:0046983)				hypothetical protein A7U60_g7205 [Sanghuangporus baumii]	Helix-loop-helix dna-binding domain-containing OS=Pyrrhoderma noxium OX=2282107 GN=PNOK_0300300 PE=4 SV=1
gene000425	45.8714	46.2341	47.0856	59.6085	57.7107	57.9495	1.52431	7.45938e-20										hypothetical protein A7U60_g7205 [Sanghuangporus baumii]	Uncharacterized protein OS=Pyrrhoderma noxium OX=2282107 GN=PNOK_0209900 PE=4 SV=1
gene000426	20.7616	19.1885	18.8936	13.1226	12.1766	12.2699	0.772778	4.24235e-09		Uncharacterized protein C23G7.06c OS=Schizosaccharomyces pombe (strain 972 / ATCC 24843) OX=284812 GN=SPBC23G7.06c PE=1 SV=3	MMM1							hypothetical protein A7U60_g7206 [Sanghuangporus baumii]	Endoplasmic reticulum OS=Pyrrhoderma noxium OX=2282107 GN=PNOK_0209800 PE=4 SV=1	KOG2238	Uncharacterized conserved protein TEX2, contains PH domain	[R]	General function prediction only
gene000427	32.7808	30.4131	29.9521	22.2169	21.4965	21.6841	0.849928	3.25375e-05										hypothetical protein A7U60_g7207 [Sanghuangporus baumii]	Uncharacterized protein OS=Pyrrhoderma noxium OX=2282107 GN=PNOK_0209700 PE=4 SV=1
gene000428	134.81	138.088	131.999	123.264	124.549	126.737	1.11986	2.27911e-05		Guanine nucleotide-binding protein subunit beta OS=Dictyostelium discoideum OX=44689 GN=gpbA PE=1 SV=1	WD40			protein binding(GO:0005515)	K04536	guanine nucleotide-binding protein G(I)/G(S)/G(T) subunit beta-1	ko04011:MAPK signaling pathway - yeast|ko04014:Ras signaling pathway|ko04062:Chemokine signaling pathway|ko04151:PI3K-Akt signaling pathway|ko04713:Circadian entrainment|ko04723:Retrograde endocannabinoid signaling|ko04724:Glutamatergic synapse|ko04725:Cholinergic synapse|ko04726:Serotonergic synapse|ko04727:GABAergic synapse|ko04728:Dopaminergic synapse|ko04740:Olfactory transduction|ko04744:Pho…	hypothetical protein A7U60_g7208 [Sanghuangporus baumii]	Guanine nucleotide binding beta subunit 2 OS=Pyrrhoderma noxium OX=2282107 GN=PNOK_0209500 PE=4 SV=1	KOG0286	G-protein beta subunit	[R]	General function prediction only
gene000429	20.2302	21.4352	22.8662	7.17444	5.61116	9.44703	0.416964	3.57564e-08	Down		dsrm							hypothetical protein A7U60_g7210 [Sanghuangporus baumii]
gene000430	48.1514	47.2651	48.2356	51.0543	47.0774	53.1962	1.27515	3.24673e-07		50S ribosomal protein L1 OS=Chelativorans sp. (strain BNC1) OX=266779 GN=rplA PE=3 SV=1	Ribosomal_L1				K02863	large subunit ribosomal protein L1	ko03010:Ribosome	ribosomal protein L1 [Sanghuangporus baumii]	Ribosomal protein OS=Schizopora paradoxa OX=27342 GN=SCHPADRAFT_875996 PE=3 SV=1	KOG1569	50S ribosomal protein L1	[J]	Translation, ribosomal structure and biogenesis
gene000431	30.2075	28.9677	27.1612	28.3025	29.2977	25.6641	1.16753	0.00542341		Rsm22-cox11 tandem protein 1, mitochondrial OS=Schizosaccharomyces pombe (strain 972 / ATCC 24843) OX=284812 GN=cox1101 PE=1 SV=2	Rsm22	translation(GO:0006412)		methyltransferase activity(GO:0008168)				Rsm22-domain-containing protein [Fomitiporia mediterranea MF3/22]	Rsm22-domain-containing OS=Pyrrhoderma noxium OX=2282107 GN=PNOK_0209100 PE=4 SV=1	KOG2539	Mitochondrial/chloroplast ribosome small subunit component	[J]	Translation, ribosomal structure and biogenesis
gene000432	37.9749	39.3262	34.6484	25.1342	22.7991	23.8262	0.775613	7.74644e-07		Probable mRNA-splicing protein ubp10 OS=Schizosaccharomyces pombe (strain 972 / ATCC 24843) OX=284812 GN=ubp10 PE=3 SV=1	UCH	protein deubiquitination(GO:0016579)		thiol-dependent ubiquitinyl hydrolase activity(GO:0036459)	K12847	U4/U6.U5 tri-snRNP-associated protein 2	ko03040:Spliceosome	spindle pole body protein [Fomitiporia mediterranea MF3/22]	Spindle pole body OS=Pyrrhoderma noxium OX=2282107 GN=PNOK_0209000 PE=4 SV=1	KOG2026	Spindle pole body protein - Sad1p	[Z]	Cytoskeleton
gene000433	170.075	173.152	170.844	200.294	199.873	207.851	1.43186	5.46409e-25			MRP-L28				K17421	large subunit ribosomal protein L40	NA:NA	hypothetical protein A7U60_g7215 [Sanghuangporus baumii]	Uncharacterized protein OS=Schizopora paradoxa OX=27342 GN=SCHPADRAFT_863633 PE=4 SV=1
gene000434	139.273	144.911	144.481	138.143	147.161	135.715	1.1892	5.94882e-07		COP9 signalosome complex subunit 2 OS=Danio rerio OX=7955 GN=cops2 PE=2 SV=1	PCI				K12176	COP9 signalosome complex subunit 2	NA:NA	hypothetical protein A7U60_g7216 [Sanghuangporus baumii]	1-phosphatidylinositol-3-phosphate 5-kinase OS=Pyrrhoderma noxium OX=2282107 GN=PNOK_0208800 PE=4 SV=1	KOG1464	COP9 signalosome, subunit CSN2	[T]	Signal transduction mechanisms
gene000435	47.2395	43.7063	46.9685	26.9156	26.4601	24.3412	0.682255	2.65811e-27		1-phosphatidylinositol 3-phosphate 5-kinase FAB1 OS=Saccharomyces cerevisiae (strain ATCC 204508 / S288c) OX=559292 GN=FAB1 PE=1 SV=3	PIP5K	phosphatidylinositol metabolic process(GO:0046488)		ATP binding(GO:0005524)| phosphatidylinositol phosphate kinase activity(GO:0016307)	K00921	1-phosphatidylinositol-3-phosphate 5-kinase	ko00562:Inositol phosphate metabolism|ko04070:Phosphatidylinositol signaling system|ko04145:Phagosome|ko04810:Regulation of actin cytoskeleton	hypothetical protein A7U60_g7216 [Sanghuangporus baumii]	1-phosphatidylinositol-3-phosphate 5-kinase OS=Pyrrhoderma noxium OX=2282107 GN=PNOK_0208800 PE=4 SV=1	KOG0230	Phosphatidylinositol-4-phosphate 5-kinase and related FYVE finger-containing proteins	[T]	Signal transduction mechanisms
gene000436	29.8718	32.495	32.178	26.6653	24.8838	26.2249	0.995615	0.94843		Protein LTV1 OS=Saccharomyces cerevisiae (strain ATCC 204508 / S288c) OX=559292 GN=LTV1 PE=1 SV=2	LTV				K14798	protein LTV1	NA:NA	Low temperature viability protein [Sanghuangporus baumii]	Low temperature viability OS=Pyrrhoderma noxium OX=2282107 GN=PNOK_0208700 PE=4 SV=1	KOG2637	Uncharacterized conserved protein	[S]	Function unknown
gene000437	108.942	114.454	105.604	78.7978	78.3408	75.1154	0.854459	1.2239e-05										hypothetical protein A7U60_g7218 [Sanghuangporus baumii]	Uncharacterized protein OS=Pyrrhoderma noxium OX=2282107 GN=PNOK_0208600 PE=4 SV=1
gene000438	61.3428	60.2341	61.9232	36.3485	37.8975	37.2232	0.735554	7.69991e-19			Glyco_hydro_92							glycoside hydrolase family 92 protein [Fomitiporia mediterranea MF3/22]	Uncharacterized protein OS=Schizopora paradoxa OX=27342 GN=SCHPADRAFT_909935 PE=4 SV=1
gene000439	24.0039	24.3383	23.5095	8.91138	8.67281	7.66313	0.425295	3.14283e-57	Down									antiviral helicase [Sanghuangporus baumii]	Uncharacterized protein OS=Pyrrhoderma noxium OX=2282107 GN=PNOK_0208500 PE=4 SV=1
gene000440	13.0816	12.6409	13.7247	6.36387	6.8788	7.07036	0.623677	2.02289e-18		Putative ATP-dependent RNA helicase C550.03c OS=Schizosaccharomyces pombe (strain 972 / ATCC 24843) OX=284812 GN=SPCC550.03c PE=3 SV=1	rRNA_proc-arch			ATP binding(GO:0005524)| nucleic acid binding(GO:0003676)	K12599	antiviral helicase SKI2 [EC:3.6.4.-]	ko03018:RNA degradation	antiviral helicase [Sanghuangporus baumii]	Antiviral helicase OS=Pyrrhoderma noxium OX=2282107 GN=PNOK_0208400 PE=4 SV=1	KOG0947	Cytoplasmic exosomal RNA helicase SKI2, DEAD-box superfamily	[A]	RNA processing and modification
gene000441	87.3572	89.6526	87.9218	18.3116	19.0084	17.7227	0.251533	1.23923e-244	Down									hypothetical protein FOMMEDRAFT_154844 [Fomitiporia mediterranea MF3/22]	Uncharacterized protein OS=Hypsizygus marmoreus OX=39966 GN=Hypma_015958 PE=4 SV=1
gene000442	48.0729	45.2286	47.5621	38.0068	40.2474	39.9246	1.01599	0.659708		RNA polymerase II subunit A C-terminal domain phosphatase OS=Schizosaccharomyces pombe (strain 972 / ATCC 24843) OX=284812 GN=fcp1 PE=1 SV=1	PTCB-BRCT				K15732	RNA polymerase II subunit A C-terminal domain phosphatase	NA:NA	hypothetical protein A7U60_g7221 [Sanghuangporus baumii]	Uncharacterized protein OS=Pyrrhoderma noxium OX=2282107 GN=PNOK_0208200 PE=4 SV=1	KOG0323	TFIIF-interacting CTD phosphatases, including NLI-interacting factor	[K]	Transcription
gene000443	93.4834	99.2559	94.7283	95.5828	94.6552	92.066	1.18869	3.22821e-07			Zn_clus	regulation of transcription, DNA-templated(GO:0006355)	nucleus(GO:0005634)	RNA polymerase II transcription factor activity, sequence-specific DNA binding(GO:0000981)| zinc ion binding(GO:0008270)				hypothetical protein A7U60_g7222 [Sanghuangporus baumii]	Plant basic secretory OS=Pyrrhoderma noxium OX=2282107 GN=PNOK_0208100 PE=4 SV=1
gene000444	4.09533	4.00906	2.86702	3.85482	4.59408	4.33481	1.41072	0.0776239										hypothetical protein A7U60_g7223 [Sanghuangporus baumii]	Uncharacterized protein OS=Pyrrhoderma noxium OX=2282107 GN=PNOK_0962000 PE=4 SV=1
gene000445	11.0389	12.3524	12.1348	11.2944	11.2736	10.4783	1.12595	0.0269318		DNA repair protein RAD5 OS=Cryptococcus neoformans var. neoformans serotype D (strain B-3501A) OX=283643 GN=RAD5 PE=3 SV=1	zf-C3HC4_2			zinc ion binding(GO:0008270)| nucleic acid binding(GO:0003676)| ATP binding(GO:0005524)| hydrolase activity, acting on acid anhydrides, in phosphorus-containing anhydrides(GO:0016818)	K15505	DNA repair protein RAD5 [EC:3.6.4.-]	NA:NA	hypothetical protein A7U60_g7223 [Sanghuangporus baumii]	Uncharacterized protein OS=Schizopora paradoxa OX=27342 GN=SCHPADRAFT_831308 PE=4 SV=1	KOG1001	Helicase-like transcription factor HLTF/DNA helicase RAD5, DEAD-box superfamily	[L]	Replication, recombination and repair
gene000446	21.205	23.2025	21.7355	19.2473	18.3904	19.0625	1.03749	0.640186							K12592	exosome complex protein LRP1	ko03018:RNA degradation	C1D-domain-containing protein [Sanghuangporus baumii]	Exosome-associated family OS=Pyrrhoderma noxium OX=2282107 GN=PNOK_0207700 PE=4 SV=1
gene000447	27.476	27.411	28.1946	44.078	47.0335	45.0373	1.98439	2.981e-78			Methyltransf_25							hypothetical protein A7U60_g7225 [Sanghuangporus baumii]	S-adenosyl-L-methionine-dependent methyltransferase OS=Pyrrhoderma noxium OX=2282107 GN=PNOK_0207600 PE=4 SV=1
gene000448	259.489	270.754	277.188	235.865	243.876	227.618	1.06068	0.172725		Splicing factor 3B subunit 5 OS=Drosophila melanogaster OX=7227 GN=Sf3b5 PE=1 SV=1	SF3b10				K12832	splicing factor 3B subunit 5	ko03040:Spliceosome	SF3b10-domain-containing protein [Sanghuangporus baumii]	Splicing factor subunit OS=Pyrrhoderma noxium OX=2282107 GN=PNOK_0207500 PE=3 SV=1	KOG3485	Uncharacterized conserved protein	[S]	Function unknown
gene000449	99.4262	106.553	102.292	103.068	100.012	103.782	1.20488	4.32113e-10		Probable T-complex protein 1 subunit eta OS=Schizosaccharomyces pombe (strain 972 / ATCC 24843) OX=284812 GN=cct7 PE=1 SV=1	Cpn60_TCP1			ATP binding(GO:0005524)	K09499	T-complex protein 1 subunit eta	NA:NA	hypothetical protein A7U60_g7227 [Sanghuangporus baumii]	T-complex protein 1 subunit eta OS=Piloderma croceum F 1598 OX=765440 GN=PILCRDRAFT_235404 PE=3 SV=1	KOG0361	Chaperonin complex component, TCP-1 eta subunit (CCT7)	[O]	Posttranslational modification, protein turnover, chaperones
gene000450	10.7344	11.6919	11.1417	6.67622	7.57061	6.55508	0.750374	0.0021885		Protein-lysine N-methyltransferase EFM3 OS=Chaetomium thermophilum (strain DSM 1495 / CBS 144.50 / IMI 039719) OX=759272 GN=CTHT_0041970.1 PE=3 SV=1	Methyltransf_16							hypothetical protein A7U60_g7228 [Sanghuangporus baumii]	Uncharacterized protein OS=Pyrrhoderma noxium OX=2282107 GN=PNOK_0207300 PE=4 SV=1	KOG2497	Predicted methyltransferase	[R]	General function prediction only
gene000451	94.7111	93.9938	96.9627	120.549	123.899	125.545	1.56825	5.99761e-36		37S ribosomal protein S35, mitochondrial OS=Schizosaccharomyces pombe (strain 972 / ATCC 24843) OX=284812 GN=bot1 PE=2 SV=1	Bot1p							hypothetical protein FOMMEDRAFT_154854 [Fomitiporia mediterranea MF3/22]	Uncharacterized protein OS=Schizopora paradoxa OX=27342 GN=SCHPADRAFT_903526 PE=4 SV=1
gene000452	69.4994	69.8874	72.9058	52.6998	54.4269	54.5373	0.922079	0.0122007							K10268	F-box and leucine-rich repeat protein 2/20	NA:NA	RNI-like protein [Sanghuangporus baumii]	RNI-like protein OS=Schizopora paradoxa OX=27342 GN=SCHPADRAFT_942164 PE=4 SV=1
gene000453	215.353	222.916	222.433	450.165	429.76	453.64	2.4432	9.42971e-113	Up	Protein DROOPING LEAF OS=Oryza sativa subsp. japonica OX=39947 GN=DL PE=1 SV=1	YABBY	multicellular organism development(GO:0007275)						hypothetical protein A7U60_g7231 [Sanghuangporus baumii]	Lysophospholipase NTE1 OS=Pyrrhoderma noxium OX=2282107 GN=PNOK_0206900 PE=3 SV=1
gene000454	25.0815	24.282	25.4389	21.3749	21.2723	20.9295	1.02903	0.427152		Lysophospholipase NTE1 OS=Ustilago maydis (strain 521 / FGSC 9021) OX=237631 GN=NTE1 PE=3 SV=1	Sec1	vesicle docking involved in exocytosis(GO:0006904)| lipid metabolic process(GO:0006629)| vesicle-mediated transport(GO:0016192)			K14676	lysophospholipid hydrolase	ko00564:Glycerophospholipid metabolism	patatin-domain-containing protein [Sanghuangporus baumii]	Lysophospholipase NTE1 OS=Pyrrhoderma noxium OX=2282107 GN=PNOK_0206900 PE=3 SV=1	KOG2968	Predicted esterase of the alpha-beta hydrolase superfamily (Neuropathy target esterase), contains cAMP-binding domains	[R]	General function prediction only
gene000455	255.958	260.519	253.417	208.253	204.002	203.283	0.967794	0.232566		Chitin synthase 2 OS=Ustilago maydis (strain 521 / FGSC 9021) OX=237631 GN=CHS2 PE=3 SV=2	Chitin_synth_1	chitin biosynthetic process(GO:0006031)		chitin synthase activity(GO:0004100)	K00698	chitin synthase	ko00520:Amino sugar and nucleotide sugar metabolism	chitin synthase 2 [Fomitiporia mediterranea MF3/22]	Glycosyltransferase family 2 OS=Pyrrhoderma noxium OX=2282107 GN=PNOK_0206800 PE=4 SV=1	KOG2571	Chitin synthase/hyaluronan synthase (glycosyltransferases)	[M]	Cell wall/membrane/envelope biogenesis
gene000456	486.772	478.905	482.506	329.642	340.371	320.402	0.828037	1.91965e-12		Casein kinase I homolog hhp1 OS=Schizosaccharomyces pombe (strain 972 / ATCC 24843) OX=284812 GN=hhp1 PE=2 SV=1	Pkinase	protein phosphorylation(GO:0006468)		protein kinase activity(GO:0004672)| ATP binding(GO:0005524)	K14758	casein kinase I homolog HRR25	ko03008:Ribosome biogenesis in eukaryotes	kinase-like protein [Sanghuangporus baumii]	Probable casein kinase-1 hhp1 OS=Armillaria ostoyae OX=47428 GN=ARMOST_09457 PE=3 SV=1	KOG1164	Casein kinase (serine/threonine/tyrosine protein kinase)	[T]	Signal transduction mechanisms
gene000457	78.0043	74.1518	74.6412	62.5746	61.0786	61.9099	0.99051	0.780175		Probable coatomer subunit gamma OS=Schizosaccharomyces pombe (strain 972 / ATCC 24843) OX=284812 GN=sec21 PE=1 SV=1	COP-gamma_platf	vesicle-mediated transport(GO:0016192)| intracellular protein transport(GO:0006886)	COPI vesicle coat(GO:0030126)| membrane coat(GO:0030117)	structural molecule activity(GO:0005198)	K17267	coatomer subunit gamma	NA:NA	coatomer subunit gamma [Sanghuangporus baumii]	Coatomer subunit gamma OS=Pyrrhoderma noxium OX=2282107 GN=PNOK_0206500 PE=3 SV=1	KOG1078	Vesicle coat complex COPI, gamma subunit	[U]	Intracellular trafficking, secretion, and vesicular transport
gene000458	86.5626	84.3777	87.7616	75.3728	77.1123	69.4222	1.03855	0.331087		Pantothenate kinase OS=Schizosaccharomyces pombe (strain 972 / ATCC 24843) OX=284812 GN=SPBC4B4.01c PE=1 SV=1	Fumble	coenzyme A biosynthetic process(GO:0015937)		pantothenate kinase activity(GO:0004594)| ATP binding(GO:0005524)	K09680	type II pantothenate kinase	ko00770:Pantothenate and CoA biosynthesis	pantothenate kinase [Fomitiporia mediterranea MF3/22]	Pantothenate kinase OS=Pyrrhoderma noxium OX=2282107 GN=PNOK_0206400 PE=4 SV=1	KOG2201	Pantothenate kinase PanK and related proteins	[H]	Coenzyme transport and metabolism
gene000459	81.2513	76.4373	74.3311	71.8931	62.5307	66.5656	1.04828	0.39853			DUF4598							hypothetical protein A7U60_g7240 [Sanghuangporus baumii]	Uncharacterized protein OS=Pyrrhoderma noxium OX=2282107 GN=PNOK_0206300 PE=4 SV=1
gene000460	116.175	116.279	110.204	119	115.558	114.451	1.23284	2.08939e-11			Homeobox			DNA binding(GO:0003677)				hypothetical protein FOMMEDRAFT_139915 [Fomitiporia mediterranea MF3/22]	Homeodomain transcription factor OS=Pyrrhoderma noxium OX=2282107 GN=PNOK_0206200 PE=4 SV=1
gene000461	134.849	128.465	113.059	83.566	84.8745	84.1034	0.812245	0.000831309										hypothetical protein A7U60_g7243 [Sanghuangporus baumii]	Uncharacterized protein OS=Pyrrhoderma noxium OX=2282107 GN=PNOK_0206100 PE=4 SV=1
gene000462	28.4851	26.4133	27.6925	26.5521	24.1102	25.5282	1.11665	0.00340164										hypothetical protein A7U60_g7244 [Sanghuangporus baumii]	Proteophosphoglycan ppg4 OS=Pyrrhoderma noxium OX=2282107 GN=PNOK_0206000 PE=4 SV=1
gene000463	232.194	245.75	269.295	508.551	537.015	508.739	2.51886	6.44543e-110	Up	Methylisocitrate lyase, mitochondrial OS=Emericella nidulans (strain FGSC A4 / ATCC 38163 / CBS 112.46 / NRRL 194 / M139) OX=227321 GN=mclA PE=1 SV=1	ICL	carboxylic acid metabolic process(GO:0019752)		isocitrate lyase activity(GO:0004451)	K01637	isocitrate lyase	ko00630:Glyoxylate and dicarboxylate metabolism|ko01200:Carbon metabolism	isocitrate lyase and phosphorylmutase [Sanghuangporus baumii]	Isocitrate lyase OS=Pyrrhoderma noxium OX=2282107 GN=PNOK_0205900 PE=3 SV=1	KOG1260	Isocitrate lyase	[C]	Energy production and conversion
gene000464	44.2779	48.4529	52.1147	50.1725	50.5123	57.1628	1.31952	3.06782e-05			Med11	regulation of transcription by RNA polymerase II(GO:0006357)	mediator complex(GO:0016592)	transcription coregulator activity(GO:0003712)				hypothetical protein A7U60_g7246 [Sanghuangporus baumii]	Mediator of RNA polymerase II transcription subunit 11 OS=Schizopora paradoxa OX=27342 GN=MED11 PE=3 SV=1
gene000465	72.4658	74.3924	73.642	64.7256	62.0639	69.6394	1.07837	0.221275			TBCA	tubulin complex assembly(GO:0007021)| post-chaperonin tubulin folding pathway(GO:0007023)		beta-tubulin binding(GO:0048487)	K17292	tubulin-specific chaperone A	NA:NA	hypothetical protein FOMMEDRAFT_154874 [Fomitiporia mediterranea MF3/22]	Tubulin-specific chaperone A OS=Pyrrhoderma noxium OX=2282107 GN=PNOK_0205700 PE=3 SV=1
gene000466	551.609	513.655	551.933	184.388	184.908	168.564	0.40269	8.65988e-154	Down		HLH			protein dimerization activity(GO:0046983)				hypothetical protein A7U60_g7247 [Sanghuangporus baumii]	Uncharacterized protein OS=Pyrrhoderma noxium OX=2282107 GN=PNOK_0205600 PE=4 SV=1
gene000467	235.295	238.142	223.186	123.192	127.248	124.448	0.651496	2.69215e-44			HLH			protein dimerization activity(GO:0046983)				hypothetical protein A7U60_g7248 [Sanghuangporus baumii]	Uncharacterized protein OS=Schizopora paradoxa OX=27342 GN=SCHPADRAFT_825445 PE=4 SV=1
gene000468	96.1886	97.9697	96.8073	74.8659	71.5835	75.0697	0.92155	0.00878392			Het-C							Het-C-domain-containing protein [Fomitiporia mediterranea MF3/22]	Het-C-domain-containing protein (Fragment) OS=Schizopora paradoxa OX=27342 GN=SCHPADRAFT_790084 PE=4 SV=1
gene000469	31.1086	27.7708	27.9065	40.1966	37.9981	40.6525	1.65781	2.42612e-26		2-dehydropantoate 2-reductase OS=Yersinia pestis OX=632 GN=panE PE=3 SV=1	ApbA				K00077	2-dehydropantoate 2-reductase	ko00770:Pantothenate and CoA biosynthesis	Het-C-domain-containing protein [Sanghuangporus baumii]	Uncharacterized protein OS=Serpula lacrymans var. lacrymans (strain S7.9) OX=578457 GN=SERLADRAFT_412508 PE=4 SV=1
gene000470	219.546	226.769	223.167	193.007	187.574	199.176	1.04828	0.134268		Probable NAD(P)H-dependent D-xylose reductase xyl1 OS=Arthroderma otae (strain ATCC MYA-4605 / CBS 113480) OX=554155 GN=xyl1 PE=3 SV=1	Aldo_ket_red				K17743	D-xylose reductase	ko00040:Pentose and glucuronate interconversions	Aldo/keto reductase [Sanghuangporus baumii]	Aldo keto reductase OS=Pyrrhoderma noxium OX=2282107 GN=PNOK_0204900 PE=4 SV=1	KOG1577	Aldo/keto reductase family proteins	[R]	General function prediction only
gene000471	82.1208	86.1542	85.5196	54.1917	55.7656	53.9509	0.78189	3.56709e-15			PB1			protein binding(GO:0005515)				Aldo/keto reductase [Sanghuangporus baumii]	Uncharacterized protein OS=Pyrrhoderma noxium OX=2282107 GN=PNOK_0204800 PE=4 SV=1
gene000472	22.0148	20.6003	21.9335	14.2321	14.7864	13.6208	0.799902	8.25731e-05							K14552	NET1-associated nuclear protein 1 (U3 small nucleolar RNA-associated protein 17)	ko03008:Ribosome biogenesis in eukaryotes	hypothetical protein FOMMEDRAFT_167102 [Fomitiporia mediterranea MF3/22]	Uncharacterized protein OS=Schizopora paradoxa OX=27342 GN=SCHPADRAFT_942154 PE=4 SV=1
gene000473	23.3352	22.515	22.4477	36.2664	37.479	36.8385	1.96044	4.83209e-73		WD repeat-containing protein 75 OS=Danio rerio OX=7955 GN=wdr75 PE=2 SV=2	WD40			protein binding(GO:0005515)	K14552	NET1-associated nuclear protein 1 (U3 small nucleolar RNA-associated protein 17)	ko03008:Ribosome biogenesis in eukaryotes	hypothetical protein A7U60_g7252 [Sanghuangporus baumii]	WD40 domain containing protein OS=Pyrrhoderma noxium OX=2282107 GN=PNOK_0204600 PE=4 SV=1	KOG1963	WD40 repeat protein	[R]	General function prediction only
gene000474	6.73191	5.88402	4.85823	2.43714	3.03081	3.32588	0.609605	0.000783236			Homeobox			DNA binding(GO:0003677)				FAD/NAD-binding domain-containing protein [Sanghuangporus baumii]	LIM homeobox Lhx5 OS=Pyrrhoderma noxium OX=2282107 GN=PNOK_0204500 PE=4 SV=1	KOG4577	Transcription factor LIM3, contains LIM and HOX domains	[K]	Transcription
gene000475	257.751	264.864	265.067	436.717	467.096	466.604	2.10671	1.36403e-85	Up		Pyr_redox_2	oxidation-reduction process(GO:0055114)		oxidoreductase activity(GO:0016491)				FAD/NAD-binding domain-containing protein [Sanghuangporus baumii]	FAD NAD(P)-binding domain-containing OS=Pyrrhoderma noxium OX=2282107 GN=PNOK_0204400 PE=4 SV=1
gene000476	43.1725	43.1372	44.9516	32.8616	33.7448	33.5283	0.923695	0.0551725		Guanine nucleotide-binding protein-like 1 OS=Rattus norvegicus OX=10116 GN=Gnl1 PE=1 SV=1	MMR_HSR1			GTP binding(GO:0005525)				P-loop containing nucleoside triphosphate hydrolase protein [Sanghuangporus baumii]	P-loop containing nucleoside triphosphate hydrolase OS=Pyrrhoderma noxium OX=2282107 GN=PNOK_0204300 PE=4 SV=1	KOG1424	Predicted GTP-binding protein MMR1	[R]	General function prediction only
gene000477	19.9281	19.5298	18.3359	9.52652	9.85961	10.0245	0.616109	1.59178e-12		Protein phosphatase 1A OS=Bos taurus OX=9913 GN=PPM1A PE=2 SV=1	PP2C			catalytic activity(GO:0003824)	K01102	pyruvate dehydrogenase phosphatase	NA:NA	P-loop containing nucleoside triphosphate hydrolase protein [Sanghuangporus baumii]	Serine threonine phosphatase 2C OS=Pyrrhoderma noxium OX=2282107 GN=PNOK_0204200 PE=3 SV=1	KOG0697	Protein phosphatase 1B (formerly 2C)	[T]	Signal transduction mechanisms
gene000478	99.5667	102.179	102.147	95.6645	97.1904	96.5814	1.15308	7.87701e-05		Mitochondrial carnitine/acylcarnitine carrier protein OS=Macaca fascicularis OX=9541 GN=SLC25A20 PE=2 SV=1	Mito_carr				K15109	solute carrier family 25 (mitochondrial carnitine/acylcarnitine transporter), member 20/29	NA:NA	mitochondrial carrier [Fomitiporia mediterranea MF3/22]	Mitochondrial carrier OS=Pyrrhoderma noxium OX=2282107 GN=PNOK_0204100 PE=3 SV=1	KOG0758	Mitochondrial carnitine-acylcarnitine carrier protein	[C]	Energy production and conversion
gene000479	108.308	105.106	99.029	47.6821	46.7214	46.5679	0.546154	3.28952e-61		Amino-acid acetyltransferase, mitochondrial OS=Coprinopsis cinerea (strain Okayama-7 / 130 / ATCC MYA-4618 / FGSC 9003) OX=240176 GN=ARG2 PE=3 SV=1	NAT				K00618	amino-acid N-acetyltransferase	ko00220:Arginine biosynthesis|ko01210:2-Oxocarboxylic acid metabolism|ko01230:Biosynthesis of amino acids	mitochondrial amino-acid acetyltransferase [Sanghuangporus baumii]	Mitochondrial amino-acid acetyltransferase OS=Pyrrhoderma noxium OX=2282107 GN=PNOK_0204000 PE=4 SV=1	KOG2436	Acetylglutamate kinase/acetylglutamate synthase	[E]	Amino acid transport and metabolism
gene000480	99.8679	90.6963	88.4026	119.819	123.9	119.879	1.57812	5.06094e-38										hypothetical protein A7U60_g7257 [Sanghuangporus baumii]	Uncharacterized protein OS=Pyrrhoderma noxium OX=2282107 GN=PNOK_0203900 PE=4 SV=1
gene000481	237.539	230.02	229.841	246.093	245.735	239.191	1.269	2.86118e-19		Beta-glucan synthesis-associated protein SKN1 OS=Candida albicans OX=5476 GN=SKN1 PE=2 SV=1	SKN1							beta-glucan synthesis-associated [Sanghuangporus baumii]	Beta-glucan synthesis-associated OS=Pyrrhoderma noxium OX=2282107 GN=PNOK_0203800 PE=4 SV=1
gene000482	61.0706	60.8894	65.3475	66.0937	66.5817	68.2834	1.29907	2.65705e-19		Probable ubiquitin-conjugating enzyme E2 23 OS=Arabidopsis thaliana OX=3702 GN=UBC23 PE=1 SV=1	UQ_con				K10581	ubiquitin-conjugating enzyme E2 O	ko04120:Ubiquitin mediated proteolysis	hypothetical protein A7U60_g7259 [Sanghuangporus baumii]	Isocitrate lyase OS=Pyrrhoderma noxium OX=2282107 GN=PNOK_0203700 PE=4 SV=1	KOG0895	Ubiquitin-conjugating enzyme	[O]	Posttranslational modification, protein turnover, chaperones
gene000483	28.7826	28.4903	28.8772	31.393	32.2128	32.9599	1.35718	7.50666e-12		Molybdenum cofactor biosynthesis protein 1 OS=Caenorhabditis elegans OX=6239 GN=F49E2.1 PE=3 SV=3	Mob_synth_C	Mo-molybdopterin cofactor biosynthetic process(GO:0006777)	molybdopterin synthase complex(GO:0019008)	4 iron, 4 sulfur cluster binding(GO:0051539)| catalytic activity(GO:0003824)| iron-sulfur cluster binding(GO:0051536)				molybdenum cofactor biosynthesis prote [Fomitiporia mediterranea MF3/22]	Molybdenum cofactor biosynthesis prote OS=Pyrrhoderma noxium OX=2282107 GN=PNOK_0203500 PE=3 SV=1	KOG2876	Molybdenum cofactor biosynthesis pathway protein	[H]	Coenzyme transport and metabolism
gene000484	21.3254	18.6126	19.7486	4.16567	4.02129	2.29259	0.212503	2.77283e-58	Down									hypothetical protein FOMMEDRAFT_133168 [Fomitiporia mediterranea MF3/22]	Uncharacterized protein OS=Ganoderma sinense ZZ0214-1 OX=1077348 GN=GSI_06166 PE=4 SV=1
gene000485	265.623	268.234	276.371	108.706	108.694	107.044	0.484798	2.04569e-152	Down	Putative amidase C550.07 OS=Schizosaccharomyces pombe (strain 972 / ATCC 24843) OX=284812 GN=SPCC550.07 PE=3 SV=1	DUF953				K01426	amidase	ko00330:Arginine and proline metabolism|ko00360:Phenylalanine metabolism|ko00380:Tryptophan metabolism|ko00627:Aminobenzoate degradation|ko00643:Styrene degradation	amidase [Sanghuangporus baumii]	General amidase GmdA OS=Schizopora paradoxa OX=27342 GN=SCHPADRAFT_912292 PE=4 SV=1	KOG1212	Amidases	[T]	Signal transduction mechanisms
gene000486	1663.45	1642.12	1619.86	2127.26	2123.92	2132.62	1.56908	1.12097e-81										hypothetical protein A7U60_g7264 [Sanghuangporus baumii]	Mitochondrial carrier OS=Pyrrhoderma noxium OX=2282107 GN=PNOK_0203300 PE=3 SV=1
gene000487	49.8301	47.8183	49.9435	48.5784	47.2187	51.6373	1.20943	1.24272e-09		tRNA (guanine(37)-N1)-methyltransferase OS=Coprinopsis cinerea (strain Okayama-7 / 130 / ATCC MYA-4618 / FGSC 9003) OX=240176 GN=TRM5 PE=3 SV=2	Mito_carr			calcium ion binding(GO:0005509)	K15105	solute carrier family 25 (mitochondrial aspartate/glutamate transporter), member 12/13	NA:NA	mitochondrial carrier [Sanghuangporus baumii]	tRNA (guanine(37)-N1)-methyltransferase OS=Termitomyces sp. J132 OX=1306850 GN=TRM5 PE=3 SV=1	KOG0751	Mitochondrial aspartate/glutamate carrier protein Aralar/Citrin (contains EF-hand Ca2+-binding domains)	[C]	Energy production and conversion
gene000488	14.284	12.1562	11.933	8.17089	7.69819	8.16577	0.758232	0.00245614		Cut9-interacting protein scn1 OS=Schizosaccharomyces pombe (strain 972 / ATCC 24843) OX=284812 GN=scn1 PE=3 SV=2	TatD_DNase			hydrolase activity, acting on ester bonds(GO:0016788)				TatD DNase family Scn1 [Fomitiporia mediterranea MF3/22]	DNase family Scn1 OS=Pyrrhoderma noxium OX=2282107 GN=PNOK_0203100 PE=4 SV=1	KOG3020	TatD-related DNase	[L]	Replication, recombination and repair
gene000489	25.0004	24.4737	23.3948	20.8169	18.4046	19.5549	0.97609	0.729304										hypothetical protein FOMMEDRAFT_105967 [Fomitiporia mediterranea MF3/22]	DNase family Scn1 OS=Pyrrhoderma noxium OX=2282107 GN=PNOK_0203100 PE=4 SV=1
gene000490	317.224	334.881	311.538	362.307	378.769	391.39	1.42275	1.18872e-20			LysM							LysM-domain-containing protein [Fomitiporia mediterranea MF3/22]	Carbohydrate-binding module family 50 OS=Pyrrhoderma noxium OX=2282107 GN=PNOK_0202900 PE=4 SV=1
gene000491	102.713	102.785	96.6389	97.4379	105.697	100.276	1.21592	4.88479e-07		U1 small nuclear ribonucleoprotein usp102 OS=Schizosaccharomyces pombe (strain 972 / ATCC 24843) OX=284812 GN=usp102 PE=1 SV=1	RRM_1			nucleic acid binding(GO:0003676)				RNA-binding domain-containing protein [Sanghuangporus baumii]	RNA-binding domain-containing OS=Pyrrhoderma noxium OX=2282107 GN=PNOK_0202800 PE=4 SV=1	KOG4206	Spliceosomal protein snRNP-U1A/U2B	[A]	RNA processing and modification
gene000492	53.4296	59.8642	61.4865	27.1054	26.1238	25.2544	0.543525	2.32217e-25		D-amino-acid oxidase OS=Rhodosporidium toruloides OX=5286 GN=DAO1 PE=1 SV=1	DAO	oxidation-reduction process(GO:0055114)		oxidoreductase activity(GO:0016491)				FAD dependent oxidoreductase [Fomitiporia mediterranea MF3/22]	FAD dependent oxidoreductase OS=Pyrrhoderma noxium OX=2282107 GN=PNOK_0202700 PE=4 SV=1	KOG3923	D-aspartate oxidase	[E]	Amino acid transport and metabolism
gene000493	232.54	226.228	222.226	215.207	214.22	218.04	1.15102	1.59891e-05										hypothetical protein A7U60_g7271 [Sanghuangporus baumii]	Uncharacterized protein OS=Pyrrhoderma noxium OX=2282107 GN=PNOK_0202600 PE=4 SV=1
gene000494	96.3907	99.4072	97.6608	109.543	114.989	118.473	1.41522	2.34849e-25		E3 ubiquitin-protein ligase SDIR1 OS=Arabidopsis thaliana OX=3702 GN=SDIR1 PE=1 SV=1	zf-RING_2				K11982	E3 ubiquitin-protein ligase RNF115/126	NA:NA	hypothetical protein FOMMEDRAFT_133178 [Fomitiporia mediterranea MF3/22]	Zinc finger 364 OS=Pyrrhoderma noxium OX=2282107 GN=PNOK_0202500 PE=4 SV=1	KOG0800	FOG: Predicted E3 ubiquitin ligase	[O]	Posttranslational modification, protein turnover, chaperones
gene000495	113.441	113.012	105.608	89.3959	82.4011	83.6207	0.930871	0.0357454		Protein-glutamate O-methyltransferase SPCC1393.13 OS=Schizosaccharomyces pombe (strain 972 / ATCC 24843) OX=284812 GN=SPAC806.04c PE=3 SV=2	DUF89							DUF89-domain-containing protein [Sanghuangporus baumii]	Uncharacterized protein OS=Pyrrhoderma noxium OX=2282107 GN=PNOK_0202400 PE=4 SV=1	KOG3870	Uncharacterized conserved protein	[S]	Function unknown
gene000496	38.5976	33.3645	34.5288	16.7415	16.0358	16.4967	0.56019	4.46704e-24		Polyporopepsin OS=Irpex lacteus OX=5319 PE=1 SV=1	Asp				K01382	cathepsin E	ko04142:Lysosome	acid protease [Sanghuangporus baumii]	Aspartic peptidase A1 OS=Pyrrhoderma noxium OX=2282107 GN=PNOK_0202200 PE=3 SV=1	KOG1339	Aspartyl protease	[O]	Posttranslational modification, protein turnover, chaperones
gene000497	10.5392	10.7157	10.3258	9.295	8.88078	8.33601	1.01605	0.801849		ATP-dependent bile acid permease OS=Saccharomyces cerevisiae (strain ATCC 204508 / S288c) OX=559292 GN=YBT1 PE=1 SV=2	ABC_membrane	transmembrane transport(GO:0055085)	integral component of membrane(GO:0016021)	ATP binding(GO:0005524)| ATPase activity(GO:0016887)| ATPase activity, coupled to transmembrane movement of substances(GO:0042626)				P-loop containing nucleoside triphosphate hydrolase protein [Sanghuangporus baumii]	Pleiotropic drug resistance ABC transporter OS=Pyrrhoderma noxium OX=2282107 GN=PNOK_0202100 PE=4 SV=1	KOG0054	Multidrug resistance-associated protein/mitoxantrone resistance protein, ABC superfamily	[Q]	Secondary metabolites biosynthesis, transport and catabolism
gene000498	68.4066	64.3779	62.8287	93.1038	86.9552	88.3447	1.66079	3.36114e-55		Putative aldehyde dehydrogenase-like protein YHR039C OS=Saccharomyces cerevisiae (strain ATCC 204508 / S288c) OX=559292 GN=MSC7 PE=1 SV=1	Aldedh	oxidation-reduction process(GO:0055114)		oxidoreductase activity(GO:0016491)				meiotic sister-chromatid recombination aldehyde dehydrogenase [Fomitiporia mediterranea MF3/22]	Meiotic sister-chromatid recombination aldehyde dehydrogenase OS=Schizopora paradoxa OX=27342 GN=SCHPADRAFT_927437 PE=3 SV=1	KOG2454	Betaine aldehyde dehydrogenase	[C]	Energy production and conversion
gene000499	8.93388	9.30462	10.4487	38.6415	36.0606	38.7914	4.78948	1.5052e-198	Up	Ribonuclease Le2 OS=Lentinula edodes OX=5353 PE=1 SV=1	Ribonuclease_T2			RNA binding(GO:0003723)| ribonuclease T2 activity(GO:0033897)	K01166	ribonuclease T2	NA:NA	RNase Gf29 [Sanghuangporus baumii]	Ribonuclease T2 OS=Pyrrhoderma noxium OX=2282107 GN=PNOK_0201900 PE=3 SV=1	KOG1642	Ribonuclease, T2 family	[A]	RNA processing and modification
gene000500	46.4502	46.3432	51.3354	52.3307	47.8747	48.735	1.2509	1.36171e-05		Mitochondrial oxaloacetate transport protein OS=Schizosaccharomyces pombe (strain 972 / ATCC 24843) OX=284812 GN=oac1 PE=3 SV=1	Mito_carr				K15117	solute carrier family 25, member 34/35	NA:NA	oxaloacetate carrier [Sanghuangporus baumii]	Oxaloacetate carrier OS=Pyrrhoderma noxium OX=2282107 GN=PNOK_0201800 PE=3 SV=1	KOG0755	Mitochondrial oxaloacetate carrier protein	[C]	Energy production and conversion
gene000501	28.2838	26.5541	29.0294	25.9366	23.9909	24.0964	1.06847	0.0899493		Sorting nexin-12 OS=Schizosaccharomyces pombe (strain 972 / ATCC 24843) OX=284812 GN=snx12 PE=3 SV=1	RGS			phosphatidylinositol binding(GO:0035091)	K17887	sorting nexin-25	NA:NA	hypothetical protein A7U60_g7279 [Sanghuangporus baumii]	Structural MDM1 OS=Pyrrhoderma noxium OX=2282107 GN=PNOK_0201700 PE=4 SV=1	KOG2101	Intermediate filament-like protein, sorting nexins, and related proteins containing PX (PhoX) domain(s)	[D]	Cell cycle control, cell division, chromosome partitioning
gene000502	335.045	303.712	320.265	175.736	178.611	161.796	0.651659	1.48778e-26		Protein phosphatase 1 regulatory subunit 3D OS=Homo sapiens OX=9606 GN=PPP1R3D PE=1 SV=1	CBM_21			protein binding(GO:0005515)				hypothetical protein A7U60_g7280 [Sanghuangporus baumii]	Carbohydrate-binding module family 21 OS=Pyrrhoderma noxium OX=2282107 GN=PNOK_0201400 PE=4 SV=1	KOG3986	Protein phosphatase, regulatory subunit PPP1R3C/D	[T]	Signal transduction mechanisms
gene000503	3.98948	3.12853	3.18277	0.283462	0.506735	0.417867	0.142257	1.41407e-20	Down									hypothetical protein A7U60_g7282 [Sanghuangporus baumii]	Carbohydrate esterase family 4 OS=Pyrrhoderma noxium OX=2282107 GN=PNOK_0201300 PE=4 SV=1
gene000504	22.8532	22.6041	22.117	15.6427	15.2202	15.5611	0.831634	0.000438819										hypothetical protein A7U60_g7283 [Sanghuangporus baumii]	Cytochrome P450 OS=Pyrrhoderma noxium OX=2282107 GN=PNOK_0201200 PE=4 SV=1
gene000505	40.4981	40.2949	40.7292	25.9096	27.5398	26.9965	0.801595	1.07668e-09		Myosin-1 OS=Coprinopsis cinerea (strain Okayama-7 / 130 / ATCC MYA-4618 / FGSC 9003) OX=240176 GN=MYO1 PE=3 SV=2	Myosin_TH1		myosin complex(GO:0016459)	motor activity(GO:0003774)| protein binding(GO:0005515)| ATP binding(GO:0005524)	K10356	myosin I	NA:NA	hypothetical protein A7U60_g7284 [Sanghuangporus baumii]	Myosin class I heavy chain OS=Pyrrhoderma noxium OX=2282107 GN=PNOK_0201100 PE=3 SV=1	KOG0162	Myosin class I heavy chain	[Z]	Cytoskeleton
gene000506	14.0941	14.4805	13.2249	9.28353	8.27461	7.6692	0.730214	3.26364e-07		Protein unc-45 homolog A OS=Rattus norvegicus OX=10116 GN=Unc45a PE=2 SV=1	UNC45-central				K10356	myosin I	NA:NA	hypothetical protein A7U60_g7284 [Sanghuangporus baumii]	Gcd10p-domain-containing OS=Pyrrhoderma noxium OX=2282107 GN=PNOK_0201000 PE=4 SV=1	KOG4151	Myosin assembly protein/sexual cycle protein and related proteins	[R]	General function prediction only
gene000507	50.1381	48.4869	54.037	48.2593	43.627	45.4088	1.08865	0.0723083		tRNA (adenine(58)-N(1))-methyltransferase non-catalytic subunit TRM6 OS=Cryptococcus neoformans var. neoformans serotype D (strain B-3501A) OX=283643 GN=TRM6 PE=3 SV=1	Gcd10p	tRNA methylation(GO:0030488)	tRNA (m1A) methyltransferase complex(GO:0031515)		K03256	tRNA (adenine58-N1)-methyltransferase non-catalytic subunit	NA:NA	hypothetical protein A7U60_g7284 [Sanghuangporus baumii]	Gcd10p-domain-containing OS=Pyrrhoderma noxium OX=2282107 GN=PNOK_0201000 PE=4 SV=1	KOG1416	tRNA(1-methyladenosine) methyltransferase, subunit GCD10	[J]	Translation, ribosomal structure and biogenesis
gene000508	447.684	476.225	465.28	292.481	294.019	290.922	0.764594	2.61257e-24		Probable secretory pathway GDP dissociation inhibitor 1 OS=Schizosaccharomyces pombe (strain 972 / ATCC 24843) OX=284812 GN=gdi1 PE=3 SV=1	GDI	small GTPase mediated signal transduction(GO:0007264)		GDP-dissociation inhibitor activity(GO:0005092)	K17255	Rab GDP dissociation inhibitor	NA:NA	rab GTPase activator [Fomitiporia mediterranea MF3/22]	Rab GDP dissociation inhibitor OS=Pyrrhoderma noxium OX=2282107 GN=PNOK_0200900 PE=3 SV=1	KOG1439	RAB proteins geranylgeranyltransferase component A (RAB escort protein)	[O]	Posttranslational modification, protein turnover, chaperones
gene000509	16.2853	16.2263	15.9223	12.6854	11.9739	11.8195	0.911605	0.0353894		Regulator of V-ATPase in vacuolar membrane protein 1 OS=Schizosaccharomyces pombe (strain 972 / ATCC 24843) OX=284812 GN=rav1 PE=1 SV=1	Rav1p_C							hypothetical protein A7U60_g7286 [Sanghuangporus baumii]	WD repeat-containing OS=Pyrrhoderma noxium OX=2282107 GN=PNOK_0200800 PE=4 SV=1	KOG1064	RAVE (regulator of V-ATPase assembly) complex subunit RAV1/DMX protein, WD repeat superfamily	[R]	General function prediction only
gene000510	50.2159	50.8286	48.4612	38.5111	39.6986	41.4532	0.969028	0.436402			Fasciclin							FAS1 domain-containing protein [Sanghuangporus baumii]	FAS1 domain-containing OS=Pyrrhoderma noxium OX=2282107 GN=PNOK_0200700 PE=4 SV=1
gene000511	29.2388	29.5067	28.6036	19.966	19.9454	20.1407	0.832267	6.36717e-09		Protein NipSnap homolog 2 OS=Homo sapiens OX=9606 GN=NIPSNAP2 PE=1 SV=1	Fungal_trans	transcription, DNA-templated(GO:0006351)| regulation of transcription, DNA-templated(GO:0006355)	nucleus(GO:0005634)	zinc ion binding(GO:0008270)| sequence-specific DNA binding(GO:0043565)| DNA binding(GO:0003677)| DNA-binding transcription factor activity(GO:0003700)				S-adenosyl-L-methionine-dependent methyltransferase [Sanghuangporus baumii]	Uncharacterized protein OS=Rhizopogon vesiculosus OX=180088 GN=AZE42_02520 PE=4 SV=1	KOG2883	NIPSNAP1 protein	[S]	Function unknown
gene000512	16.8311	15.6942	15.1864	22.3584	22.7889	21.0971	1.68093	3.99874e-31		Probable U3 small nucleolar RNA-associated protein 13 OS=Schizosaccharomyces pombe (strain 972 / ATCC 24843) OX=284812 GN=utp13 PE=3 SV=3	WD40	rRNA processing(GO:0006364)	small-subunit processome(GO:0032040)	protein binding(GO:0005515)	K14555	U3 small nucleolar RNA-associated protein 13	ko03008:Ribosome biogenesis in eukaryotes	WD40 repeat-like protein [Sanghuangporus baumii]	U3 small nucleolar RNA-associated OS=Pyrrhoderma noxium OX=2282107 GN=PNOK_0200200 PE=4 SV=1	KOG0319	WD40-repeat-containing subunit of the 18S rRNA processing complex	[A]	RNA processing and modification
gene000513	34.3628	34.382	35.0828	37.5731	37.7134	38.6827	1.32897	1.22862e-17		ATP-dependent RNA helicase DHX8 OS=Homo sapiens OX=9606 GN=DHX8 PE=1 SV=1	OB_NTP_bind			helicase activity(GO:0004386)| nucleic acid binding(GO:0003676)	K12818	ATP-dependent RNA helicase DHX8/PRP22	ko03040:Spliceosome	hypothetical protein A7U60_g7290 [Sanghuangporus baumii]	P-loop containing nucleoside triphosphate hydrolase OS=Pyrrhoderma noxium OX=2282107 GN=PNOK_0200100 PE=4 SV=1	KOG0922	DEAH-box RNA helicase	[A]	RNA processing and modification
gene000514	61.9759	54.3677	64.0917	40.9627	43.8457	44.3681	0.867222	0.0176182			NTF2				K14285	NTF2-related export protein 1/2	ko03008:Ribosome biogenesis in eukaryotes|ko03013:RNA transport|ko03015:mRNA surveillance pathway	NTF2-like protein [Fomitiporia mediterranea MF3/22]	NTF2 OS=Pyrrhoderma noxium OX=2282107 GN=PNOK_0200000 PE=4 SV=1
gene000515	35.0141	41.8323	45.7152	32.9914	31.5147	29.6695	0.930089	0.518742							K10592	E3 ubiquitin-protein ligase HUWE1	ko04120:Ubiquitin mediated proteolysis	hypothetical protein FOMMEDRAFT_107991 [Fomitiporia mediterranea MF3/22]
gene000516	88.2667	86.0868	83.9913	103.792	111.431	109.488	1.52195	9.0337e-34		Inositol phosphosphingolipids phospholipase C OS=Schizosaccharomyces pombe (strain 972 / ATCC 24843) OX=284812 GN=css1 PE=1 SV=2	Exo_endo_phos				K12351	sphingomyelin phosphodiesterase 2	ko00600:Sphingolipid metabolism|ko04071:Sphingolipid signaling pathway	DNase I-like protein [Sanghuangporus baumii]	DNase I-like protein OS=Schizopora paradoxa OX=27342 GN=SCHPADRAFT_816932 PE=4 SV=1	KOG3873	Sphingomyelinase family protein	[T]	Signal transduction mechanisms
gene000517	63.42	64.6879	64.9444	41.9567	42.2048	43.9401	0.803361	7.38391e-13		Methionine aminopeptidase 2 OS=Laccaria bicolor (strain S238N-H82 / ATCC MYA-4686) OX=486041 GN=LACBIDRAFT_242662 PE=3 SV=1	Peptidase_M24			hydrolase activity(GO:0016787)				hypothetical protein A7U60_g7292 [Sanghuangporus baumii]	Methionine aminopeptidase 2 OS=Armillaria ostoyae OX=47428 GN=ARMOST_09381 PE=3 SV=1	KOG2775	Metallopeptidase	[R]	General function prediction only
gene000518	42.8826	41.4269	44.1903	40.6911	46.6688	45.32	1.25072	5.60892e-05		Charged multivesicular body protein 6 OS=Gallus gallus OX=9031 GN=CHMP6 PE=2 SV=3	Snf7	vacuolar transport(GO:0007034)			K12195	charged multivesicular body protein 6	ko04144:Endocytosis	hypothetical protein A7U60_g7293 [Sanghuangporus baumii]	Snf7 family OS=Pyrrhoderma noxium OX=2282107 GN=PNOK_0216300 PE=3 SV=1	KOG2910	Uncharacterized conserved protein predicted to be involved in protein sorting	[R]	General function prediction only
gene000519	32.5583	33.8771	34.8559	26.3498	24.8828	27.1215	0.936383	0.213716		Peptidyl-prolyl cis-trans isomerase-like 2 OS=Cryptococcus neoformans var. neoformans serotype D (strain B-3501A) OX=283643 GN=CYP8 PE=3 SV=1	Pro_isomerase	protein peptidyl-prolyl isomerization(GO:0000413)		peptidyl-prolyl cis-trans isomerase activity(GO:0003755)	K10598	peptidyl-prolyl cis-trans isomerase-like 2	ko04120:Ubiquitin mediated proteolysis	peptidylprolyl isomerase-like protein 2 [Fomitiporia mediterranea MF3/22]	Peptidylprolyl isomerase 2 OS=Pyrrhoderma noxium OX=2282107 GN=PNOK_0240200 PE=4 SV=1	KOG0883	Cyclophilin type, U box-containing peptidyl-prolyl cis-trans isomerase	[O]	Posttranslational modification, protein turnover, chaperones
gene000520	15.8156	15.7608	16.5825	20.4099	18.2953	17.8022	1.42007	1.5815e-13			Med5	regulation of transcription by RNA polymerase II(GO:0006357)	mediator complex(GO:0016592)	transcription coregulator activity(GO:0003712)	K15147	mediator of RNA polymerase II transcription subunit 5	NA:NA	hypothetical protein A7U60_g7295 [Sanghuangporus baumii]	Mediator of RNA polymerase II transcription subunit 5 OS=Pyrrhoderma noxium OX=2282107 GN=MED5 PE=3 SV=1
gene000521	148.716	151.846	165.885	185.665	195.227	193.33	1.49079	2.98725e-28		Zinc homeostasis factor 1 OS=Schizosaccharomyces pombe (strain 972 / ATCC 24843) OX=284812 GN=zhf1 PE=2 SV=3	Cation_efflux	cation transport(GO:0006812)| transmembrane transport(GO:0055085)	integral component of membrane(GO:0016021)	cation transmembrane transporter activity(GO:0008324)	K14688	solute carrier family 30 (zinc transporter), member 1	ko04978:Mineral absorption	cation efflux [Pyrrhoderma noxium]	Cation efflux OS=Pyrrhoderma noxium OX=2282107 GN=PNOK_0240400 PE=4 SV=1	KOG1483	Zn2+ transporter ZNT1 and related Cd2+/Zn2+ transporters (cation diffusion facilitator superfamily)	[P]	Inorganic ion transport and metabolism
gene000522	137.156	142.923	142.325	166.815	167.613	171.115	1.44891	8.46404e-34		Eukaryotic translation initiation factor 3 subunit H OS=Ustilago maydis (strain 521 / FGSC 9021) OX=237631 GN=UMAG_00199 PE=3 SV=1	JAB			protein binding(GO:0005515)	K03247	translation initiation factor 3 subunit H	ko03013:RNA transport	translation initiation factor 3 subunit 3 [Sanghuangporus baumii]	Eukaryotic translation initiation factor 3 subunit H OS=Pyrrhoderma noxium OX=2282107 GN=PNOK_0240500 PE=3 SV=1	KOG1560	Translation initiation factor 3, subunit h (eIF-3h)	[J]	Translation, ribosomal structure and biogenesis
gene000523	986.364	977.945	933.688	814.807	808.418	806.388	1.01488	0.593244		Allergen Asp f 7 OS=Neosartorya fumigata (strain ATCC MYA-4609 / Af293 / CBS 101355 / FGSC A1100) OX=330879 GN=AFUA_4G06670 PE=1 SV=2								hypothetical protein A7U60_g7298 [Sanghuangporus baumii]	Unplaced genomic scaffold K443scaffold_15, whole genome shotgun sequence OS=Laccaria amethystina LaAM-08-1 OX=1095629 GN=K443DRAFT_673811 PE=4 SV=1
gene000524	1.31657	1.94453	1.63829	2.94736	3.67779	3.21205	2.43094	8.27545e-12	Up		DPBB_1							hypothetical protein PNOK_0240700 [Pyrrhoderma noxium]	Uncharacterized protein OS=Pyrrhoderma noxium OX=2282107 GN=PNOK_0240700 PE=4 SV=1
gene000525	94.6527	96.2148	93.9354	51.581	49.0469	50.2584	0.641257	8.11256e-35										hypothetical protein A7U60_g7300 [Sanghuangporus baumii]	Uncharacterized protein OS=Schizopora paradoxa OX=27342 GN=SCHPADRAFT_842576 PE=4 SV=1
gene000526	116.915	124.977	120.415	54.2523	61.3809	60.9124	0.590096	4.68074e-32			Nefa_Nip30_N							hypothetical protein FOMMEDRAFT_82308 [Fomitiporia mediterranea MF3/22]	Uncharacterized protein OS=Pyrrhoderma noxium OX=2282107 GN=PNOK_0240900 PE=4 SV=1
gene000527	38.4741	38.6629	38.689	35.2538	34.8818	34.3983	1.09256	0.0443273		Splicing factor ESS-2 homolog OS=Mus musculus OX=10090 GN=Ess2 PE=1 SV=2	Es2				K13118	protein DGCR14	NA:NA	hypothetical protein A7U60_g7302 [Sanghuangporus baumii]	Uncharacterized protein OS=Ceriporiopsis subvermispora (strain B) OX=914234 GN=CERSUDRAFT_79803 PE=4 SV=1
gene000528	148.357	145.853	146.737	113.204	114.206	117.86	0.948023	0.082122		Nuclear distribution protein nudE homolog 1 OS=Cryptococcus neoformans var. neoformans serotype D (strain B-3501A) OX=283643 GN=NDE1 PE=3 SV=1					K16738	nuclear distribution protein NudE	NA:NA	hypothetical protein FOMMEDRAFT_19188 [Fomitiporia mediterranea MF3/22]	Nuclear distribution OS=Pyrrhoderma noxium OX=2282107 GN=PNOK_0241100 PE=4 SV=1
gene000529	183.941	181.351	180.791	256.458	258.248	259.349	1.7161	8.27309e-85		Dihydrolipoyllysine-residue acetyltransferase component of pyruvate dehydrogenase complex, mitochondrial OS=Schizosaccharomyces pombe (strain 972 / ATCC 24843) OX=284812 GN=lat1 PE=3 SV=1	E3_binding			transferase activity, transferring acyl groups(GO:0016746)	K00627	pyruvate dehydrogenase E2 component (dihydrolipoamide acetyltransferase)	ko00010:Glycolysis / Gluconeogenesis|ko00020:Citrate cycle (TCA cycle)|ko00620:Pyruvate metabolism|ko01200:Carbon metabolism	hypothetical protein A7U60_g7303 [Sanghuangporus baumii]	Acetyltransferase component of pyruvate dehydrogenase complex OS=Scleroderma citrinum Foug A OX=1036808 GN=SCLCIDRAFT_1210708 PE=3 SV=1	KOG0557	Dihydrolipoamide acetyltransferase	[C]	Energy production and conversion
gene000530	38.7168	39.6641	44.2862	35.9867	29.3691	32.3755	0.964094	0.609276		Exosome complex component csl4 OS=Schizosaccharomyces pombe (strain 972 / ATCC 24843) OX=284812 GN=csl4 PE=3 SV=2	EXOSC1		exosome (RNase complex)(GO:0000178)	RNA binding(GO:0003723)	K07573	exosome complex component CSL4	ko03018:RNA degradation	hypothetical protein PNOK_0241300 [Pyrrhoderma noxium]	Uncharacterized protein OS=Pyrrhoderma noxium OX=2282107 GN=PNOK_0241300 PE=4 SV=1	KOG3409	Exosomal 3'-5' exoribonuclease complex, subunit ski4 (Csl4)	[J]	Translation, ribosomal structure and biogenesis
gene000531	63.0176	66.0483	63.6664	59.3	55.4603	60.4449	1.10026	0.0215139		tRNA N6-adenosine threonylcarbamoyltransferase OS=Cryptococcus neoformans var. neoformans serotype D (strain B-3501A) OX=283643 GN=KAE1 PE=3 SV=1	Peptidase_M22				K01409	N6-L-threonylcarbamoyladenine synthase	NA:NA	O-sialoglyco protein endopeptidase [Fomitiporia mediterranea MF3/22]	tRNA N6-adenosine threonylcarbamoyltransferase OS=Pyrrhoderma noxium OX=2282107 GN=KAE1 PE=3 SV=1	KOG2708	Predicted metalloprotease with chaperone activity (RNAse H/HSP70 fold)	[O]	Posttranslational modification, protein turnover, chaperones
gene000532	160.218	165.953	163.219	236.236	225.183	229.153	1.70797	9.09704e-93		Lipoyl synthase, mitochondrial OS=Laccaria bicolor (strain S238N-H82 / ATCC MYA-4686) OX=486041 GN=LACBIDRAFT_181332 PE=3 SV=1	Ribosomal_S28e	translation(GO:0006412)	ribosome(GO:0005840)| intracellular(GO:0005622)	catalytic activity(GO:0003824)| iron-sulfur cluster binding(GO:0051536)| transferase activity, transferring glycosyl groups(GO:0016757)| structural constituent of ribosome(GO:0003735)	K03644	lipoyl synthase	ko00785:Lipoic acid metabolism	mitochondrial Lipoyl synthase [Fomitiporia mediterranea MF3/22]	Lipoic acid synthase OS=Polyporus brumalis OX=139420 GN=OH76DRAFT_1396370 PE=4 SV=1	KOG2672	Lipoate synthase	[H]	Coenzyme transport and metabolism
gene000533	205.295	203.536	200.714	165.534	167.613	160.306	0.980066	0.580813		Peroxisomal membrane protein 11B OS=Pongo abelii OX=9601 GN=PEX11B PE=2 SV=1	PEX11	peroxisome fission(GO:0016559)	integral component of peroxisomal membrane(GO:0005779)		K13352	peroxin-11B	ko04146:Peroxisome	PEX11-domain-containing protein [Sanghuangporus baumii]	Peroxisomal biogenesis factor 11 OS=Pyrrhoderma noxium OX=2282107 GN=PNOK_0211700 PE=4 SV=1	KOG4186	Peroxisomal biogenesis protein (peroxin)	[U]	Intracellular trafficking, secretion, and vesicular transport
gene000534	378.432	402.137	399.841	266.422	269.873	264.707	0.821496	1.20581e-13		Fumarate hydratase, mitochondrial OS=Rhizopus oryzae OX=64495 GN=FUMR PE=3 SV=1	Lyase_1	tricarboxylic acid cycle(GO:0006099)		lyase activity(GO:0016829)	K01679	fumarate hydratase, class II	ko00020:Citrate cycle (TCA cycle)|ko00620:Pyruvate metabolism|ko00720:Carbon fixation pathways in prokaryotes|ko01200:Carbon metabolism	fumarate hydratase [Fomitiporia mediterranea MF3/22]	Fumarate hydratase OS=Pyrrhoderma noxium OX=2282107 GN=PNOK_0211800 PE=3 SV=1	KOG1317	Fumarase	[C]	Energy production and conversion
gene000535	37.775	36.3163	39.5308	28.2534	27.0239	26.8692	0.875276	2.69154e-05		Chromatin-remodeling ATPase INO80 OS=Ustilago maydis (strain 521 / FGSC 9021) OX=237631 GN=INO80 PE=3 SV=1	Helicase_C			DNA binding(GO:0003677)| ATP binding(GO:0005524)	K11665	DNA helicase INO80	NA:NA	hypothetical protein A7U60_g7309 [Sanghuangporus baumii]	SNF2 family DNA-dependent ATPase OS=Pyrrhoderma noxium OX=2282107 GN=PNOK_0211900 PE=4 SV=1	KOG0388	SNF2 family DNA-dependent ATPase	[L]	Replication, recombination and repair
gene000536	35.488	35.5477	36.7179	25.2249	25.8863	25.7364	0.863518	1.99408e-05		ATP-dependent RNA helicase dhx29 OS=Xenopus laevis OX=8355 GN=dhx29 PE=2 SV=1	Helicase_C			helicase activity(GO:0004386)	K18995	ATP-dependent RNA helicase DHX29	NA:NA	P-loop containing nucleoside triphosphate hydrolase protein [Sanghuangporus baumii]	P-loop containing nucleoside triphosphate hydrolase OS=Pyrrhoderma noxium OX=2282107 GN=PNOK_0212000 PE=4 SV=1	KOG0920	ATP-dependent RNA helicase A	[A]	RNA processing and modification
gene000537	788.99	767.704	777.334	1036.81	974.864	1004.92	1.56445	1.07729e-63		60S ribosomal protein L22-like 1 OS=Homo sapiens OX=9606 GN=RPL22L1 PE=1 SV=2	Ribosomal_L22e	translation(GO:0006412)	intracellular(GO:0005622)| ribosome(GO:0005840)	structural constituent of ribosome(GO:0003735)	K02891	large subunit ribosomal protein L22e	ko03010:Ribosome	ribosomal protein L22e [Sanghuangporus baumii]	Ribosomal L22e OS=Pyrrhoderma noxium OX=2282107 GN=PNOK_0212100 PE=4 SV=1	KOG3434	60S ribosomal protein L22	[J]	Translation, ribosomal structure and biogenesis
gene000538	66.6474	65.887	67.5329	87.8332	83.7879	86.6507	1.56271	4.41124e-40		H/ACA ribonucleoprotein complex subunit cbf5 OS=Neosartorya fumigata (strain ATCC MYA-4609 / Af293 / CBS 101355 / FGSC A1100) OX=330879 GN=cbf5 PE=2 SV=1	TruB_C_2	RNA processing(GO:0006396)		RNA binding(GO:0003723)	K11131	H/ACA ribonucleoprotein complex subunit 4 [EC:5.4.99.-]	ko03008:Ribosome biogenesis in eukaryotes	putative rRNA pseudouridine synthase [Fomitiporia mediterranea MF3/22]	rRNA pseudouridine synthase OS=Pyrrhoderma noxium OX=2282107 GN=PNOK_0212200 PE=4 SV=1	KOG2529	Pseudouridine synthase	[J]	Translation, ribosomal structure and biogenesis
gene000539	114.575	114.685	115.989	120.868	114.976	116.14	1.23408	1.7508e-12		Vacuolar protein 8 OS=Cryptococcus neoformans var. neoformans serotype D (strain B-3501A) OX=283643 GN=VAC8 PE=3 SV=1	Arm			protein binding(GO:0005515)	K08332	vacuolar protein 8	ko04140:Regulation of autophagy	ARM repeat-containing protein [Fomitiporia mediterranea MF3/22]	ARM repeat-containing protein OS=Schizopora paradoxa OX=27342 GN=SCHPADRAFT_918325 PE=4 SV=1	KOG4224	Armadillo repeat protein VAC8 required for vacuole fusion, inheritance and cytosol-to-vacuole protein targeting	[U]	Intracellular trafficking, secretion, and vesicular transport
gene000540	113.82	117.025	114.424	125.696	128.503	122.299	1.32012	7.96498e-23		Probable glycosidase C21B10.07 OS=Schizosaccharomyces pombe (strain 972 / ATCC 24843) OX=284812 GN=SPBC21B10.07 PE=3 SV=1	Glyco_hydro_16	carbohydrate metabolic process(GO:0005975)		hydrolase activity, hydrolyzing O-glycosyl compounds(GO:0004553)				glycoside hydrolase family 16 protein [Sanghuangporus baumii]	Glycoside hydrolase family 16 protein OS=Schizopora paradoxa OX=27342 GN=SCHPADRAFT_918324 PE=4 SV=1
gene000541	40.5299	41.3632	42.2181	40.2208	40.8827	41.0978	1.1921	1.02078e-08		Solute carrier family 25 member 40 OS=Danio rerio OX=7955 GN=slc25a40 PE=2 SV=1	GYF			protein binding(GO:0005515)	K15119	solute carrier family 25, member 39/40	NA:NA	mitochondrial carrier [Sanghuangporus baumii]	Uncharacterized protein OS=Pyrrhoderma noxium OX=2282107 GN=PNOK_0213300 PE=4 SV=1	KOG0761	Mitochondrial carrier protein CGI-69	[C]	Energy production and conversion
gene000542	132.428	138.51	133.136	117.038	122.781	119.247	1.07584	0.0157729			Pil1							hypothetical protein A7U60_g7316 [Sanghuangporus baumii]	Sphingolipid long chain base-responsive pil1 OS=Pyrrhoderma noxium OX=2282107 GN=PNOK_0213100 PE=4 SV=1
gene000543	233.74	234.957	232.675	190.053	188.656	191.714	0.984574	0.664508		Eukaryotic translation initiation factor 4E-1 OS=Schizosaccharomyces pombe (strain 972 / ATCC 24843) OX=284812 GN=tif451 PE=3 SV=1	IF4E	translational initiation(GO:0006413)	cytoplasm(GO:0005737)	RNA binding(GO:0003723)| translation initiation factor activity(GO:0003743)	K03259	translation initiation factor 4E	ko03013:RNA transport|ko04066:HIF-1 signaling pathway|ko04150:mTOR signaling pathway|ko04151:PI3K-Akt signaling pathway|ko04211:Longevity regulating pathway|ko04910:Insulin signaling pathway	translation initiation factor eIF4e [Sanghuangporus baumii]	Eukaryotic translation initiation factor 4E class I OS=Pyrrhoderma noxium OX=2282107 GN=PNOK_0213000 PE=3 SV=1	KOG1670	Translation initiation factor 4F, cap-binding subunit (eIF-4E) and related cap-binding proteins	[J]	Translation, ribosomal structure and biogenesis
gene000544	5.21118	5.20192	5.25924	4.48879	4.32623	4.73273	1.04648	0.713361										hypothetical protein A7U60_g7318 [Sanghuangporus baumii]	Uncharacterized protein OS=Pyrrhoderma noxium OX=2282107 GN=PNOK_0212900 PE=4 SV=1
gene000545	59.749	60.3649	64.6861	41.7709	40.2083	41.5315	0.809126	2.5905e-08			SMN	mRNA processing(GO:0006397)	nucleus(GO:0005634)| cytoplasm(GO:0005737)	RNA binding(GO:0003723)	K12839	survival of motor neuron-related-splicing factor 30	ko03040:Spliceosome	hypothetical protein A7U60_g7320 [Sanghuangporus baumii]	Survival of motor neuron-related-splicing factor OS=Pyrrhoderma noxium OX=2282107 GN=PNOK_0212700 PE=4 SV=1	KOG3026	Splicing factor SPF30	[A]	RNA processing and modification
gene000546	29.2296	33.9247	32.0701	34.7871	34.5453	35.5269	1.33286	4.16763e-11		Serine/threonine-protein kinase rio2 OS=Schizosaccharomyces pombe (strain 972 / ATCC 24843) OX=284812 GN=rio2 PE=3 SV=2	Rio2_N	protein phosphorylation(GO:0006468)		protein serine/threonine kinase activity(GO:0004674)| ATP binding(GO:0005524)	K07179	RIO kinase 2	ko03008:Ribosome biogenesis in eukaryotes	RIO1-domain-containing protein [Fomitiporia mediterranea MF3/22]	RIO1-domain-containing protein OS=Fibularhizoctonia sp. CBS 109695 OX=436010 GN=FIBSPDRAFT_916935 PE=4 SV=1	KOG2268	Serine/threonine protein kinase	[R]	General function prediction only
gene000547	12.1452	15.2863	14.4251	13.6029	12.8219	13.4698	1.1534	0.147615			Acetyltransf_1							hypothetical protein A7U60_g7322 [Sanghuangporus baumii]	Acyl-N-acyltransferase OS=Pyrrhoderma noxium OX=2282107 GN=PNOK_0212500 PE=4 SV=1
gene000548	118.076	124.172	120.52	127.564	127.126	128.317	1.27807	5.05493e-09		Putative glycine cleavage system H protein, mitochondrial OS=Schizosaccharomyces pombe (strain 972 / ATCC 24843) OX=284812 GN=gcv3 PE=1 SV=1	GCV_H				K02437	glycine cleavage system H protein	ko00260:Glycine, serine and threonine metabolism|ko00630:Glyoxylate and dicarboxylate metabolism	hypothetical protein FOMMEDRAFT_19206 [Fomitiporia mediterranea MF3/22]	Glycine cleavage system H protein OS=Pyrrhoderma noxium OX=2282107 GN=PNOK_0213500 PE=3 SV=1	KOG3373	Glycine cleavage system H protein (lipoate-binding)	[E]	Amino acid transport and metabolism
gene000549	62.7913	62.5003	62.2995	89.5624	90.9349	101.479	1.81998	2.75382e-27							K13343	peroxin-14	ko04146:Peroxisome	hypothetical protein FOMMEDRAFT_106129 [Fomitiporia mediterranea MF3/22]	Peroxisomal membrane anchor protein Pex14 OS=Heterobasidion irregulare TC 32-1 OX=747525 GN=HETIRDRAFT_153860 PE=4 SV=1
gene000550	40.9907	40.0344	35.0788	58.5781	53.9701	57.8125	1.77566	2.20208e-14			Pex14_N				K13343	peroxin-14	ko04146:Peroxisome	hypothetical protein FOMMEDRAFT_106129 [Fomitiporia mediterranea MF3/22]	Peroxisomal membrane anchor OS=Pyrrhoderma noxium OX=2282107 GN=PNOK_0213600 PE=4 SV=1
gene000551	359.663	375.922	370.459	540.233	521.067	516.303	1.72647	1.99676e-99		Elongation factor Tu, mitochondrial OS=Saccharomyces cerevisiae (strain ATCC 204508 / S288c) OX=559292 GN=TUF1 PE=1 SV=1	GTP_EFTU_D2			GTP binding(GO:0005525)| GTPase activity(GO:0003924)	K02358	elongation factor Tu	NA:NA	translation elongation factor Tu [Fomitiporia mediterranea MF3/22]	Elongation factor Tu OS=Pyrrhoderma noxium OX=2282107 GN=PNOK_0213700 PE=3 SV=1	KOG0460	Mitochondrial translation elongation factor Tu	[J]	Translation, ribosomal structure and biogenesis
gene000552	73.2543	76.5265	80.8711	44.5616	44.3615	43.1211	0.693086	3.62471e-26			GRIP							hypothetical protein A7U60_g7324 [Sanghuangporus baumii]	Stomatin family OS=Pyrrhoderma noxium OX=2282107 GN=PNOK_0213900 PE=4 SV=1
gene000553	25.7542	25.4426	24.7853	23.6441	23.6767	25.3072	1.15722	0.000734672			PPR_3							hypothetical protein A7U60_g7325 [Sanghuangporus baumii]	Uncharacterized protein OS=Pyrrhoderma noxium OX=2282107 GN=PNOK_0214000 PE=4 SV=1
gene000554	79.0607	72.2708	76.094	60.777	52.7779	60.6334	0.927035	0.315662		Uncharacterized protein YLR099W-A OS=Saccharomyces cerevisiae (strain ATCC 204508 / S288c) OX=559292 GN=YLR099W-A PE=4 SV=1								hypothetical protein PNOK_0214100 [Pyrrhoderma noxium]	Uncharacterized protein OS=Pyrrhoderma noxium OX=2282107 GN=PNOK_0214100 PE=4 SV=1
gene000555	98.154	94.1208	95.5013	99.6968	95.1068	91.5276	1.2044	8.04626e-09		MFS glucose transporter mfs1 OS=Aspergillus flavus (strain ATCC 200026 / FGSC A1120 / NRRL 3357 / JCM 12722 / SRRC 167) OX=332952 GN=mfs1 PE=2 SV=1	Sugar_tr	transmembrane transport(GO:0055085)	integral component of membrane(GO:0016021)	transmembrane transporter activity(GO:0022857)				hypothetical protein A7U60_g7326 [Sanghuangporus baumii]	General substrate transporter OS=Pyrrhoderma noxium OX=2282107 GN=PNOK_0214200 PE=3 SV=1	KOG0254	Predicted transporter (major facilitator superfamily)	[R]	General function prediction only
gene000556	37.7426	36.5036	37.3912	31.2333	30.0321	30.1779	0.991582	0.801004		Oxysterol-binding protein homolog C2F12.05c OS=Schizosaccharomyces pombe (strain 972 / ATCC 24843) OX=284812 GN=SPBC2F12.05c PE=1 SV=2	Sugar_tr	transmembrane transport(GO:0055085)	integral component of membrane(GO:0016021)	transmembrane transporter activity(GO:0022857)	K20456	oxysterol-binding protein 1	NA:NA	hypothetical protein A7U60_g7326 [Sanghuangporus baumii]	Protein related to SWH1-Member of an oxysterol-binding family OS=Pyrrhoderma noxium OX=2282107 GN=PNOK_0863300 PE=3 SV=1	KOG1737	Oxysterol-binding protein	[I]	Lipid transport and metabolism
gene000557	28.0994	25.5663	28.5555	39.1423	38.333	39.3508	1.72049	4.41544e-36		ATP-dependent RNA helicase cyt-19, mitochondrial OS=Neurospora crassa (strain ATCC 24698 / 74-OR23-1A / CBS 708.71 / DSM 1257 / FGSC 987) OX=367110 GN=cyt-19 PE=1 SV=1	DEAD			ATP binding(GO:0005524)| nucleic acid binding(GO:0003676)				hypothetical protein A7U60_g7327 [Sanghuangporus baumii]	General substrate transporter OS=Pyrrhoderma noxium OX=2282107 GN=PNOK_0214300 PE=3 SV=1	KOG0345	ATP-dependent RNA helicase	[A]	RNA processing and modification
gene000558	74.4002	71.0806	68.1773	41.425	42.2194	39.0088	0.694974	2.89305e-22			DUF4203							hypothetical protein A7U60_g7327 [Sanghuangporus baumii]	Uncharacterized protein OS=Pyrrhoderma noxium OX=2282107 GN=PNOK_0214400 PE=4 SV=1
gene000559	23.8307	22.9121	23.0803	20.6954	18.3911	18.5178	0.998428	0.9333		Transcription factor cbf11 OS=Schizosaccharomyces pombe (strain 972 / ATCC 24843) OX=284812 GN=cbf11 PE=1 SV=1	LAG1-DNAbind	regulation of transcription, DNA-templated(GO:0006355)| regulation of transcription by RNA polymerase II(GO:0006357)	nucleus(GO:0005634)	DNA binding(GO:0003677)| RNA polymerase II proximal promoter sequence-specific DNA binding(GO:0000978)| DNA-binding transcription factor activity(GO:0003700)	K06053	recombining binding protein suppressor of hairless	ko04330:Notch signaling pathway|ko05169:Epstein-Barr virus infection	hypothetical protein A7U60_g7329 [Sanghuangporus baumii]	Transcription factor OS=Pyrrhoderma noxium OX=2282107 GN=PNOK_0214500 PE=4 SV=1	KOG3743	Recombination signal binding protein-J kappa(CBF1, Su(H), HS2NF5)	[K]	Transcription
gene000560	163.019	160.161	157.484	143.772	137.215	133.834	1.04461	0.120782		Pyruvate kinase OS=Agaricus bisporus OX=5341 GN=pkiA PE=2 SV=1	PK_C	glycolytic process(GO:0006096)		pyruvate kinase activity(GO:0004743)| magnesium ion binding(GO:0000287)| potassium ion binding(GO:0030955)	K11806	WD repeat and SOF domain-containing protein 1	NA:NA	predicted protein [Fibroporia radiculosa]	Pyruvate kinase OS=Fibroporia radiculosa OX=599839 GN=FIBRA_00290 PE=3 SV=1	KOG2323	Pyruvate kinase	[G]	Carbohydrate transport and metabolism
gene000561	131.973	131.273	125.134	97.2915	98.8869	104.859	0.938402	0.135128		Ribulose-phosphate 3-epimerase OS=Saccharomyces cerevisiae (strain ATCC 204508 / S288c) OX=559292 GN=RPE1 PE=1 SV=1	Ribul_P_3_epim	carbohydrate metabolic process(GO:0005975)		racemase and epimerase activity, acting on carbohydrates and derivatives(GO:0016857)	K01783	ribulose-phosphate 3-epimerase	ko00030:Pentose phosphate pathway|ko00040:Pentose and glucuronate interconversions|ko00710:Carbon fixation in photosynthetic organisms|ko01200:Carbon metabolism|ko01230:Biosynthesis of amino acids	Ribulose-phosphate 3-epimerase [Sanghuangporus baumii]	Ribulose-phosphate 3-epimerase OS=Pyrrhoderma noxium OX=2282107 GN=PNOK_0214800 PE=3 SV=1	KOG3111	D-ribulose-5-phosphate 3-epimerase	[G]	Carbohydrate transport and metabolism
gene000562	28.5148	27.5277	28.3265	28.5337	29.0293	29.5988	1.25089	3.22874e-07			F-box			protein binding(GO:0005515)				hypothetical protein A7U60_g7332 [Sanghuangporus baumii]	Uncharacterized protein OS=Gloeophyllum trabeum (strain ATCC 11539 / FP-39264 / Madison 617) OX=670483 GN=GLOTRDRAFT_140617 PE=4 SV=1
gene000563	0.485372	0.890901	0.924844	0.263577	0.117797	0.453314	0.438562	0.0984303			Rad51				K10879	DNA-repair protein XRCC2	ko03440:Homologous recombination	hypothetical protein A7U60_g7333 [Sanghuangporus baumii]	Dna repair xrcc2 OS=Pyrrhoderma noxium OX=2282107 GN=PNOK_0215000 PE=4 SV=1
gene000564	22.5698	21.0226	21.2245	22.9578	26.8155	25.7983	1.4123	6.37982e-06			SLX9	maturation of SSU-rRNA from tricistronic rRNA transcript (SSU-rRNA, 5.8S rRNA, LSU-rRNA)(GO:0000462)	90S preribosome(GO:0030686)| preribosome, small subunit precursor(GO:0030688)| nucleolus(GO:0005730)					hypothetical protein A7U60_g7334 [Sanghuangporus baumii]	Vacuolar membrane OS=Pyrrhoderma noxium OX=2282107 GN=PNOK_0215100 PE=4 SV=1
gene000565	39.3458	40.3371	37.1943	28.2942	26.3123	25.9504	0.834092	2.55455e-06										hypothetical protein A7U60_g7335 [Sanghuangporus baumii]	M serotype OS=Pyrrhoderma noxium OX=2282107 GN=PNOK_0215200 PE=4 SV=1
gene000566	31.6468	30.0195	30.0413	28.6425	24.3315	23.714	1.01182	0.93327		Uncharacterized vacuolar membrane protein YML018C OS=Saccharomyces cerevisiae (strain ATCC 204508 / S288c) OX=559292 GN=YML018C PE=1 SV=1	EamA		membrane(GO:0016020)| integral component of membrane(GO:0016021)		K15289	solute carrier family 35, member F5	NA:NA	hypothetical protein A7U60_g7336 [Sanghuangporus baumii]	Vacuolar membrane OS=Pyrrhoderma noxium OX=2282107 GN=PNOK_0215300 PE=4 SV=1	KOG2765	Predicted membrane protein	[S]	Function unknown
gene000567	31.0021	25.7439	25.0067	28.2917	28.5442	27.4614	1.24846	0.000790007			AMP-binding			catalytic activity(GO:0003824)				acetyl-CoA synthetase-like protein [Sanghuangporus baumii]	Acetyl-synthetase OS=Pyrrhoderma noxium OX=2282107 GN=PNOK_0215400 PE=4 SV=1
gene000568	29.8272	28.5703	30.7067	24.8508	24.2335	25.2222	1.00968	0.838594			PPR_3							hypothetical protein A7U60_g7338 [Sanghuangporus baumii]	Pentatricopeptide repeat-containing OS=Pyrrhoderma noxium OX=2282107 GN=PNOK_0215500 PE=4 SV=1
gene000569	125.811	125.943	129.112	140.556	142.662	138.428	1.34036	1.33041e-30		Eukaryotic translation initiation factor 3 subunit B OS=Ustilago maydis (strain 521 / FGSC 9021) OX=237631 GN=PRT1 PE=3 SV=1	eIF2A	regulation of transcription, DNA-templated(GO:0006355)	nucleus(GO:0005634)	DNA binding(GO:0003677)| nucleic acid binding(GO:0003676)	K03253	translation initiation factor 3 subunit B	ko03013:RNA transport	translation initiation factor eIF-3b [Sanghuangporus baumii]	Eukaryotic translation initiation factor 3 subunit B OS=Pleurotus ostreatus PC15 OX=1137138 GN=PRT1 PE=3 SV=1	KOG2314	Translation initiation factor 3, subunit b (eIF-3b)	[J]	Translation, ribosomal structure and biogenesis
gene000570	37.2453	38.1421	40.6906	32.2853	32.4885	31.9571	1.00896	0.811175		Glycerophosphoinositol permease 1 OS=Candida albicans (strain SC5314 / ATCC MYA-2876) OX=237561 GN=GIT1 PE=1 SV=1	SLS	transmembrane transport(GO:0055085)	mitochondrial inner membrane(GO:0005743)| integral component of membrane(GO:0016021)	transmembrane transporter activity(GO:0022857)				MFS Git1p-like glycerophosphoinositol permease [Sanghuangporus baumii]	Uncharacterized protein OS=Rhizopogon vesiculosus OX=180088 GN=AZE42_00275 PE=4 SV=1	KOG0252	Inorganic phosphate transporter	[P]	Inorganic ion transport and metabolism
gene000571	27.2559	25.4655	24.6733	36.8859	33.8054	35.169	1.65547	1.91843e-26		AdoMet-dependent rRNA methyltransferase SPB1 OS=Cryptococcus neoformans var. neoformans serotype D (strain B-3501A) OX=283643 GN=SPB1 PE=3 SV=1	Spb1_C	rRNA processing(GO:0006364)	nucleus(GO:0005634)	methyltransferase activity(GO:0008168)	K14857	AdoMet-dependent rRNA methyltransferase SPB1 [EC:2.1.1.-]	NA:NA	FtsJ-domain-containing protein [Sanghuangporus baumii]	AdoMet-dependent rRNA methyltransferase SPB1 OS=Piloderma croceum F 1598 OX=765440 GN=SPB1 PE=3 SV=1	KOG1098	Putative SAM-dependent rRNA methyltransferase SPB1	[R]	General function prediction only
gene000572	20.8371	20.0844	20.6786	24.8022	25.2744	23.8592	1.45322	1.95269e-10		AdoMet-dependent rRNA methyltransferase SPB1 OS=Ustilago maydis (strain 521 / FGSC 9021) OX=237631 GN=SPB1 PE=3 SV=1	DUF3381	methylation(GO:0032259)		methyltransferase activity(GO:0008168)	K14857	AdoMet-dependent rRNA methyltransferase SPB1 [EC:2.1.1.-]	NA:NA	FtsJ-domain-containing protein [Sanghuangporus baumii]	AdoMet-dependent rRNA methyltransferase SPB1 OS=Postia placenta MAD-698-R-SB12 OX=670580 GN=SPB1 PE=3 SV=1	KOG1098	Putative SAM-dependent rRNA methyltransferase SPB1	[R]	General function prediction only
gene000573	17.0809	15.9427	17.7092	13.6737	14.7559	12.798	0.9842	0.828734		Elongator complex protein 4 OS=Xenopus laevis OX=8355 GN=elp4 PE=2 SV=1	PAXNEB	tRNA wobble uridine modification(GO:0002098)	Elongator holoenzyme complex(GO:0033588)		K11375	elongator complex protein 4	NA:NA	PAXNEB-domain-containing protein [Sanghuangporus baumii]	Elongator complex 4-like protein OS=Pyrrhoderma noxium OX=2282107 GN=PNOK_0216200 PE=4 SV=1	KOG3949	RNA polymerase II elongator complex, subunit ELP4	[K]	Transcription
gene000574	34.9055	32.0968	32.9561	39.0827	36.736	38.8377	1.38856	9.53332e-23										hypothetical protein A7U60_g7343 [Sanghuangporus baumii]	Uncharacterized protein OS=Pyrrhoderma noxium OX=2282107 GN=PNOK_0240100 PE=4 SV=1
gene000575	44.2951	44.084	42.6737	35.1849	31.4121	31.4035	0.904917	0.0289426		Probable RNA exonuclease C9B6.11c OS=Schizosaccharomyces pombe (strain 972 / ATCC 24843) OX=284812 GN=SPBC9B6.11c PE=3 SV=1	Exo_endo_phos				K14812	RNA exonuclease NGL2 [EC:3.1.-.-]	NA:NA	Endonuclease/exonuclease/phosphatase [Sanghuangporus baumii]	Endonuclease exonuclease phosphatase OS=Pyrrhoderma noxium OX=2282107 GN=PNOK_0240000 PE=4 SV=1	KOG2338	Transcriptional effector CCR4-related protein	[K]	Transcription
gene000576	62.6866	54.871	58.6164	39.0538	39.7202	36.066	0.789319	1.70366e-06			RhoGEF	regulation of Rho protein signal transduction(GO:0035023)		Rho guanyl-nucleotide exchange factor activity(GO:0005089)				hypothetical protein A7U60_g7345 [Sanghuangporus baumii]	Uncharacterized protein OS=Schizopora paradoxa OX=27342 GN=SCHPADRAFT_934853 PE=4 SV=1
gene000577	87.7352	83.3608	89.0197	79.1247	75.0954	79.8592	1.08947	0.00339595		Uncharacterized protein C3H1.02c OS=Schizosaccharomyces pombe (strain 972 / ATCC 24843) OX=284812 GN=SPAC3H1.02c PE=4 SV=1	Peptidase_M16_C							hypothetical protein FOMMEDRAFT_19228 [Fomitiporia mediterranea MF3/22]	Secreted zinc metalloprotease OS=Pyrrhoderma noxium OX=2282107 GN=PNOK_0239700 PE=4 SV=1	KOG0961	Predicted Zn2+-dependent endopeptidase, insulinase superfamily	[O]	Posttranslational modification, protein turnover, chaperones
gene000578	24.4506	21.0273	20.9379	21.5879	21.5783	21.4783	1.17848	0.00667428			NUFIP1							hypothetical protein A7U60_g7347 [Sanghuangporus baumii]	Ccch zinc finger OS=Pyrrhoderma noxium OX=2282107 GN=PNOK_0239600 PE=4 SV=1
gene000579	819.503	795.944	765.793	1110.75	1037.47	1056.86	1.62907	1.30922e-80		60S ribosomal protein L16 OS=Neurospora crassa (strain ATCC 24698 / 74-OR23-1A / CBS 708.71 / DSM 1257 / FGSC 987) OX=367110 GN=crp-46 PE=3 SV=1	Ribosomal_L13	translation(GO:0006412)	ribosome(GO:0005840)	structural constituent of ribosome(GO:0003735)	K02872	large subunit ribosomal protein L13Ae	ko03010:Ribosome	ribosomal protein L16a [Fomitiporia mediterranea MF3/22]	60S ribosomal L13a OS=Pyrrhoderma noxium OX=2282107 GN=PNOK_0239500 PE=3 SV=1	KOG3204	60S ribosomal protein L13a	[J]	Translation, ribosomal structure and biogenesis
gene000580	42.4787	43.0646	41.5969	39.4682	38.9248	39.887	1.12617	0.000131971		Probable tubulin--tyrosine ligase PBY1 OS=Saccharomyces cerevisiae (strain ATCC 204508 / S288c) OX=559292 GN=PBY1 PE=1 SV=2	RasGEF	small GTPase mediated signal transduction(GO:0007264)		hydrolase activity(GO:0016787)| guanyl-nucleotide exchange factor activity(GO:0005085)				ras GEF [Sanghuangporus baumii]	Ras GEF OS=Schizopora paradoxa OX=27342 GN=SCHPADRAFT_842621 PE=4 SV=1	KOG2157	Predicted tubulin-tyrosine ligase	[O]	Posttranslational modification, protein turnover, chaperones
gene000581	37.7446	34.6121	34.3173	50.1396	50.6259	51.1008	1.72369	9.12094e-35		Probable glycosidase C21B10.07 OS=Schizosaccharomyces pombe (strain 972 / ATCC 24843) OX=284812 GN=SPBC21B10.07 PE=3 SV=1								hypothetical protein A7U60_g536 [Sanghuangporus baumii]	Glycoside hydrolase family 16 OS=Pyrrhoderma noxium OX=2282107 GN=PNOK_0239300 PE=4 SV=1
gene000582	1400.03	1449.42	1438.89	2136.02	2076.92	2100.68	1.78218	4.19691e-114		40S ribosomal protein S24-B OS=Schizosaccharomyces pombe (strain 972 / ATCC 24843) OX=284812 GN=rps2402 PE=2 SV=3	Ribosomal_S24e	translation(GO:0006412)	ribosome(GO:0005840)| intracellular(GO:0005622)	structural constituent of ribosome(GO:0003735)	K02974	small subunit ribosomal protein S24e	ko03010:Ribosome	hypothetical protein A7U60_g537 [Sanghuangporus baumii]	40S ribosomal protein S24 (Fragment) OS=Termitomyces sp. J132 OX=1306850 GN=J132_09234 PE=3 SV=1	KOG3424	40S ribosomal protein S24	[J]	Translation, ribosomal structure and biogenesis
gene000583	73.0199	65.4476	72.8559	65.5174	53.6479	61.6098	1.03529	0.665497										hypothetical protein FOMMEDRAFT_19234 [Fomitiporia mediterranea MF3/22]	Uncharacterized protein OS=Pyrrhoderma noxium OX=2282107 GN=PNOK_0239100 PE=4 SV=1
gene000584	804.384	775.92	712.269	976.381	936.907	955.212	1.51443	1.86169e-40		60S ribosomal protein L15 OS=Neurospora crassa (strain ATCC 24698 / 74-OR23-1A / CBS 708.71 / DSM 1257 / FGSC 987) OX=367110 GN=rpl-15 PE=3 SV=1	Ribosomal_L15e	translation(GO:0006412)	ribosome(GO:0005840)	structural constituent of ribosome(GO:0003735)	K02877	large subunit ribosomal protein L15e	ko03010:Ribosome	hypothetical protein PILCRDRAFT_817231 [Piloderma croceum F 1598]	Ribosomal protein L15 OS=Piloderma croceum F 1598 OX=765440 GN=PILCRDRAFT_817231 PE=3 SV=1	KOG1678	60s ribosomal protein L15	[J]	Translation, ribosomal structure and biogenesis
gene000585	43.5913	44.1752	40.577	45.4519	45.8728	42.0887	1.25826	4.92937e-07		Actin-2 OS=Pneumocystis carinii OX=4754 PE=2 SV=1	Actin				K16575	centractin	NA:NA	actin-related protein [Sanghuangporus baumii]	Actin OS=Pyrrhoderma noxium OX=2282107 GN=PNOK_0238900 PE=3 SV=1	KOG0676	Actin and related proteins	[Z]	Cytoskeleton
gene000586	44.5011	44.5261	45.8572	43.1552	41.2979	41.8947	1.13392	0.00720199		Phosphatidylinositol N-acetylglucosaminyltransferase GPI2 subunit OS=Schizosaccharomyces pombe (strain 972 / ATCC 24843) OX=284812 GN=gpi2 PE=3 SV=1	GPI2	GPI anchor biosynthetic process(GO:0006506)	integral component of membrane(GO:0016021)	phosphatidylinositol N-acetylglucosaminyltransferase activity(GO:0017176)	K03859	phosphatidylinositol N-acetylglucosaminyltransferase subunit C	ko00563:Glycosylphosphatidylinositol(GPI)-anchor biosynthesis	phosphatidylinositol N-acetylglucosaminyltransferase [Sanghuangporus baumii]	Phosphatidylinositol N-acetylglucosaminyltransferase OS=Pyrrhoderma noxium OX=2282107 GN=PNOK_0238600 PE=4 SV=1	KOG3059	N-acetylglucosaminyltransferase complex, subunit PIG-C/GPI2, required for phosphatidylinositol biosynthesis	[I]	Lipid transport and metabolism
gene000587	137.547	133.965	130.629	127.127	126.662	125.71	1.14244	1.2276e-05										hypothetical protein A7U60_g8620 [Sanghuangporus baumii]	Uncharacterized protein OS=Pyrrhoderma noxium OX=2282107 GN=PNOK_0238400 PE=4 SV=1
gene000588	17.7227	16.9653	17.9994	16.4702	16.8083	17.6161	1.16971	4.19496e-05		ATP-dependent RNA helicase DRS1 OS=Cryptococcus neoformans var. neoformans serotype D (strain B-3501A) OX=283643 GN=DRS1 PE=3 SV=1	ANAPC4			nucleic acid binding(GO:0003676)| ATP binding(GO:0005524)	K13181	ATP-dependent RNA helicase DDX27	NA:NA	hypothetical protein A7U60_g8620 [Sanghuangporus baumii]	DEAD-domain-containing protein OS=Mycena chlorophos OX=658473 GN=MCHLO_01845 PE=4 SV=1	KOG0338	ATP-dependent RNA helicase	[A]	RNA processing and modification
gene000589	238.664	245.387	229.551	243.016	243.117	251.483	1.25125	1.04551e-10										hypothetical protein FOMMEDRAFT_19242 [Fomitiporia mediterranea MF3/22]
gene000590	60.0475	59.0567	57.9077	35.5305	35.5984	32.8501	0.711101	8.50483e-17										hypothetical protein A7U60_g8619 [Sanghuangporus baumii]	Uncharacterized protein OS=Pyrrhoderma noxium OX=2282107 GN=PNOK_0238000 PE=4 SV=1
gene000591	235.774	243.889	217.225	321.176	318.46	330.807	1.68551	1.10132e-58										hypothetical protein FOMMEDRAFT_167222 [Fomitiporia mediterranea MF3/22]	Uncharacterized protein OS=Punctularia strigosozonata (strain HHB-11173) OX=741275 GN=PUNSTDRAFT_109272 PE=4 SV=1
gene000592	184.037	183.832	184.619	154.42	152.424	156.641	1.01559	0.593108		E3 ubiquitin-protein ligase UHRF1 OS=Bos taurus OX=9913 GN=UHRF1 PE=2 SV=1	SAD_SRA				K19950	protein transport protein SEC9	NA:NA	synaptosome-associated proteinsynaptosomal-associated protein 25 [Sanghuangporus baumii]	Uncharacterized protein OS=Rhizopogon vesiculosus OX=180088 GN=AZE42_01267 PE=4 SV=1
gene000593	43.7784	40.4143	42.1729	41.6681	43.0292	41.8404	1.21255	2.20122e-07		U3 small nucleolar RNA-associated protein MPP10 OS=Saccharomyces cerevisiae (strain ATCC 204508 / S288c) OX=559292 GN=MPP10 PE=1 SV=1	Mpp10	rRNA processing(GO:0006364)	small nucleolar ribonucleoprotein complex(GO:0005732)| nucleus(GO:0005634)| Mpp10 complex(GO:0034457)		K14559	U3 small nucleolar RNA-associated protein MPP10	ko03008:Ribosome biogenesis in eukaryotes	Mpp10 protein [Sanghuangporus baumii]	U3 small nucleolar ribonucleoprotein protein MPP10 OS=Pyrrhoderma noxium OX=2282107 GN=PNOK_0237600 PE=3 SV=1	KOG2600	U3 small nucleolar ribonucleoprotein (snoRNP) subunit - Mpp10p	[A]	RNA processing and modification
gene000594	228.698	228.485	209.909	29.3997	25.0304	26.8158	0.147353	4.9859e-221	Down									hypothetical protein A7U60_g8616 [Sanghuangporus baumii]	Uncharacterized protein OS=Pyrrhoderma noxium OX=2282107 GN=PNOK_0237500 PE=4 SV=1
gene000595	11.1889	10.7895	11.5851	4.58571	5.10494	5.52071	0.548969	5.91653e-20			Lyase_8_C		extracellular region(GO:0005576)	lyase activity(GO:0016829)				polysaccharide lyase family 8 protein [Sanghuangporus baumii]	Polysaccharide lyase family 8 OS=Pyrrhoderma noxium OX=2282107 GN=PNOK_0237400 PE=4 SV=1
gene000596	761.924	782.476	775.86	874.837	843.753	843.785	1.33676	2.96105e-30		40S ribosomal protein S3-A OS=Xenopus laevis OX=8355 GN=rps3-a PE=2 SV=2	KH_2	translation(GO:0006412)	ribosome(GO:0005840)	structural constituent of ribosome(GO:0003735)| RNA binding(GO:0003723)	K02985	small subunit ribosomal protein S3e	ko03010:Ribosome	ribosomal protein S3 [Fomitiporia mediterranea MF3/22]	40s ribosomal s3 OS=Pyrrhoderma noxium OX=2282107 GN=PNOK_0237300 PE=3 SV=1	KOG3181	40S ribosomal protein S3	[J]	Translation, ribosomal structure and biogenesis
gene000597	32.3575	34.7717	31.206	18.5836	17.4115	18.4632	0.670185	2.39441e-16		Acetamidase OS=Aspergillus oryzae (strain ATCC 42149 / RIB 40) OX=510516 GN=amdS PE=3 SV=2	Amidase				K01426	amidase	ko00330:Arginine and proline metabolism|ko00360:Phenylalanine metabolism|ko00380:Tryptophan metabolism|ko00627:Aminobenzoate degradation|ko00643:Styrene degradation	general amidase [Sanghuangporus baumii]	General amidase OS=Pyrrhoderma noxium OX=2282107 GN=PNOK_0237200 PE=4 SV=1	KOG1212	Amidases	[T]	Signal transduction mechanisms
gene000598	31.8395	31.7888	32.3973	22.718	20.8147	22.3213	0.830074	0.000523487		Acetamidase OS=Emericella nidulans (strain FGSC A4 / ATCC 38163 / CBS 112.46 / NRRL 194 / M139) OX=227321 GN=amdS PE=2 SV=1	Amidase				K01426	amidase	ko00330:Arginine and proline metabolism|ko00360:Phenylalanine metabolism|ko00380:Tryptophan metabolism|ko00627:Aminobenzoate degradation|ko00643:Styrene degradation	general amidase [Sanghuangporus baumii]	General amidase OS=Pyrrhoderma noxium OX=2282107 GN=PNOK_0237200 PE=4 SV=1	KOG1212	Amidases	[T]	Signal transduction mechanisms
gene000599	1.47401	1.2468	1.25633	0.619703	0.276955	0.355266	0.380135	0.00216264	Down	Pectinesterase OS=Aspergillus aculeatus OX=5053 GN=pme1 PE=2 SV=1	Pectinesterase	cell wall modification(GO:0042545)		pectinesterase activity(GO:0030599)	K01051	pectinesterase	ko00040:Pentose and glucuronate interconversions|ko00500:Starch and sucrose metabolism	hypothetical protein FOMMEDRAFT_187176 [Fomitiporia mediterranea MF3/22]	Pectinesterase OS=Phlebiopsis gigantea 11061_1 CR5-6 OX=745531 GN=PHLGIDRAFT_30798 PE=4 SV=1
gene000600	63.7721	67.7984	65.4058	49.0927	52.3077	49.6864	0.928671	0.057597		3-ketoacyl-CoA thiolase B, peroxisomal OS=Mus musculus OX=10090 GN=Acaa1b PE=1 SV=1	Thiolase_C			transferase activity, transferring acyl groups other than amino-acyl groups(GO:0016747)				thiolase [Sanghuangporus baumii]	3-ketoacyl-thiolase OS=Pyrrhoderma noxium OX=2282107 GN=PNOK_0237000 PE=4 SV=1	KOG1389	3-oxoacyl CoA thiolase	[I]	Lipid transport and metabolism
gene000601	123.108	120.649	111.032	114.625	95.9818	112.821	1.10297	0.149399		Probable NADH dehydrogenase [ubiquinone] 1 alpha subcomplex subunit 5, mitochondrial OS=Arabidopsis thaliana OX=3702 GN=At5g52840 PE=1 SV=1	ETC_C1_NDUFA5	respiratory electron transport chain(GO:0022904)	mitochondrial respiratory chain complex I(GO:0005747)		K03949	NADH dehydrogenase (ubiquinone) 1 alpha subcomplex subunit 5	ko00190:Oxidative phosphorylation	NADH2 dehydrogenase [Fomitiporia mediterranea MF3/22]	NADH2 dehydrogenase OS=Pyrrhoderma noxium OX=2282107 GN=PNOK_0236700 PE=4 SV=1	KOG3365	NADH:ubiquinone oxidoreductase, NDUFA5/B13 subunit	[C]	Energy production and conversion
gene000602	1018.22	1050.79	1033.82	1093.14	1064.05	1084.71	1.26474	8.14202e-22			HABP4_PAI-RBP1				K13199	plasminogen activator inhibitor 1 RNA-binding protein	NA:NA	hypothetical protein A7U60_g1026 [Sanghuangporus baumii]	Plasminogen activator inhibitor 1 RNA-binding protein OS=Pyrrhoderma noxium OX=2282107 GN=PNOK_0236600 PE=4 SV=1
gene000603	82.1125	85.6571	89.7829	85.3106	81.5868	89.8635	1.20687	0.000829835		U6 snRNA-associated Sm-like protein LSm1 OS=Schizosaccharomyces pombe (strain 972 / ATCC 24843) OX=284812 GN=lsm1 PE=3 SV=1	LSM				K12620	U6 snRNA-associated Sm-like protein LSm1	ko03018:RNA degradation	Sm-like ribonucleo protein [Sanghuangporus baumii]	U6 snRNA-associated Sm-like protein LSm1 OS=Phlebia centrifuga OX=98765 GN=LSM1 PE=3 SV=1	KOG1782	Small Nuclear ribonucleoprotein splicing factor	[A]	RNA processing and modification
gene000604	31.5248	28.7986	31.7487	18.6362	19.4318	18.7307	0.747088	9.48879e-16		Death-inducer obliterator 1 OS=Homo sapiens OX=9606 GN=DIDO1 PE=1 SV=5	PHD				K14960	COMPASS component SPP1	NA:NA	hypothetical protein A7U60_g1024 [Sanghuangporus baumii]	Dienelactone hydrolase OS=Pyrrhoderma noxium OX=2282107 GN=PNOK_0236400 PE=4 SV=1	KOG1632	Uncharacterized PHD Zn-finger protein	[R]	General function prediction only
gene000605	1389.97	1427.85	1382.62	1715.62	1717.48	1718.43	1.48467	2.24689e-65		Elongation factor 1-alpha OS=Schizophyllum commune OX=5334 GN=TEF1 PE=3 SV=1	DLH	protein phosphorylation(GO:0006468)		hydrolase activity(GO:0016787)| GTP binding(GO:0005525)| GTPase activity(GO:0003924)| protein kinase activity(GO:0004672)| ATP binding(GO:0005524)	K03231	elongation factor 1-alpha	ko03013:RNA transport	hypothetical protein A7U60_g1022 [Sanghuangporus baumii]	Uncharacterized protein OS=Moniliophthora roreri OX=221103 GN=WG66_4566 PE=3 SV=1	KOG0052	Translation elongation factor EF-1 alpha/Tu	[J]	Translation, ribosomal structure and biogenesis
gene000606	35.8064	37.9495	41.8419	46.1855	41.6829	48.5497	1.42852	2.05373e-08							K13151	snurportin-1	ko03013:RNA transport	hypothetical protein A7U60_g1021 [Sanghuangporus baumii]	Uncharacterized protein OS=Pyrrhoderma noxium OX=2282107 GN=PNOK_0236100 PE=4 SV=1
gene000607	1211.95	1168.9	1106.53	1574.65	1449.64	1486.32	1.56536	3.46472e-43		60S ribosomal protein L32-A OS=Schizosaccharomyces pombe (strain 972 / ATCC 24843) OX=284812 GN=rpl3202 PE=1 SV=2	Ribosomal_L32e	translation(GO:0006412)	intracellular(GO:0005622)| ribosome(GO:0005840)	structural constituent of ribosome(GO:0003735)	K02912	large subunit ribosomal protein L32e	ko03010:Ribosome	60S ribosomal L32 [Pyrrhoderma noxium]	60S ribosomal L32 OS=Pyrrhoderma noxium OX=2282107 GN=PNOK_0236000 PE=4 SV=1	KOG0878	60S ribosomal protein L32	[J]	Translation, ribosomal structure and biogenesis
gene000608	89.7913	90.7076	86.3985	74.5748	63.445	67.8731	0.933378	0.138759		Protein MEMO1 OS=Homo sapiens OX=9606 GN=MEMO1 PE=1 SV=1	Memo				K06990	MEMO1 family protein	NA:NA	UPF0103-domain-containing protein [Fomitiporia mediterranea MF3/22]	UPF0103-domain-containing OS=Pyrrhoderma noxium OX=2282107 GN=PNOK_0235900 PE=3 SV=1	KOG3086	Predicted dioxygenase	[R]	General function prediction only
gene000609	46.6939	44.4195	42.778	34.3409	34.1056	32.3345	0.911188	0.101524			His_Phos_1				K15206	transcription factor C subunit 7	NA:NA	phosphoglycerate mutase-like protein [Sanghuangporus baumii]	Phosphoglycerate mutase OS=Pyrrhoderma noxium OX=2282107 GN=PNOK_0235800 PE=4 SV=1
gene000610	111.041	105.866	109.587	108.135	105.908	104.244	1.18023	5.79171e-08		Protein phosphatase PP2A regulatory subunit A OS=Schizosaccharomyces pombe (strain 972 / ATCC 24843) OX=284812 GN=paa1 PE=1 SV=1	HEAT			protein binding(GO:0005515)	K03456	serine/threonine-protein phosphatase 2A regulatory subunit A	ko03015:mRNA surveillance pathway|ko04071:Sphingolipid signaling pathway|ko04111:Cell cycle - yeast|ko04113:Meiosis - yeast|ko04114:Oocyte meiosis|ko04151:PI3K-Akt signaling pathway|ko04152:AMPK signaling pathway|ko04261:Adrenergic signaling in cardiomyocytes|ko04350:TGF-beta signaling pathway|ko04390:Hippo signaling pathway|ko04391:Hippo signaling pathway - fly|ko04530:Tight junction|ko04728:Dop…	ARM repeat-containing protein [Fomitiporia mediterranea MF3/22]	ARM repeat-containing OS=Pyrrhoderma noxium OX=2282107 GN=PNOK_0235700 PE=4 SV=1	KOG0211	Protein phosphatase 2A regulatory subunit A and related proteins	[T]	Signal transduction mechanisms
gene000611	23.9804	16.8297	20.6067	17.5227	19.1715	18.0325	1.07965	0.516392
gene000612	46.2296	50.3714	44.3084	30.8498	34.4215	33.6547	0.850002	0.00883652										hypothetical protein A7U60_g828 [Sanghuangporus baumii]	Uncharacterized protein OS=Pyrrhoderma noxium OX=2282107 GN=PNOK_0235500 PE=4 SV=1
gene000613	65.1506	66.4069	61.6075	77.2435	76.1763	74.3283	1.42711	3.2127e-16			MRP-S28				K17413	small subunit ribosomal protein S35	NA:NA	hypothetical protein A7U60_g829 [Sanghuangporus baumii]	Mitochondrial ribosomal small subunit component OS=Pyrrhoderma noxium OX=2282107 GN=PNOK_0235400 PE=4 SV=1
gene000614	36.6025	38.9074	38.6454	36.5438	37.9738	38.0102	1.19347	6.79806e-06			MFS_1	transmembrane transport(GO:0055085)	integral component of membrane(GO:0016021)					MFS general substrate transporter [Fomitiporia mediterranea MF3/22]	MFS general substrate transporter OS=Schizopora paradoxa OX=27342 GN=SCHPADRAFT_872565 PE=4 SV=1
gene000615	20.9678	22.6614	20.7462	11.8252	11.1891	10.6455	0.632737	1.27338e-11		Mono- and diacylglycerol lipase OS=Penicillium camembertii OX=5075 GN=mdlA PE=1 SV=1	Lipase_3	lipid metabolic process(GO:0006629)						alpha/beta-hydrolase [Sanghuangporus baumii]	Alpha beta-hydrolase OS=Pyrrhoderma noxium OX=2282107 GN=PNOK_0235200 PE=4 SV=1	KOG4569	Predicted lipase	[I]	Lipid transport and metabolism
gene000616	485.234	505.02	474.47	394.087	385.506	387.163	0.964169	0.202401		RNA-binding protein rnc1 OS=Schizosaccharomyces pombe (strain 972 / ATCC 24843) OX=284812 GN=rnc1 PE=1 SV=1	KH_1			RNA binding(GO:0003723)	K18738	heterogeneous nuclear rnp K-like protein	NA:NA	hypothetical protein A7U60_g832 [Sanghuangporus baumii]	Cytoplasmic protein OS=Lentinula edodes OX=5353 GN=LENED_010026 PE=4 SV=1	KOG2190	PolyC-binding proteins alphaCP-1 and related KH domain proteins	[R]	General function prediction only
gene000617	17.5004	18.3092	17.2021	10.3413	12.1961	11.5276	0.778245	0.000755193		Elongator complex protein 5 OS=Homo sapiens OX=9606 GN=ELP5 PE=1 SV=2	Elong_Iki1	tRNA wobble uridine modification(GO:0002098)	Elongator holoenzyme complex(GO:0033588)					hypothetical protein A7U60_g833 [Sanghuangporus baumii]	Uncharacterized protein OS=Pyrrhoderma noxium OX=2282107 GN=PNOK_0234900 PE=4 SV=1
gene000618	20.9795	18.2342	23.1797	30.8065	31.5964	31.0082	1.81348	5.19356e-20										hypothetical protein FOMMEDRAFT_167242 [Fomitiporia mediterranea MF3/22]	Uncharacterized protein OS=Schizopora paradoxa OX=27342 GN=SCHPADRAFT_826396 PE=4 SV=1
gene000619	3.67425	3.58333	3.94351	3.93454	3.81719	3.41953	1.20741	0.0172724		Probable UDP-N-acetylglucosamine--peptide N-acetylglucosaminyltransferase SEC OS=Arabidopsis thaliana OX=3702 GN=SEC PE=1 SV=1	TPR_10							TPR-like protein [Fomitiporia mediterranea MF3/22]	Uncharacterized protein OS=Schizopora paradoxa OX=27342 GN=SCHPADRAFT_826424 PE=4 SV=1	KOG4626	O-linked N-acetylglucosamine transferase OGT	[T]	Signal transduction mechanisms
gene000620	70.0504	64.1236	57.4623	39.2138	38.3721	41.121	0.749828	5.86604e-05										hypothetical protein A7U60_g812 [Sanghuangporus baumii]	Uncharacterized protein OS=Pyrrhoderma noxium OX=2282107 GN=PNOK_0234600 PE=4 SV=1
gene000621	6.52507	6.05038	5.81412	6.21376	5.73767	5.56417	1.15277	0.244088		Diphthine methyltransferase OS=Mus musculus OX=10090 GN=Dph7 PE=2 SV=1					K17868	diphthine methyl ester acylhydrolase	NA:NA	WD-40 repeat-containing protein [Sanghuangporus baumii]	WD-40 repeat-containing OS=Pyrrhoderma noxium OX=2282107 GN=PNOK_0234500 PE=4 SV=1	KOG0280	Uncharacterized conserved protein	[E]	Amino acid transport and metabolism
gene000622	19.5131	20.0249	19.1881	14.5966	13.835	13.0013	0.853874	0.00641866										hypothetical protein A7U60_g814 [Sanghuangporus baumii]	Integral membrane OS=Pyrrhoderma noxium OX=2282107 GN=PNOK_0234400 PE=4 SV=1
gene000623	37.9823	41.3686	39.8699	33.2823	32.2582	33.3709	1.0042	0.933743			Pex24p							hypothetical protein A7U60_g815 [Sanghuangporus baumii]	Uncharacterized protein OS=Pyrrhoderma noxium OX=2282107 GN=PNOK_0234300 PE=4 SV=1
gene000624	33.9303	39.234	40.7014	31.9267	26.2629	33.3125	0.972362	0.801182			HSCB_C	protein complex oligomerization(GO:0051259)			K04082	molecular chaperone HscB	NA:NA	Co-chaperone Hsc20 [Fomitiporia mediterranea MF3/22]	Co-chaperone Hsc20 OS=Pyrrhoderma noxium OX=2282107 GN=PNOK_0383800 PE=4 SV=1
gene000625	39.8214	39.7943	36.9087	34.1276	32.3932	34.6775	1.05115	0.273811										hypothetical protein M378DRAFT_9452 [Amanita muscaria Koide BX008]	Uncharacterized protein OS=Amanita muscaria Koide BX008 OX=946122 GN=M378DRAFT_9452 PE=4 SV=1
gene000628	35.0979	35.3339	37.9941	39.0496	40.8205	40.426	1.34352	4.96126e-23		AP-2 complex subunit alpha-1 OS=Homo sapiens OX=9606 GN=AP2A1 PE=1 SV=3	Adaptin_N	vesicle-mediated transport(GO:0016192)| intracellular protein transport(GO:0006886)	clathrin adaptor complex(GO:0030131)| membrane coat(GO:0030117)	ATP binding(GO:0005524)| helicase activity(GO:0004386)| nucleic acid binding(GO:0003676)				Adaptor protein complex AP-2 alpha subunit [Sanghuangporus baumii]	Uncharacterized protein OS=Rhizopogon vesiculosus OX=180088 GN=AZE42_05117 PE=4 SV=1	KOG1077	Vesicle coat complex AP-2, alpha subunit	[U]	Intracellular trafficking, secretion, and vesicular transport
gene000629	64.6621	67.2757	67.9775	63.4679	61.582	59.9401	1.12011	0.000362165		Probable Ras GTPase-activating-like protein ngap OS=Dictyostelium discoideum OX=44689 GN=ngap PE=2 SV=1	RasGAP	regulation of GTPase activity(GO:0043087)						GTPase activating protein [Sanghuangporus baumii]	Elongation of fatty acids protein OS=Pyrrhoderma noxium OX=2282107 GN=PNOK_0234100 PE=3 SV=1	KOG3508	GTPase-activating protein	[R]	General function prediction only
gene000630	563.373	575.646	554.989	413.427	406.319	416.098	0.883106	2.62172e-06		Putative elongation of fatty acids protein 1 OS=Schizosaccharomyces pombe (strain 972 / ATCC 24843) OX=284812 GN=SPAC1B2.03c PE=1 SV=1	ELO		integral component of membrane(GO:0016021)		K10246	fatty acid elongase 3	ko00062:Fatty acid elongation|ko01040:Biosynthesis of unsaturated fatty acids|ko01212:Fatty acid metabolism	GNS1/SUR4 membrane protein [Sanghuangporus baumii]	Elongation of fatty acids protein OS=Pyrrhoderma noxium OX=2282107 GN=PNOK_0234100 PE=3 SV=1	KOG3071	Fatty acyl-CoA elongase/Polyunsaturated fatty acid specific elongation enzyme	[I]	Lipid transport and metabolism
gene000631	85.5884	70.9567	86.5471	51.0443	51.0444	49.7151	0.756327	6.74434e-05		Vacuolar protein sorting-associated protein 13 OS=Saccharomyces cerevisiae (strain ATCC 204508 / S288c) OX=559292 GN=VPS13 PE=1 SV=1	ATG_C				K19525	vacuolar protein sorting-associated protein 13A/C	NA:NA	vacuolar protein sorting-associated protein vps13 [Sanghuangporus baumii]	Vacuolar sorting-associated 13 OS=Pyrrhoderma noxium OX=2282107 GN=PNOK_0233900 PE=4 SV=1	KOG1809	Vacuolar protein sorting-associated protein	[U]	Intracellular trafficking, secretion, and vesicular transport
gene000632	64.4434	60.3092	62.1164	53.7837	50.4967	48.5811	0.990177	0.728554			DENN							hypothetical protein A7U60_g821 [Sanghuangporus baumii]	Uncharacterized protein OS=Pyrrhoderma noxium OX=2282107 GN=PNOK_0233800 PE=4 SV=1
gene000633	50.4758	49.4086	48.4658	38.553	39.352	40.2514	0.964305	0.402282			Mg_trans_NIPA	magnesium ion transport(GO:0015693)	integral component of membrane(GO:0016021)	magnesium ion transmembrane transporter activity(GO:0015095)				hypothetical protein A7U60_g822 [Sanghuangporus baumii]	Uncharacterized protein OS=Schizopora paradoxa OX=27342 GN=SCHPADRAFT_903273 PE=4 SV=1
gene000634	509.472	561.068	539.698	451.542	438.873	423.638	0.987705	0.755523							K03939	NADH dehydrogenase (ubiquinone) Fe-S protein 6	ko00190:Oxidative phosphorylation	ubiquinone oxidoreductase 20 kd subunit [Pyrrhoderma noxium]	Ubiquinone oxidoreductase 20 kd subunit OS=Pyrrhoderma noxium OX=2282107 GN=PNOK_0233600 PE=4 SV=1
gene000635	93.3125	91.9152	93.3808	91.2686	86.7066	90.0888	1.16469	3.87828e-08		Ribose-phosphate pyrophosphokinase 2 OS=Schizosaccharomyces pombe (strain 972 / ATCC 24843) OX=284812 GN=SPCC1620.06c PE=1 SV=1	Pribosyltran_N	nucleotide biosynthetic process(GO:0009165)| protein phosphorylation(GO:0006468)		ribose phosphate diphosphokinase activity(GO:0004749)| ATP binding(GO:0005524)| protein kinase activity(GO:0004672)| magnesium ion binding(GO:0000287)	K12765	meiosis induction protein kinase IME2/SME1	ko04113:Meiosis - yeast	Pkinase-domain-containing [Pyrrhoderma noxium]	Pkinase-domain-containing OS=Pyrrhoderma noxium OX=2282107 GN=PNOK_0233500 PE=4 SV=1	KOG1448	Ribose-phosphate pyrophosphokinase	[E]	Amino acid transport and metabolism
gene000636	41.6328	37.4181	40.2904	57.2847	59.8783	58.6667	1.78427	7.53205e-62		mRNA decapping complex subunit 2 OS=Schizosaccharomyces pombe (strain 972 / ATCC 24843) OX=284812 GN=dcp2 PE=1 SV=1	NUDIX			manganese ion binding(GO:0030145)| RNA binding(GO:0003723)| hydrolase activity(GO:0016787)	K12613	mRNA-decapping enzyme subunit 2	ko03018:RNA degradation	DCP2-domain-containing protein [Sanghuangporus baumii]	DCP2-domain-containing OS=Pyrrhoderma noxium OX=2282107 GN=PNOK_0233400 PE=4 SV=1	KOG2937	Decapping enzyme complex, predicted pyrophosphatase DCP2	[A]	RNA processing and modification
gene000637	51.2166	48.3292	47.8049	531.509	562.581	585.527	13.8031	0	Up	Heat shock protein 104 OS=Schizosaccharomyces pombe (strain 972 / ATCC 24843) OX=284812 GN=hsp104 PE=3 SV=1	ClpB_D2-small			ATP binding(GO:0005524)	K03695	ATP-dependent Clp protease ATP-binding subunit ClpB	ko04213:Longevity regulating pathway - multiple species	hypothetical protein FOMMEDRAFT_106313 [Fomitiporia mediterranea MF3/22]	Uncharacterized protein OS=Pycnoporus cinnabarinus OX=5643 GN=BN946_scf184911.g52 PE=3 SV=1	KOG1051	Chaperone HSP104 and related ATP-dependent Clp proteases	[O]	Posttranslational modification, protein turnover, chaperones
gene000638	24.2584	23.2837	22.5594	17.5794	16.8325	16.6171	0.881108	0.04091										hypothetical protein A7U60_g827 [Sanghuangporus baumii]
gene000639	138.076	135.867	134.705	152.999	156.509	153.82	1.37272	5.84218e-36		Importin subunit alpha OS=Emericella nidulans (strain FGSC A4 / ATCC 38163 / CBS 112.46 / NRRL 194 / M139) OX=227321 GN=kapA PE=1 SV=1	Arm	protein import into nucleus(GO:0006606)| transcription, DNA-templated(GO:0006351)| L-phenylalanine biosynthetic process(GO:0009094)	nucleus(GO:0005634)	DNA binding(GO:0003677)| protein binding(GO:0005515)| zinc ion binding(GO:0008270)| nuclear import signal receptor activity(GO:0061608)| prephenate dehydratase activity(GO:0004664)				hypothetical protein A7U60_g4249 [Sanghuangporus baumii]	Uncharacterized protein OS=Pyrrhoderma noxium OX=2282107 GN=PNOK_0232600 PE=4 SV=1	KOG0166	Karyopherin (importin) alpha	[U]	Intracellular trafficking, secretion, and vesicular transport
gene000640	56.238	53.4099	56.8664	61.383	68.7185	65.7197	1.42441	1.68872e-08		30S ribosomal protein S16 OS=Treponema pallidum (strain Nichols) OX=243276 GN=rpsP PE=3 SV=1	Ribosomal_S16	translation(GO:0006412)	intracellular(GO:0005622)| ribosome(GO:0005840)	structural constituent of ribosome(GO:0003735)	K02959	small subunit ribosomal protein S16	ko03010:Ribosome	ribosomal protein S16 [Schizopora paradoxa]	Ribosomal protein S16 OS=Schizopora paradoxa OX=27342 GN=SCHPADRAFT_313097 PE=3 SV=1
gene000641	162.228	176.173	168.069	241.145	239.682	250.359	1.74756	7.25448e-90		Succinate--CoA ligase [ADP/GDP-forming] subunit alpha, mitochondrial OS=Drosophila melanogaster OX=7227 GN=Scsalpha PE=2 SV=3	Ligase_CoA			cofactor binding(GO:0048037)| catalytic activity(GO:0003824)| fatty-acyl-CoA binding(GO:0000062)	K01899	succinyl-CoA synthetase alpha subunit	ko00020:Citrate cycle (TCA cycle)|ko00640:Propanoate metabolism|ko01200:Carbon metabolism	hypothetical protein CVT24_000437 [Panaeolus cyanescens]	Succinate--CoA ligase [ADP-forming] subunit alpha, mitochondrial OS=Moniliophthora roreri OX=221103 GN=WG66_12087 PE=3 SV=1	KOG1255	Succinyl-CoA synthetase, alpha subunit	[C]	Energy production and conversion
gene000642	73.0873	74.2355	71.9442	87.6328	89.9005	85.7162	1.45347	5.1571e-38		Uncharacterized protein C11G11.07 OS=Schizosaccharomyces pombe (strain 972 / ATCC 24843) OX=284812 GN=SPBC11G11.07 PE=4 SV=2	Xpo1	intracellular protein transport(GO:0006886)		Ran GTPase binding(GO:0008536)	K15436	transportin-3	NA:NA	ARM repeat-containing protein [Fomitiporia mediterranea MF3/22]	ARM repeat-containing protein OS=Schizopora paradoxa OX=27342 GN=SCHPADRAFT_851042 PE=4 SV=1	KOG2081	Nuclear transport regulator	[U]	Intracellular trafficking, secretion, and vesicular transport
gene000643	56.6313	57.9109	56.3796	69.0622	62.7195	66.8792	1.40664	1.00521e-17		mRNA 3&apos;-end-processing protein YTH1 OS=Cryptococcus neoformans var. neoformans serotype D (strain B-3501A) OX=283643 GN=YTH1 PE=3 SV=1	zf-CCCH			metal ion binding(GO:0046872)	K14404	cleavage and polyadenylation specificity factor subunit 4	ko03015:mRNA surveillance pathway	hypothetical protein FOMMEDRAFT_133331 [Fomitiporia mediterranea MF3/22]	Unplaced genomic scaffold scaffold_50, whole genome shotgun sequence OS=Paxillus rubicundulus Ve08.2h10 OX=930991 GN=PAXRUDRAFT_600775 PE=4 SV=1	KOG1040	Polyadenylation factor I complex, subunit, Yth1 (CPSF subunit)	[A]	RNA processing and modification
gene000644	58.7949	59.819	56.0213	52.3269	51.7649	52.8062	1.08753	0.0125721		UPF0047 protein C4A8.02c OS=Schizosaccharomyces pombe (strain 972 / ATCC 24843) OX=284812 GN=SPAC4A8.02c PE=3 SV=1	Fungal_trans	transcription, DNA-templated(GO:0006351)	nucleus(GO:0005634)	DNA binding(GO:0003677)| zinc ion binding(GO:0008270)				hypothetical protein FOMMEDRAFT_81837 [Fomitiporia mediterranea MF3/22]	Uncharacterized protein OS=Pyrrhoderma noxium OX=2282107 GN=PNOK_0232400 PE=4 SV=1	KOG3267	Uncharacterized conserved protein	[S]	Function unknown
gene000645	3.56765	3.02541	3.74126	2.7618	1.91592	1.80779	0.759077	0.0611896		Probable tubulin--tyrosine ligase C12B10.04 OS=Schizosaccharomyces pombe (strain 972 / ATCC 24843) OX=284812 GN=SPAC12B10.04 PE=3 SV=1	TTL	cellular protein modification process(GO:0006464)						tubulin-tyrosine ligase [Fomitiporia mediterranea MF3/22]	Tubulin-tyrosine ligase OS=Pyrrhoderma noxium OX=2282107 GN=PNOK_0232200 PE=4 SV=1	KOG2157	Predicted tubulin-tyrosine ligase	[O]	Posttranslational modification, protein turnover, chaperones
gene000646	28.0801	29.749	28.5934	22.6886	20.9393	21.7312	0.915252	0.180865		Maintenance of mitochondrial morphology protein 1 OS=Postia placenta (strain ATCC 44394 / Madison 698-R) OX=561896 GN=MMM1 PE=3 SV=1	MMM1				K17764	maintenance of mitochondrial morphology protein 1	ko04139:Regulation of mitophagy - yeast	hypothetical protein FOMMEDRAFT_167266 [Fomitiporia mediterranea MF3/22]	Maintenance of mitochondrial morphology 1 OS=Pyrrhoderma noxium OX=2282107 GN=PNOK_0232100 PE=3 SV=1
gene000647	90.8369	89.2881	89.7109	82.7303	84.743	82.2636	1.12056	0.019122		DNA-directed RNA polymerases I, II, and III subunit rpabc3 OS=Dictyostelium discoideum OX=44689 GN=polr2h PE=3 SV=1	RNA_pol_Rpb8	transcription, DNA-templated(GO:0006351)			K03016	DNA-directed RNA polymerases I, II, and III subunit RPABC3	ko00230:Purine metabolism|ko00240:Pyrimidine metabolism|ko03020:RNA polymerase|ko04623:Cytosolic DNA-sensing pathway|ko05169:Epstein-Barr virus infection	RNA polymerase I [Fomitiporia mediterranea MF3/22]	DNA-directed RNA polymerases I, II, and III subunit RPABC3 OS=Postia placenta MAD-698-R-SB12 OX=670580 GN=POSPLADRAFT_1129609 PE=3 SV=1	KOG3400	RNA polymerase subunit 8	[K]	Transcription
gene000648	22.8699	20.9653	25.6201	2.15138	1.92297	1.68184	0.100323	6.98139e-34	Down	Conidiation-specific protein 6 OS=Neurospora crassa (strain ATCC 24698 / 74-OR23-1A / CBS 708.71 / DSM 1257 / FGSC 987) OX=367110 GN=con-6 PE=2 SV=1	Con-6							hypothetical protein K503DRAFT_705351 [Rhizopogon vinicolor AM-OR11-026]	Uncharacterized protein OS=Rhizopogon vinicolor AM-OR11-026 OX=1314800 GN=K503DRAFT_705351 PE=4 SV=1
gene000649	13.0802	12.2061	12.3151	13.1169	13.0448	12.2933	1.23813	5.43245e-06		Inner centromere protein-related protein pic1 OS=Schizosaccharomyces pombe (strain 972 / ATCC 24843) OX=284812 GN=pic1 PE=1 SV=2	INCENP_ARK-bind							hypothetical protein FOMMEDRAFT_27803 [Fomitiporia mediterranea MF3/22]	Tat-binding 7 OS=Pyrrhoderma noxium OX=2282107 GN=PNOK_0231800 PE=4 SV=1
gene000650	473.838	491.577	488.548	515.6	510.489	514.858	1.28298	1.64763e-22		Cell division control protein 3 OS=Candida albicans OX=5476 GN=CDC3 PE=3 SV=1	Septin			GTP binding(GO:0005525)	K16944	septin 7	NA:NA	cell division control/GTP binding protein [Fomitiporia mediterranea MF3/22]	Cell division control GTP binding protein OS=Pyrrhoderma noxium OX=2282107 GN=PNOK_0231700 PE=3 SV=1	KOG2655	Septin family protein (P-loop GTPase)	[U]	Intracellular trafficking, secretion, and vesicular transport
gene000651	59.2457	61.7306	57.0316	38.1832	45.2531	42.4419	0.856418	0.0285596
gene000652	118.134	123.718	133.377	83.054	83.4364	81.9969	0.801795	3.9784e-08		Bifunctional nitrilase/nitrile hydratase NIT4B OS=Nicotiana tabacum OX=4097 GN=NIT4B PE=2 SV=1	CN_hydrolase	nitrogen compound metabolic process(GO:0006807)						carbon-nitrogen hydrolase [Sanghuangporus baumii]	Carbon-nitrogen hydrolase OS=Pyrrhoderma noxium OX=2282107 GN=PNOK_0231600 PE=4 SV=1	KOG0805	Carbon-nitrogen hydrolase	[E]	Amino acid transport and metabolism
gene000653	14.3921	17.1408	18.1137	8.1756	8.2542	7.39468	0.580923	5.36577e-09										hypothetical protein A7U60_g4258 [Sanghuangporus baumii]	Iq calmodulin-binding motif protein OS=Moniliophthora roreri (strain MCA 2997) OX=1381753 GN=Moror_5792 PE=4 SV=1
gene000654	52.4519	48.6009	52.119	34.2116	32.7021	31.944	0.78135	1.18646e-15		MAP kinase kinase kinase mkh1 OS=Schizosaccharomyces pombe (strain 972 / ATCC 24843) OX=284812 GN=mkh1 PE=3 SV=1	Pkinase	protein phosphorylation(GO:0006468)		ATP binding(GO:0005524)| protein kinase activity(GO:0004672)	K11229	mitogen-activated protein kinase kinase kinase	ko04011:MAPK signaling pathway - yeast|ko04139:Regulation of mitophagy - yeast	hypothetical protein A7U60_g4259 [Sanghuangporus baumii]	Pkinase-domain-containing OS=Pyrrhoderma noxium OX=2282107 GN=PNOK_0231200 PE=4 SV=1	KOG0198	MEKK and related serine/threonine protein kinases	[T]	Signal transduction mechanisms
gene000655	68.3575	68.3784	66.9487	65.7536	61.4005	61.9554	1.12372	0.00254649		Protein GID8 homolog OS=Arabidopsis thaliana OX=3702 GN=GID8 PE=1 SV=1	Rrp15p	rRNA processing(GO:0006364)		protein binding(GO:0005515)				hypothetical protein A7U60_g4259 [Sanghuangporus baumii]	Uncharacterized protein OS=Schizopora paradoxa OX=27342 GN=SCHPADRAFT_851103 PE=4 SV=1	KOG2659	LisH motif-containing protein	[Z]	Cytoskeleton
gene000656	25.7269	27.1389	24.8338	20.7045	19.028	20.5145	0.938323	0.117655		N-acetylglucosaminyl-phosphatidylinositol biosynthetic protein gpi1 OS=Schizosaccharomyces pombe (strain 972 / ATCC 24843) OX=284812 GN=gpi1 PE=2 SV=1	Ank_3	GPI anchor biosynthetic process(GO:0006506)	integral component of membrane(GO:0016021)	protein binding(GO:0005515)| phosphatidylinositol N-acetylglucosaminyltransferase activity(GO:0017176)				hypothetical protein A7U60_g4260 [Sanghuangporus baumii]	Uncharacterized protein OS=Pyrrhoderma noxium OX=2282107 GN=PNOK_0230900 PE=4 SV=1	KOG1183	N-acetylglucosaminyltransferase complex, subunit PIG-Q/GPI1, required for phosphatidylinositol biosynthesis	[O]	Posttranslational modification, protein turnover, chaperones
gene000657	17.4574	14.715	15.191	13.4717	12.213	14.4561	1.026	0.759831		DNA endonuclease RBBP8 OS=Rattus norvegicus OX=10116 GN=Rbbp8 PE=2 SV=1	SAE2	DNA repair(GO:0006281)		endonuclease activity(GO:0004519)				hypothetical protein A7U60_g4261 [Sanghuangporus baumii]	DNA repair endonuclease SAE2 ctip carboxy-terminal OS=Pyrrhoderma noxium OX=2282107 GN=PNOK_0230700 PE=4 SV=1
gene000658	39.1756	40.2737	39.0209	25.2787	21.2356	23.9174	0.719324	2.54195e-13										hypothetical protein A7U60_g4262 [Sanghuangporus baumii]	Dienelactone hydrolase OS=Pyrrhoderma noxium OX=2282107 GN=PNOK_0230500 PE=4 SV=1
gene000659	97.5907	97.6153	92.7731	43.0843	39.106	37.3209	0.502193	3.99909e-76		Uncharacterized rhomboid protein AN10929 OS=Emericella nidulans (strain FGSC A4 / ATCC 38163 / CBS 112.46 / NRRL 194 / M139) OX=227321 GN=AN10929 PE=3 SV=1	Rhomboid		integral component of membrane(GO:0016021)	serine-type endopeptidase activity(GO:0004252)				rhomboid-domain-containing protein [Sanghuangporus baumii]	Rhomboid-like protein OS=Pyrrhoderma noxium OX=2282107 GN=PNOK_0230400 PE=3 SV=1	KOG2289	Rhomboid family proteins	[T]	Signal transduction mechanisms
gene000660	32.9718	33.176	32.1784	28.8583	29.058	29.3035	1.07387	0.0595595										hypothetical protein A7U60_g4264 [Sanghuangporus baumii]	Pseudouridylate synthase 4 OS=Pyrrhoderma noxium OX=2282107 GN=PNOK_0230300 PE=4 SV=1
gene000661	23.8665	21.1729	23.7197	13.7027	15.31	15.122	0.777562	0.0110961										hypothetical protein FOMMEDRAFT_155118 [Fomitiporia mediterranea MF3/22]	Uncharacterized protein OS=Neolentinus lepideus HHB14362 ss-1 OX=1314782 GN=NEOLEDRAFT_1086710 PE=4 SV=1
gene000662	45.4499	48.4251	47.3058	38.6534	35.5357	40.1161	0.979904	0.713992			Cut8	nuclear protein quality control by the ubiquitin-proteasome system(GO:0071630)| proteasome localization(GO:0031144)	nucleus(GO:0005634)					hypothetical protein A7U60_g4266 [Sanghuangporus baumii]	Uncharacterized protein OS=Pyrrhoderma noxium OX=2282107 GN=PNOK_0230100 PE=4 SV=1
gene000663	530.302	541.509	533.802	747.733	668.476	722.041	1.61167	3.98452e-40		13 kDa ribonucleoprotein-associated protein OS=Cryptococcus neoformans var. neoformans serotype D (strain B-3501A) OX=283643 GN=SNU13 PE=3 SV=1	Ribosomal_L7Ae				K12845	U4/U6 small nuclear ribonucleoprotein SNU13	ko03008:Ribosome biogenesis in eukaryotes|ko03040:Spliceosome	snRNP subunit [Sanghuangporus baumii]	L30e-like protein OS=Sistotremastrum niveocremeum HHB9708 OX=1314777 GN=SISNIDRAFT_411308 PE=4 SV=1	KOG3387	60S ribosomal protein 15.5kD/SNU13, NHP2/L7A family (includes ribonuclease P subunit p38), involved in splicing	[J]	Translation, ribosomal structure and biogenesis
gene000664	49.3218	49.5435	47.2755	41.3004	41.6603	42.7241	1.04115	0.319726										hypothetical protein A7U60_g4268 [Sanghuangporus baumii]	Uncharacterized protein OS=Pyrrhoderma noxium OX=2282107 GN=PNOK_0230100 PE=4 SV=1
gene000665	21.0871	22.0742	23.8151	20.2185	18.3918	18.925	1.03977	0.571786		RNA exonuclease 4 OS=Cryptococcus neoformans var. neoformans serotype D (strain B-3501A) OX=283643 GN=REX4 PE=3 SV=1					K18327	RNA exonuclease 4 [EC:3.1.-.-]	NA:NA	zf-C3HC4-domain-containing protein [Sanghuangporus baumii]	Nucleotide-binding frt1 OS=Pyrrhoderma noxium OX=2282107 GN=PNOK_0230000 PE=4 SV=1	KOG2249	3'-5' exonuclease	[L]	Replication, recombination and repair
gene000666	44.7419	41.5542	42.0864	41.2424	39.7286	40.1683	1.14229	3.14836e-05		Probable nucleoporin C890.06 OS=Schizosaccharomyces pombe (strain 972 / ATCC 24843) OX=284812 GN=SPAC890.06 PE=3 SV=3	Nucleoporin_N				K14312	nuclear pore complex protein Nup155	ko03013:RNA transport	nucleoporin [Sanghuangporus baumii]	Nucleoporin OS=Pyrrhoderma noxium OX=2282107 GN=PNOK_0229700 PE=4 SV=1	KOG1900	Nuclear pore complex, Nup155 component (D Nup154, sc Nup157/Nup170)	[U]	Intracellular trafficking, secretion, and vesicular transport
gene000667	494.891	498.692	478.902	398.136	397.449	396.674	0.980171	0.473996		Superoxide-generating NADPH oxidase heavy chain subunit A OS=Dictyostelium discoideum OX=44689 GN=noxA PE=2 SV=1	NAD_binding_6	oxidation-reduction process(GO:0055114)		oxidoreductase activity(GO:0016491)	K08008	NADPH oxidase 1	ko04066:HIF-1 signaling pathway|ko04145:Phagosome|ko04380:Osteoclast differentiation|ko04670:Leukocyte transendothelial migration	NADPH oxidase isoform 1 [Lentinula edodes]	NADPH oxidase isoform 1 OS=Lentinula edodes OX=5353 GN=LENED_007987 PE=4 SV=1	KOG0039	Ferric reductase, NADH/NADPH oxidase and related proteins	[Q]	Secondary metabolites biosynthesis, transport and catabolism
gene000668	42.3868	41.5524	41.7715	34.1506	35.5544	33.519	0.994206	0.893962		Transcription initiation factor TFIID subunit 5 OS=Schizosaccharomyces pombe (strain 972 / ATCC 24843) OX=284812 GN=taf5 PE=1 SV=1	WD40			protein binding(GO:0005515)	K03130	transcription initiation factor TFIID subunit 5	ko03022:Basal transcription factors	TFIID and SAGA subunit [Sanghuangporus baumii]	TFIID and SAGA subunit OS=Pyrrhoderma noxium OX=2282107 GN=PNOK_0229400 PE=4 SV=1	KOG0263	Transcription initiation factor TFIID, subunit TAF5 (also component of histone acetyltransferase SAGA)	[K]	Transcription
gene000669	36.8121	37.3046	33.9296	18.2577	17.3771	18.8985	0.610874	6.9088e-21										hypothetical protein A7U60_g4275 [Sanghuangporus baumii]	Uncharacterized protein OS=Pyrrhoderma noxium OX=2282107 GN=PNOK_0229200 PE=4 SV=1
gene000670	297.777	305.399	299.425	324.84	330.877	325.48	1.31606	4.2208e-31		Homocitrate dehydratase, mitochondrial OS=Schizosaccharomyces pombe (strain 972 / ATCC 24843) OX=284812 GN=SPBP4H10.15 PE=3 SV=3	6PGD	pentose-phosphate shunt(GO:0006098)| oxidation-reduction process(GO:0055114)| asparagine biosynthetic process(GO:0006529)		asparagine synthase (glutamine-hydrolyzing) activity(GO:0004066)| phosphogluconate dehydrogenase (decarboxylating) activity(GO:0004616)| protein binding(GO:0005515)| NADP binding(GO:0050661)	K17450	homoaconitase [EC:4.2.1.-]	ko00300:Lysine biosynthesis|ko01210:2-Oxocarboxylic acid metabolism|ko01230:Biosynthesis of amino acids	aconitate hydratase [Sanghuangporus baumii]	Aconitate hydratase, mitochondrial OS=Pyrrhoderma noxium OX=2282107 GN=PNOK_0228900 PE=3 SV=1	KOG0453	Aconitase/homoaconitase (aconitase superfamily)	[E]	Amino acid transport and metabolism
gene000671	13.4458	17.3766	17.3851	11.2132	11.4796	12.7259	0.889438	0.294617		rRNA-processing protein utp23 OS=Schizosaccharomyces pombe (strain 972 / ATCC 24843) OX=284812 GN=utp23 PE=3 SV=1	Fcf1		small-subunit processome(GO:0032040)		K14773	U3 small nucleolar RNA-associated protein 23	NA:NA	PIN domain-like protein [Neolentinus lepideus HHB14362 ss-1]	PIN domain-like protein OS=Neolentinus lepideus HHB14362 ss-1 OX=1314782 GN=NEOLEDRAFT_1152901 PE=4 SV=1	KOG3164	Uncharacterized proteins of PilT N-term./Vapc superfamily	[R]	General function prediction only
gene000672	8.60648	9.24666	9.15252	5.25272	4.82444	4.65921	0.660365	1.79922e-09		Beta-mannosidase B OS=Thielavia heterothallica OX=78579 GN=man9 PE=1 SV=1	Glyco_hydro_2	carbohydrate metabolic process(GO:0005975)		hydrolase activity, hydrolyzing O-glycosyl compounds(GO:0004553)	K01192	beta-mannosidase	ko00511:Other glycan degradation|ko04142:Lysosome	glycoside hydrolase [Sanghuangporus baumii]	Glycoside hydrolase family 2 protein OS=Jaapia argillacea MUCL 33604 OX=933084 GN=JAAARDRAFT_41032 PE=4 SV=1	KOG2230	Predicted beta-mannosidase	[G]	Carbohydrate transport and metabolism
gene000673	27.8103	25.4086	28.4713	27.7232	27.9987	27.7071	1.23674	1.40115e-08		MutS protein homolog 1 OS=Schizosaccharomyces pombe (strain 972 / ATCC 24843) OX=284812 GN=msh1 PE=3 SV=2	MutS_I	mismatch repair(GO:0006298)		ATP binding(GO:0005524)| mismatched DNA binding(GO:0030983)				hypothetical protein A7U60_g4279 [Sanghuangporus baumii]	Dna mismatch repair OS=Pyrrhoderma noxium OX=2282107 GN=PNOK_0228700 PE=4 SV=1
gene000674	370.718	368.085	363.572	385.516	379.268	384.14	1.26169	3.11661e-18		Septin homolog spn3 OS=Schizosaccharomyces pombe (strain 972 / ATCC 24843) OX=284812 GN=spn3 PE=1 SV=3	Septin			GTP binding(GO:0005525)	K16945	cell division control protein 11	NA:NA	septin [Sanghuangporus baumii]	Septin OS=Schizopora paradoxa OX=27342 GN=SCHPADRAFT_827241 PE=3 SV=1	KOG2655	Septin family protein (P-loop GTPase)	[U]	Intracellular trafficking, secretion, and vesicular transport
gene000675	23.8848	23.2462	24.3271	14.1974	12.7771	13.6657	0.688374	5.15618e-17										hypothetical protein A7U60_g4281 [Sanghuangporus baumii]	Uncharacterized protein OS=Pyrrhoderma noxium OX=2282107 GN=PNOK_0228500 PE=4 SV=1
gene000676	18.8634	18.2108	19.0703	19.5613	18.8553	18.9198	1.23631	1.8256e-09		Vacuolar protein sorting-associated protein VTA1 homolog OS=Homo sapiens OX=9606 GN=VTA1 PE=1 SV=1	RSN1_7TM		membrane(GO:0016020)					hypothetical protein A7U60_g4282 [Sanghuangporus baumii]	Uncharacterized protein OS=Pyrrhoderma noxium OX=2282107 GN=PNOK_0228400 PE=4 SV=1	KOG0917	Uncharacterized conserved protein	[S]	Function unknown
gene000677	36.0934	33.592	35.8899	27.1426	26.4342	27.693	0.932019	0.0972567		Protein sly1 OS=Schizosaccharomyces pombe (strain 972 / ATCC 24843) OX=284812 GN=sly1 PE=3 SV=1	Sec1	vesicle-mediated transport(GO:0016192)| vesicle docking involved in exocytosis(GO:0006904)			K19998	sec1 family domain-containing protein 1	NA:NA	Sly1 vesicle trafficking sec1-like protein [Sanghuangporus baumii]	SLY1 OS=Pyrrhoderma noxium OX=2282107 GN=PNOK_0228200 PE=3 SV=1	KOG1301	Vesicle trafficking protein Sly1 (Sec1 family)	[U]	Intracellular trafficking, secretion, and vesicular transport
gene000678	31.966	29.9868	30.3736	18.5384	17.2348	17.904	0.703741	3.9892e-15		Oxysterol-binding protein-related protein 3 OS=Mus musculus OX=10090 GN=Osbpl3 PE=1 SV=2	PH_8				K20463	oxysterol-binding protein-related protein 3/6/7	NA:NA	hypothetical protein A7U60_g4284 [Sanghuangporus baumii]	Oxysterol binding protein OS=Pyrrhoderma noxium OX=2282107 GN=PNOK_0228100 PE=4 SV=1	KOG1737	Oxysterol-binding protein	[I]	Lipid transport and metabolism
gene000679	11.8842	13.028	12.4567	11.2336	10.2223	10.7939	1.04435	0.512525		Probable beta-glucosidase L OS=Neosartorya fumigata (strain ATCC MYA-4609 / Af293 / CBS 101355 / FGSC A1100) OX=330879 GN=bglL PE=3 SV=1	Glyco_hydro_3	carbohydrate metabolic process(GO:0005975)		hydrolase activity, hydrolyzing O-glycosyl compounds(GO:0004553)	K05349	beta-glucosidase	ko00460:Cyanoamino acid metabolism|ko00500:Starch and sucrose metabolism|ko00940:Phenylpropanoid biosynthesis	hypothetical protein FOMMEDRAFT_187156 [Fomitiporia mediterranea MF3/22]	Glycoside hydrolase family 3 OS=Pyrrhoderma noxium OX=2282107 GN=PNOK_0228000 PE=4 SV=1
gene000680	194.179	204.327	201.491	226.856	223.841	221.919	1.35702	1.50695e-30		Prohibitin-1 OS=Schizosaccharomyces pombe (strain 972 / ATCC 24843) OX=284812 GN=phb1 PE=3 SV=1	RRM_1			nucleic acid binding(GO:0003676)	K13201	nucleolysin TIA-1/TIAR	NA:NA	predicted protein [Mycena chlorophos]	Uncharacterized protein OS=Mycena chlorophos OX=658473 GN=MCHLO_05347 PE=4 SV=1	KOG3083	Prohibitin	[O]	Posttranslational modification, protein turnover, chaperones
gene000681	57.6734	63.0877	62.757	48.2503	42.1534	49.3026	0.921237	0.161811			ATG16				K17890	autophagy-related protein 16-1	ko04140:Regulation of autophagy	ATG16-domain-containing protein [Sanghuangporus baumii]	ATG16-domain-containing OS=Pyrrhoderma noxium OX=2282107 GN=PNOK_0227800 PE=4 SV=1
gene000682	238.559	233.853	240.323	258.374	242.624	260.544	1.29341	9.62116e-16		Probable Ras-related protein Rab7 OS=Neurospora crassa (strain ATCC 24698 / 74-OR23-1A / CBS 708.71 / DSM 1257 / FGSC 987) OX=367110 GN=17E5.300 PE=3 SV=1	Ras			GTPase activity(GO:0003924)| GTP binding(GO:0005525)	K07897	Ras-related protein Rab-7A	ko04144:Endocytosis|ko04145:Phagosome	hypothetical protein A7U60_g4288 [Sanghuangporus baumii]	RAB small monomeric GTPase OS=Pyrrhoderma noxium OX=2282107 GN=PNOK_0227700 PE=4 SV=1	KOG0394	Ras-related GTPase	[R]	General function prediction only
gene000683	49.3289	47.8668	43.0252	60.8694	63.3669	62.0635	1.60845	2.5695e-33		Branched-chain-amino-acid aminotransferase, mitochondrial OS=Saccharomyces cerevisiae (strain ATCC 204508 / S288c) OX=559292 GN=BAT1 PE=1 SV=1	Aminotran_4			catalytic activity(GO:0003824)	K00826	branched-chain amino acid aminotransferase	ko00270:Cysteine and methionine metabolism|ko00280:Valine, leucine and isoleucine degradation|ko00290:Valine, leucine and isoleucine biosynthesis|ko00770:Pantothenate and CoA biosynthesis|ko01210:2-Oxocarboxylic acid metabolism|ko01230:Biosynthesis of amino acids	branched-chain amino acid aminotransferase II [Sanghuangporus baumii]	Branched-chain-amino-acid aminotransferase OS=Pyrrhoderma noxium OX=2282107 GN=PNOK_0227600 PE=3 SV=1	KOG0975	Branched chain aminotransferase BCAT1, pyridoxal phosphate enzymes type IV superfamily	[E]	Amino acid transport and metabolism
gene000684	127.641	140.047	137.152	135.506	142.565	142.955	1.25913	3.86066e-10		Probable 6-phosphogluconolactonase OS=Schizosaccharomyces pombe (strain 972 / ATCC 24843) OX=284812 GN=SPCC16C4.10 PE=3 SV=1	Glucosamine_iso	carbohydrate metabolic process(GO:0005975)			K01057	6-phosphogluconolactonase	ko00030:Pentose phosphate pathway|ko01200:Carbon metabolism	6-phosphogluconolactonase [Sanghuangporus baumii]	6-phosphogluconolactonase OS=Pyrrhoderma noxium OX=2282107 GN=PNOK_0227500 PE=4 SV=1	KOG3147	6-phosphogluconolactonase - like protein	[G]	Carbohydrate transport and metabolism
gene000685	201.283	210.671	196.868	198.298	205.426	201.809	1.20406	3.24304e-11										hypothetical protein A7U60_g4291 [Sanghuangporus baumii]	Uncharacterized protein OS=Pyrrhoderma noxium OX=2282107 GN=PNOK_0227400 PE=4 SV=1
gene000686	13.2924	14.2035	11.5526	17.9975	15.0143	16.2753	1.52665	8.45664e-08		Sorting nexin-25 OS=Mus musculus OX=10090 GN=Snx25 PE=1 SV=3	PXA							hypothetical protein A7U60_g4292 [Sanghuangporus baumii]	Pxa domain-containing OS=Pyrrhoderma noxium OX=2282107 GN=PNOK_0227300 PE=4 SV=1
gene000687	143.775	144.975	140.192	100.002	102.626	105.127	0.868642	7.42443e-05			bZIP_1	regulation of transcription, DNA-templated(GO:0006355)		DNA-binding transcription factor activity(GO:0003700)				hypothetical protein A7U60_g4293 [Sanghuangporus baumii]	Uncharacterized protein OS=Pyrrhoderma noxium OX=2282107 GN=PNOK_0227100 PE=4 SV=1
gene000688	23.5786	23.8079	24.5335	22.3978	17.6284	19.0961	0.994493	0.909532			zf-C2H2_jaz			nucleic acid binding(GO:0003676)				hypothetical protein FOMMEDRAFT_140113 [Fomitiporia mediterranea MF3/22]	G patch domain containing 8 OS=Pyrrhoderma noxium OX=2282107 GN=PNOK_0227000 PE=4 SV=1	KOG1994	Predicted RNA binding protein, contains G-patch and Zn-finger domains	[A]	RNA processing and modification
gene000689	9.78738	8.63879	9.23967	6.99947	6.6198	6.86819	0.896549	0.0545917		ATP-dependent DNA helicase mph1 OS=Aspergillus oryzae (strain ATCC 42149 / RIB 40) OX=510516 GN=mph1 PE=3 SV=2	ResIII			hydrolase activity(GO:0016787)| DNA binding(GO:0003677)| ATP binding(GO:0005524)	K14635	ATP-dependent DNA helicase MPH1	NA:NA	P-loop containing nucleoside triphosphate hydrolase protein [Sanghuangporus baumii]	P-loop containing nucleoside triphosphate hydrolase OS=Pyrrhoderma noxium OX=2282107 GN=PNOK_0226800 PE=4 SV=1	KOG0354	DEAD-box like helicase	[R]	General function prediction only
gene000690	28.8553	29.5254	29.7874	27.5542	24.931	26.4264	1.08321	0.0613728		RNA-binding protein 26 OS=Xenopus laevis OX=8355 GN=rbm26 PE=2 SV=2	PWI	mRNA processing(GO:0006397)			K13192	RNA-binding protein 26	NA:NA	hypothetical protein A7U60_g4296 [Sanghuangporus baumii]	Ccch zinc finger and rrm domain-containing OS=Pyrrhoderma noxium OX=2282107 GN=PNOK_0226700 PE=4 SV=1	KOG2135	Proteins containing the RNA recognition motif	[R]	General function prediction only
gene000691	99.8078	97.8125	96.9216	90.0286	86.589	86.9687	1.08327	0.00435005		WD repeat-containing protein 70 OS=Mus musculus OX=10090 GN=Wdr70 PE=1 SV=1	WD40			protein binding(GO:0005515)				hypothetical protein A7U60_g4297 [Sanghuangporus baumii]	Uncharacterized protein OS=Neolentinus lepideus HHB14362 ss-1 OX=1314782 GN=NEOLEDRAFT_1164515 PE=4 SV=1	KOG0772	Uncharacterized conserved protein, contains WD40 repeat	[S]	Function unknown
gene000692	96.9868	99.0985	92.4174	87.7016	80.4866	81.5471	1.04753	0.345861										hypothetical protein A7U60_g4298 [Sanghuangporus baumii]	Uncharacterized protein OS=Pyrrhoderma noxium OX=2282107 GN=PNOK_0226400 PE=4 SV=1
gene000693	68.9526	72.8231	71.3352	70.1104	67.4019	69.043	1.17318	0.0019549		Frataxin homolog, mitochondrial OS=Schizosaccharomyces pombe (strain 972 / ATCC 24843) OX=284812 GN=SPCC1183.03c PE=3 SV=1	Frataxin_Cyay	iron-sulfur cluster assembly(GO:0016226)		ferric iron binding(GO:0008199)	K19054	frataxin	ko00860:Porphyrin and chlorophyll metabolism	Frataxin [Fomitiporia mediterranea MF3/22]	Frataxin OS=Pyrrhoderma noxium OX=2282107 GN=PNOK_0226300 PE=4 SV=1	KOG3413	Mitochondrial matrix protein frataxin, involved in Fe/S protein biosynthesis	[P]	Inorganic ion transport and metabolism
gene000694	39.9056	39.5256	36.895	482.406	470.079	477.213	14.8767	0	Up									hypothetical protein A7U60_g4300 [Sanghuangporus baumii]	Uncharacterized protein OS=Pyrrhoderma noxium OX=2282107 GN=PNOK_0226200 PE=4 SV=1
gene000695	88.2057	81.606	92.4353	196.138	185.907	200.474	2.68948	2.29021e-134	Up	Protein P80 OS=Dictyostelium discoideum OX=44689 GN=p80 PE=2 SV=1	Ctr	copper ion transmembrane transport(GO:0035434)	integral component of membrane(GO:0016021)	copper ion transmembrane transporter activity(GO:0005375)				hypothetical protein FOMMEDRAFT_167322 [Fomitiporia mediterranea MF3/22]	Copper transporter OS=Pyrrhoderma noxium OX=2282107 GN=PNOK_0226100 PE=4 SV=1
gene000696	42.2333	47.4194	43.6968	54.3221	52.1469	52.1151	1.43922	9.26416e-18		Putative thiosulfate sulfurtransferase, mitochondrial OS=Schizosaccharomyces pombe (strain 972 / ATCC 24843) OX=284812 GN=SPAC4H3.07c PE=3 SV=2	Rhodanese							hypothetical protein A7U60_g4303 [Sanghuangporus baumii]	Uncharacterized protein OS=Pyrrhoderma noxium OX=2282107 GN=PNOK_0225900 PE=4 SV=1	KOG1530	Rhodanese-related sulfurtransferase	[P]	Inorganic ion transport and metabolism
gene000697	34.5988	33.9967	34.546	22.9806	24.6039	23.5837	0.83555	0.00129725		Sorting nexin-24 OS=Mus musculus OX=10090 GN=Snx24 PE=1 SV=1	PX			phosphatidylinositol binding(GO:0035091)	K08502	regulator of vacuolar morphogenesis	ko04130:SNARE interactions in vesicular transport	syntaxin [Sanghuangporus baumii]	Syntaxin OS=Pyrrhoderma noxium OX=2282107 GN=PNOK_0225800 PE=4 SV=1	KOG2101	Intermediate filament-like protein, sorting nexins, and related proteins containing PX (PhoX) domain(s)	[D]	Cell cycle control, cell division, chromosome partitioning
gene000698	418.428	423.907	412.277	151.103	151.885	155.383	0.442297	1.74254e-148	Down									hypothetical protein A7U60_g4305 [Sanghuangporus baumii]	Uncharacterized protein OS=Pyrrhoderma noxium OX=2282107 GN=PNOK_0225700 PE=4 SV=1
gene000699	24.4684	23.8689	23.7786	19.9238	18.795	20.4797	0.993669	0.929518		Uncharacterized MFS-type transporter C1399.02 OS=Schizosaccharomyces pombe (strain 972 / ATCC 24843) OX=284812 GN=SPAC1399.02 PE=3 SV=1	MFS_1	transmembrane transport(GO:0055085)	integral component of membrane(GO:0016021)					MFS general substrate transporter [Sanghuangporus baumii]	MFS general substrate transporter OS=Pyrrhoderma noxium OX=2282107 GN=PNOK_0225600 PE=4 SV=1	KOG0254	Predicted transporter (major facilitator superfamily)	[R]	General function prediction only
gene000700	93.1637	93.2438	100.81	91.5099	88.6381	86.7344	1.12493	0.00102943		5&apos;-AMP-activated protein kinase subunit gamma OS=Schizosaccharomyces pombe (strain 972 / ATCC 24843) OX=284812 GN=cbs2 PE=1 SV=2	CBS				K07200	5'-AMP-activated protein kinase, regulatory gamma subunit	ko04068:FoxO signaling pathway|ko04152:AMPK signaling pathway|ko04211:Longevity regulating pathway|ko04213:Longevity regulating pathway - multiple species|ko04710:Circadian rhythm|ko04910:Insulin signaling pathway|ko04920:Adipocytokine signaling pathway|ko04921:Oxytocin signaling pathway|ko04922:Glucagon signaling pathway	CBS-domain-containing [Pyrrhoderma noxium]	CBS-domain-containing OS=Pyrrhoderma noxium OX=2282107 GN=PNOK_0225400 PE=4 SV=1	KOG1764	5'-AMP-activated protein kinase, gamma subunit	[C]	Energy production and conversion
gene000701	114.87	111.281	111.446	81.6669	84.1426	84.3331	0.897139	0.000609542		Protein ssh4 OS=Aspergillus clavatus (strain ATCC 1007 / CBS 513.65 / DSM 816 / NCTC 3887 / NRRL 1) OX=344612 GN=ssh4 PE=3 SV=1	SPRY			protein binding(GO:0005515)				SPRY-domain-containing protein [Fomitiporia mediterranea MF3/22]	SPRY-domain-containing protein OS=Schizopora paradoxa OX=27342 GN=SCHPADRAFT_827267 PE=4 SV=1	KOG1477	SPRY domain-containing proteins	[R]	General function prediction only
gene000702	83.7584	82.9934	87.8767	80.1287	75.1098	83.8192	1.13656	0.00467714		Golgi apparatus membrane protein TVP23 OS=Coprinopsis cinerea (strain Okayama-7 / 130 / ATCC MYA-4618 / FGSC 9003) OX=240176 GN=TVP23 PE=3 SV=2	DUF846		integral component of membrane(GO:0016021)					Golgi apparatus membrane protein TVP23 [Schizopora paradoxa]	Golgi apparatus membrane protein TVP23 OS=Schizopora paradoxa OX=27342 GN=SCHPADRAFT_903695 PE=3 SV=1	KOG3195	Uncharacterized membrane protein NPD008/CGI-148	[R]	General function prediction only
gene000703	72.6038	66.1595	70.6766	48.1265	47.2121	44.663	0.809318	3.58482e-10		Dual specificity protein phosphatase 2 OS=Mus musculus OX=10090 GN=Dusp2 PE=1 SV=2	DSPc	dephosphorylation(GO:0016311)		protein tyrosine/serine/threonine phosphatase activity(GO:0008138)	K11240	tyrosine-protein phosphatase MSG5	ko04011:MAPK signaling pathway - yeast	hypothetical protein FOMMEDRAFT_146129 [Fomitiporia mediterranea MF3/22]	Phosphatases II OS=Pyrrhoderma noxium OX=2282107 GN=PNOK_0225100 PE=4 SV=1	KOG1716	Dual specificity phosphatase	[V]	Defense mechanisms
gene000704	95.1001	91.0168	98.555	104.648	108.964	111.655	1.3837	1.95017e-24		Mitochondrial respiratory chain complexes assembly protein rca1 OS=Schizosaccharomyces pombe (strain 972 / ATCC 24843) OX=284812 GN=yta12 PE=3 SV=1	AAA	proteolysis(GO:0006508)	integral component of membrane(GO:0016021)	metalloendopeptidase activity(GO:0004222)| ATP binding(GO:0005524)| zinc ion binding(GO:0008270)	K08956	AFG3 family protein [EC:3.4.24.-]	NA:NA	ATP-dependent metallopeptidase Hfl [Sanghuangporus baumii]	ATP-dependent metallopeptidase Hfl OS=Schizopora paradoxa OX=27342 GN=SCHPADRAFT_851751 PE=3 SV=1	KOG0731	AAA+-type ATPase containing the peptidase M41 domain	[O]	Posttranslational modification, protein turnover, chaperones
gene000705	36.3047	36.2096	38.054	19.3219	19.0814	19.8917	0.638328	3.91455e-23		60S ribosome subunit biogenesis protein nip7 OS=Schizosaccharomyces pombe (strain 972 / ATCC 24843) OX=284812 GN=nip7 PE=3 SV=1	MFS_1	transmembrane transport(GO:0055085)	integral component of membrane(GO:0016021)					MFS general substrate transporter [Sanghuangporus baumii]	MFS general substrate transporter OS=Pyrrhoderma noxium OX=2282107 GN=PNOK_0224900 PE=4 SV=1	KOG3492	Ribosome biogenesis protein NIP7	[J]	Translation, ribosomal structure and biogenesis
gene000706	35.4235	34.7633	35.0119	27.6662	27.5729	26.0089	0.93499	0.0333062		Protein byr4 OS=Schizosaccharomyces pombe (strain 972 / ATCC 24843) OX=284812 GN=byr4 PE=1 SV=1	NRDE-2							DUF1740-domain-containing protein [Sanghuangporus baumii]	Unplaced genomic scaffold scaffold_3, whole genome shotgun sequence OS=Pisolithus microcarpus 441 OX=765257 GN=PISMIDRAFT_21066 PE=3 SV=1
gene000707	116.909	125.343	118.26	150.616	143.533	144.323	1.47199	2.86989e-39		Citrate/oxoglutarate carrier protein OS=Saccharomyces cerevisiae (strain ATCC 204508 / S288c) OX=559292 GN=YHM2 PE=1 SV=1	Mito_carr		integral component of membrane(GO:0016021)					Citrate/oxoglutarate carrier protein [Grifola frondosa]	Citrate/oxoglutarate carrier protein OS=Grifola frondosa OX=5627 GN=YHM2 PE=3 SV=1	KOG0756	Mitochondrial tricarboxylate/dicarboxylate carrier proteins	[C]	Energy production and conversion
gene000708	55.8716	57.4587	55.5226	41.9082	38.4376	38.2097	0.849701	4.50312e-07										hypothetical protein A7U60_g4520 [Sanghuangporus baumii]	Uncharacterized protein OS=Pyrrhoderma noxium OX=2282107 GN=PNOK_0224200 PE=4 SV=1
gene000709	11.0225	12.8587	13.6588	7.20722	7.20636	5.51488	0.642568	2.60273e-05		Urease accessory protein D OS=Arabidopsis thaliana OX=3702 GN=URED PE=2 SV=1	UreD	nitrogen compound metabolic process(GO:0006807)		nickel cation binding(GO:0016151)	K03190	urease accessory protein	NA:NA	UreD-domain-containing protein [Sanghuangporus baumii]	Sec39-domain-containing OS=Pyrrhoderma noxium OX=2282107 GN=PNOK_0224100 PE=3 SV=1
gene000710	15.6501	15.1466	14.5024	11.2083	11.655	11.3401	0.914166	0.0875047		Neuroblastoma-amplified sequence OS=Danio rerio OX=7955 GN=nbas PE=2 SV=1	Sec39	retrograde vesicle-mediated transport, Golgi to ER(GO:0006890)			K20473	neuroblastoma-amplified sequence	NA:NA	Sec39-domain-containing protein [Sanghuangporus baumii]	Sec39-domain-containing OS=Pyrrhoderma noxium OX=2282107 GN=PNOK_0224100 PE=3 SV=1	KOG1797	Uncharacterized conserved protein (Neuroblastoma-amplified protein)	[S]	Function unknown
gene000711	39.9312	36.4606	36.6697	27.0411	24.5341	24.4326	0.813668	7.34464e-07										hypothetical protein A7U60_g4517 [Sanghuangporus baumii]	Uncharacterized protein OS=Pyrrhoderma noxium OX=2282107 GN=PNOK_0224000 PE=4 SV=1
gene000712	44.8077	42.9686	43.0775	42.0217	40.4603	47.2951	1.2007	0.0144545			Cgr1				K14822	rRNA-processing protein CGR1	NA:NA	hypothetical protein FOMMEDRAFT_133406 [Fomitiporia mediterranea MF3/22]	rRNA-processing protein OS=Pyrrhoderma noxium OX=2282107 GN=PNOK_0223900 PE=3 SV=1
gene000713	28.2382	28.0307	27.777	23.9931	24.2174	22.7742	1.02248	0.610994		Vacuolar protein sorting-associated protein 18 homolog OS=Danio rerio OX=7955 GN=vps18 PE=2 SV=2	Pep3_Vps18				K20181	vacuolar protein sorting-associated protein 18	NA:NA	DigA protein [Sanghuangporus baumii]	Vacuolar sorting OS=Pyrrhoderma noxium OX=2282107 GN=PNOK_0223800 PE=4 SV=1	KOG2034	Vacuolar sorting protein PEP3/VPS18	[U]	Intracellular trafficking, secretion, and vesicular transport
gene000714	256.237	265.39	261.211	131.915	128.736	132.394	0.607765	1.57682e-48		Sedoheptulose 1,7-bisphosphatase OS=Saccharomyces cerevisiae (strain ATCC 204508 / S288c) OX=559292 GN=SHB17 PE=1 SV=1	His_Phos_1							phosphoglycerate mutase-like protein [Sanghuangporus baumii]	Phosphoglycerate mutase OS=Pyrrhoderma noxium OX=2282107 GN=PNOK_0223700 PE=4 SV=1	KOG0235	Phosphoglycerate mutase	[G]	Carbohydrate transport and metabolism
gene000715	45.8063	43.6952	40.5513	28.0801	24.8148	30.2518	0.773732	0.000115329			Seipin	lipid storage(GO:0019915)						hypothetical protein A7U60_g4513 [Sanghuangporus baumii]	Uncharacterized protein OS=Schizopora paradoxa OX=27342 GN=SCHPADRAFT_822109 PE=4 SV=1
gene000716	23.3834	24.9387	21.7626	14.2801	14.8276	15.5152	0.770729	0.00236883										hypothetical protein A7U60_g4512 [Sanghuangporus baumii]	Uncharacterized protein OS=Pyrrhoderma noxium OX=2282107 GN=PNOK_0223500 PE=4 SV=1
gene000717	57.0766	58.7947	63.7083	39.2634	45.7473	43.853	0.869246	0.026091										LCCL domain-containing protein [Sanghuangporus baumii]	LCCL domain-containing OS=Pyrrhoderma noxium OX=2282107 GN=PNOK_0223400 PE=4 SV=1
gene000718	35.5605	35.0133	33.204	22.8025	23.8975	22.3782	0.805882	1.02729e-06			LCCL							LCCL domain-containing protein [Sanghuangporus baumii]	LCCL domain-containing OS=Pyrrhoderma noxium OX=2282107 GN=PNOK_0223300 PE=4 SV=1
gene000719	44.4541	44.8008	49.9986	29.209	28.9492	28.2942	0.751694	3.65875e-06										hypothetical protein A7U60_g4509 [Sanghuangporus baumii]	Uncharacterized protein OS=Pyrrhoderma noxium OX=2282107 GN=PNOK_0223000 PE=4 SV=1
gene000720	59.6467	61.8992	63.3424	76.9525	79.1841	81.5333	1.55644	2.34527e-53			TRAPPC-Trs85				K20305	trafficking protein particle complex subunit 8	NA:NA	hypothetical protein A7U60_g4508 [Sanghuangporus baumii]	Uncharacterized protein OS=Pyrrhoderma noxium OX=2282107 GN=PNOK_0222800 PE=4 SV=1
gene000721	22.3916	24.7004	22.8456	25.7383	24.649	24.8234	1.30148	5.79737e-08										hypothetical protein A7U60_g4507 [Sanghuangporus baumii]	Uncharacterized protein OS=Schizopora paradoxa OX=27342 GN=SCHPADRAFT_994695 PE=4 SV=1
gene000722	82.1183	82.2854	82.5441	107.191	111.996	107.956	1.60399	2.13361e-50		Methylmalonate-semialdehyde dehydrogenase [acylating], mitochondrial OS=Mus musculus OX=10090 GN=Aldh6a1 PE=1 SV=1	Aldedh	oxidation-reduction process(GO:0055114)		oxidoreductase activity(GO:0016491)	K00140	malonate-semialdehyde dehydrogenase (acetylating) / methylmalonate-semialdehyde dehydrogenase	ko00280:Valine, leucine and isoleucine degradation|ko00410:beta-Alanine metabolism|ko00562:Inositol phosphate metabolism|ko00640:Propanoate metabolism|ko01200:Carbon metabolism	Methylmalonate-semialdehyde dehydrogenase [Fomitiporia mediterranea MF3/22]	Methylmalonate-semialdehyde dehydrogenase OS=Pyrrhoderma noxium OX=2282107 GN=PNOK_0222600 PE=4 SV=1	KOG2449	Methylmalonate semialdehyde dehydrogenase	[G]	Carbohydrate transport and metabolism
gene000723	48.2439	44.7363	44.4694	36.9141	33.699	36.9835	0.947516	0.17767		Pre-rRNA-processing protein esf1 OS=Schizosaccharomyces pombe (strain 972 / ATCC 24843) OX=284812 GN=esf1 PE=1 SV=1	NUC153		nucleus(GO:0005634)					hypothetical protein A7U60_g4505 [Sanghuangporus baumii]	Uncharacterized protein OS=Jaapia argillacea MUCL 33604 OX=933084 GN=JAAARDRAFT_381668 PE=4 SV=1	KOG2318	Uncharacterized conserved protein	[S]	Function unknown
gene000724	19.0215	24.8928	18.9755	8.5289	5.25168	9.94194	0.455905	2.54819e-05	Down	Molybdopterin synthase catalytic subunit OS=Drosophila simulans OX=7240 GN=Mocs2 PE=3 SV=1	MoaE	Mo-molybdopterin cofactor biosynthetic process(GO:0006777)			K03635	molybdopterin synthase catalytic subunit	ko00790:Folate biosynthesis|ko04122:Sulfur relay system	molybdenum cofactor synthesis 2 [Sanghuangporus baumii]	Uncharacterized protein OS=Fomitopsis pinicola (strain FP-58527) OX=743788 GN=FOMPIDRAFT_127797 PE=4 SV=1	KOG3307	Molybdopterin converting factor subunit 2	[H]	Coenzyme transport and metabolism
gene000725	65.5602	71.8119	73.8629	64.6237	66.3268	67.4811	1.13735	0.00102552		Pseudouridine-metabolizing bifunctional protein C1861.05 OS=Schizosaccharomyces pombe (strain 972 / ATCC 24843) OX=284812 GN=SPBC1861.05 PE=3 SV=1	Indigoidine_A			hydrolase activity, acting on glycosyl bonds(GO:0016798)	K16330	pseudouridylate synthase / pseudouridine kinase	ko00240:Pyrimidine metabolism	hypothetical protein A7U60_g4502 [Sanghuangporus baumii]	Indigoidine synthase A OS=Pyrrhoderma noxium OX=2282107 GN=PNOK_0187800 PE=3 SV=1	KOG3009	Predicted carbohydrate kinase, contains PfkB domain	[R]	General function prediction only
gene000726	25.3184	24.8805	26.0834	19.1098	18.3494	19.66	0.906508	0.0614395		Putative ATP-dependent helicase IRC3 OS=Saccharomyces cerevisiae (strain ATCC 204508 / S288c) OX=559292 GN=IRC3 PE=1 SV=1	Helicase_C			hydrolase activity(GO:0016787)| DNA binding(GO:0003677)| ATP binding(GO:0005524)	K17677	ATP-dependent helicase IRC3 [EC:3.6.4.-]	NA:NA	P-loop containing nucleoside triphosphate hydrolase protein [Fomitiporia mediterranea MF3/22]	p-loop containing nucleoside triphosphate hydrolase protein OS=Schizopora paradoxa OX=27342 GN=SCHPADRAFT_822147 PE=4 SV=1
gene000727	199.314	227.473	237.195	272.574	277.813	279.224	1.51269	1.24962e-20		Nuclear movement protein nudC OS=Emericella nidulans (strain FGSC A4 / ATCC 38163 / CBS 112.46 / NRRL 194 / M139) OX=227321 GN=nudC PE=3 SV=1	CS							nuclear movement protein nudC [Fomitiporia mediterranea MF3/22]	Nuclear movement protein nudC OS=Polyporus brumalis OX=139420 GN=OH76DRAFT_1396109 PE=4 SV=1	KOG2265	Nuclear distribution protein NUDC	[T]	Signal transduction mechanisms
gene000728	47.0813	46.171	49.4937	54.4092	59.5214	55.4713	1.43726	4.35452e-18		E3 SUMO-protein ligase pli1 OS=Schizosaccharomyces pombe (strain 972 / ATCC 24843) OX=284812 GN=pli1 PE=1 SV=3	PINIT			zinc ion binding(GO:0008270)	K04706	E3 SUMO-protein ligase PIAS1 [EC:2.3.2.-]	ko04120:Ubiquitin mediated proteolysis|ko04630:Jak-STAT signaling pathway	hypothetical protein A7U60_g560 [Sanghuangporus baumii]	Miz zinc finger OS=Pyrrhoderma noxium OX=2282107 GN=PNOK_0188100 PE=4 SV=1	KOG2169	Zn-finger transcription factor	[K]	Transcription
gene000729	1909.17	1964.04	1940.59	3018.29	2972.64	2974.53	1.86676	9.81327e-154		ADP,ATP carrier protein OS=Neurospora crassa (strain ATCC 24698 / 74-OR23-1A / CBS 708.71 / DSM 1257 / FGSC 987) OX=367110 GN=aac PE=3 SV=1	Mito_carr				K05863	solute carrier family 25 (mitochondrial adenine nucleotide translocator), member 4/5/6/31	ko04020:Calcium signaling pathway|ko04022:cGMP-PKG signaling pathway	mitochondrial carrier [Fomitiporia mediterranea MF3/22]	Unplaced genomic scaffold SPHSTscaffold_38, whole genome shotgun sequence OS=Sphaerobolus stellatus SS14 OX=990650 GN=M422DRAFT_30122 PE=3 SV=1	KOG0749	Mitochondrial ADP/ATP carrier proteins	[C]	Energy production and conversion
gene000730	45.7211	42.5111	43.6618	79.0815	76.644	77.0755	2.13684	5.45842e-122	Up		BRCT_2							hypothetical protein FOMMEDRAFT_140150 [Fomitiporia mediterranea MF3/22]	Uncharacterized protein OS=Schizopora paradoxa OX=27342 GN=SCHPADRAFT_187692 PE=4 SV=1
gene000731	11.4905	10.4747	12.0689	4.31345	3.74321	3.63722	0.415876	9.39097e-21	Down
gene000732	957.379	956.26	894.409	1208.46	1173.31	1210.79	1.54859	2.72184e-65		40S ribosomal protein S16-A OS=Schizosaccharomyces pombe (strain 972 / ATCC 24843) OX=284812 GN=rps1601 PE=2 SV=1	Ribosomal_S9	translation(GO:0006412)	ribosome(GO:0005840)	structural constituent of ribosome(GO:0003735)	K02960	small subunit ribosomal protein S16e	ko03010:Ribosome	ribosomal protein S9 [Sanghuangporus baumii]	40S ribosomal S16 OS=Pyrrhoderma noxium OX=2282107 GN=PNOK_0188500 PE=3 SV=1	KOG1753	40S ribosomal protein S16	[J]	Translation, ribosomal structure and biogenesis
gene000733	32.5227	32.1325	31.0766	53.7672	45.365	46.7541	1.84379	1.04381e-20		50S ribosomal protein L4 OS=Desulfococcus oleovorans (strain DSM 6200 / Hxd3) OX=96561 GN=rplD PE=3 SV=1	Ribosomal_L4	translation(GO:0006412)	ribosome(GO:0005840)	structural constituent of ribosome(GO:0003735)	K02926	large subunit ribosomal protein L4	ko03010:Ribosome	ribosomal protein L4 [Sanghuangporus baumii]	Ribosomal L4 OS=Pyrrhoderma noxium OX=2282107 GN=PNOK_0188600 PE=3 SV=1	KOG1624	Mitochondrial/chloroplast ribosomal protein L4	[J]	Translation, ribosomal structure and biogenesis
gene000734	29.822	27.8848	27.3716	28.1175	21.3142	24.086	1.04526	0.679235		DNA repair protein RAD51 OS=Ustilago maydis (strain 521 / FGSC 9021) OX=237631 GN=RAD51 PE=3 SV=1	Rad51				K04482	DNA repair protein RAD51	ko03440:Homologous recombination|ko03460:Fanconi anemia pathway	Rad51-domain-containing protein [Sanghuangporus baumii]	DNA repair protein RAD51 homolog OS=Pyrrhoderma noxium OX=2282107 GN=PNOK_0188700 PE=3 SV=1	KOG1433	DNA repair protein RAD51/RHP55	[L]	Replication, recombination and repair
gene000735	6.88255	6.95868	7.75039	6.43121	5.68824	6.48587	1.04304	0.67546										hypothetical protein A7U60_g2679 [Sanghuangporus baumii]
gene000736	8.80392	9.63555	8.9036	7.94507	9.57885	11.281	1.27599	0.048085		Uncharacterized protein YxjH OS=Bacillus subtilis (strain 168) OX=224308 GN=yxjH PE=4 SV=4	Meth_synt_2	methionine biosynthetic process(GO:0009086)		zinc ion binding(GO:0008270)| 5-methyltetrahydropteroyltriglutamate-homocysteine S-methyltransferase activity(GO:0003871)				UROD/MetE-like protein [Fomitiporia mediterranea MF3/22]	UROD OS=Pyrrhoderma noxium OX=2282107 GN=PNOK_0188900 PE=4 SV=1
gene000737	45.6988	44.8392	39.57	40.7993	40.0701	42.4905	1.14762	0.00496823			SH3BGR							hypothetical protein A7U60_g2677 [Sanghuangporus baumii]	Thioredoxin domain-containing OS=Pyrrhoderma noxium OX=2282107 GN=PNOK_0189600 PE=4 SV=1
gene000738	143.353	145.78	141.917	177.755	174.289	170.123	1.46635	2.17919e-43		D-3-phosphoglycerate dehydrogenase 1 OS=Saccharomyces cerevisiae (strain ATCC 204508 / S288c) OX=559292 GN=SER3 PE=1 SV=1	adh_short	oxidation-reduction process(GO:0055114)		NAD binding(GO:0051287)| oxidoreductase activity, acting on the CH-OH group of donors, NAD or NADP as acceptor(GO:0016616)	K00058	D-3-phosphoglycerate dehydrogenase / 2-oxoglutarate reductase	ko00260:Glycine, serine and threonine metabolism|ko00680:Methane metabolism|ko01200:Carbon metabolism|ko01230:Biosynthesis of amino acids	hypothetical protein A7U60_g2675 [Sanghuangporus baumii]	D-3-phosphoglycerate dehydrogenase OS=Pyrrhoderma noxium OX=2282107 GN=PNOK_0189400 PE=3 SV=1	KOG0068	D-3-phosphoglycerate dehydrogenase, D-isomer-specific 2-hydroxy acid dehydrogenase superfamily	[E]	Amino acid transport and metabolism
gene000739	79.0947	79.0418	81.3886	63.528	56.6372	61.015	0.915481	0.0115972		Imidazole glycerol phosphate synthase hisHF OS=Emericella nidulans (strain FGSC A4 / ATCC 38163 / CBS 112.46 / NRRL 194 / M139) OX=227321 GN=hisHF PE=3 SV=2	GATase	histidine biosynthetic process(GO:0000105)			K01663	imidazole glycerol-phosphate synthase	ko00340:Histidine metabolism|ko01230:Biosynthesis of amino acids	imidazoleglycerol phosphate synthase [Sanghuangporus baumii]	Imidazole glycerol phosphate synthase hisHF OS=Ceriporiopsis subvermispora (strain B) OX=914234 GN=CERSUDRAFT_110673 PE=3 SV=1	KOG0623	Glutamine amidotransferase/cyclase	[E]	Amino acid transport and metabolism
gene000740	100.526	101.962	97.1675	95.3046	95.7669	95.8254	1.15901	1.36808e-05		Uncharacterized protein YHR097C OS=Saccharomyces cerevisiae (strain ATCC 204508 / S288c) OX=559292 GN=YHR097C PE=1 SV=1	Pal1							hypothetical protein A7U60_g2673 [Sanghuangporus baumii]	Imidazoleglycerol phosphate synthase OS=Pyrrhoderma noxium OX=2282107 GN=PNOK_0189200 PE=4 SV=1
gene000741	51.9146	53.1347	49.2422	48.837	49.1792	48.8288	1.15208	0.000216172		Delta 8-(E)-sphingolipid desaturase OS=Komagataella phaffii (strain GS115 / ATCC 20864) OX=644223 GN=PAS_chr1-1_0013 PE=3 SV=1	FA_desaturase	lipid metabolic process(GO:0006629)			K13076	sphingolipid 8-(E)-desaturase	NA:NA	delta 8-sphingoloid desaturase protein [Sanghuangporus baumii]	Uncharacterized protein OS=Jaapia argillacea MUCL 33604 OX=933084 GN=JAAARDRAFT_29485 PE=4 SV=1	KOG4232	Delta 6-fatty acid desaturase/delta-8 sphingolipid desaturase	[I]	Lipid transport and metabolism
gene000742	1040.94	1115.26	1040.73	1605.65	1564.22	1555.39	1.78895	3.94813e-120		60S ribosomal protein L13 OS=Schizosaccharomyces pombe (strain 972 / ATCC 24843) OX=284812 GN=rpl13 PE=1 SV=1	Ribosomal_L13e	translation(GO:0006412)	intracellular(GO:0005622)| ribosome(GO:0005840)	structural constituent of ribosome(GO:0003735)	K02873	large subunit ribosomal protein L13e	ko03010:Ribosome	60S ribosomal protein L13 [Fomitiporia mediterranea MF3/22]	60S ribosomal protein L13 OS=Trametes coccinea BRFM310 OX=1353009 GN=PYCCODRAFT_1434588 PE=3 SV=1	KOG3295	60S Ribosomal protein L13	[J]	Translation, ribosomal structure and biogenesis
gene000743	90.5892	92.674	93.9499	72.932	69.6132	75.0508	0.950186	0.325109		Low molecular weight phosphotyrosine protein phosphatase OS=Schizosaccharomyces pombe (strain 972 / ATCC 24843) OX=284812 GN=stp1 PE=2 SV=1	LMWPc				K14394	low molecular weight phosphotyrosine protein phosphatase	NA:NA	phosphotyrosine protein phosphatase [Fomitiporia mediterranea MF3/22]	LMWPc-domain-containing protein OS=Gloeophyllum trabeum (strain ATCC 11539 / FP-39264 / Madison 617) OX=670483 GN=GLOTRDRAFT_32729 PE=4 SV=1	KOG3217	Protein tyrosine phosphatase	[T]	Signal transduction mechanisms
gene000744	65.6322	68.3186	64.0195	47.2408	47.6427	46.6172	0.865212	0.000118829		Peroxisomal membrane protein PEX16 OS=Yarrowia lipolytica (strain CLIB 122 / E 150) OX=284591 GN=PEX16 PE=3 SV=1	ICE2				K13335	peroxin-16	ko04146:Peroxisome	peroxisomal membrane protein PEX16 [Sanghuangporus baumii]	Peroxisomal membrane protein PEX16 OS=Pyrrhoderma noxium OX=2282107 GN=PNOK_0189800 PE=3 SV=1
gene000745	44.3836	42.7807	41.5811	28.518	28.784	28.0021	0.802145	1.38405e-09										hypothetical protein A7U60_g2667 [Sanghuangporus baumii]	Uncharacterized protein OS=Pyrrhoderma noxium OX=2282107 GN=PNOK_0189900 PE=4 SV=1
gene000746	13.0085	14.0089	13.3139	8.61302	9.79208	9.26903	0.830914	0.00320876		Putative metal ion transporter C27B12.12c OS=Schizosaccharomyces pombe (strain 972 / ATCC 24843) OX=284812 GN=pi066 PE=1 SV=1	CorA	metal ion transport(GO:0030001)| transmembrane transport(GO:0055085)	membrane(GO:0016020)	metal ion transmembrane transporter activity(GO:0046873)	K16073	magnesium transporter	NA:NA	hypothetical protein A7U60_g2666 [Sanghuangporus baumii]	Uncharacterized protein OS=Pyrrhoderma noxium OX=2282107 GN=PNOK_0190000 PE=4 SV=1
gene000747	6.21318	6.81605	6.92038	5.38152	4.91092	5.62109	0.965464	0.631093		rRNA biogenesis protein RRP36 OS=Laccaria bicolor (strain S238N-H82 / ATCC MYA-4686) OX=486041 GN=RRP36 PE=3 SV=1	RRP36	cleavage involved in rRNA processing(GO:0000469)						hypothetical protein FOMMEDRAFT_133444 [Fomitiporia mediterranea MF3/22]	Uncharacterized protein OS=Schizopora paradoxa OX=27342 GN=SCHPADRAFT_901005 PE=4 SV=1	KOG3190	Uncharacterized conserved protein	[S]	Function unknown
gene000748	92.1147	90.7684	93.6098	99.4536	99.916	102.475	1.32176	1.62824e-12										hypothetical protein PNOK_0190200 [Pyrrhoderma noxium]	Uncharacterized protein OS=Pyrrhoderma noxium OX=2282107 GN=PNOK_0190200 PE=4 SV=1
gene000749	132.859	135.873	141.577	93.1861	94.2479	97.4636	0.840697	2.11506e-06		Vesicular-fusion protein SEC17 OS=Coprinopsis cinerea (strain Okayama-7 / 130 / ATCC MYA-4618 / FGSC 9003) OX=240176 GN=SEC17 PE=3 SV=2	SNAP				K15296	alpha-soluble NSF attachment protein	ko04721:Synaptic vesicle cycle	vesicular-fusion SEC17 [Pyrrhoderma noxium]	Vesicular-fusion SEC17 OS=Pyrrhoderma noxium OX=2282107 GN=PNOK_0190300 PE=4 SV=1	KOG1586	Protein required for fusion of vesicles in vesicular transport, alpha-SNAP	[U]	Intracellular trafficking, secretion, and vesicular transport
gene000750	83.0205	79.1839	78.5397	66.2899	64.7016	64.4384	0.982708	0.588379		Phosphoacetylglucosamine mutase OS=Sus scrofa OX=9823 GN=PGM3 PE=1 SV=2	PGM_PMM_I	carbohydrate metabolic process(GO:0005975)| organic substance metabolic process(GO:0071704)		intramolecular transferase activity, phosphotransferases(GO:0016868)	K01836	phosphoacetylglucosamine mutase	ko00520:Amino sugar and nucleotide sugar metabolism	N-terminal nucleophile aminohydrolases Ntn hydrolase [Gloeophyllum trabeum ATCC 11539]	N-terminal nucleophile aminohydrolases Ntn hydrolase OS=Gloeophyllum trabeum (strain ATCC 11539 / FP-39264 / Madison 617) OX=670483 GN=GLOTRDRAFT_113226 PE=4 SV=1	KOG2537	Phosphoglucomutase/phosphomannomutase	[G]	Carbohydrate transport and metabolism
gene000751	13.5031	15.6537	12.5405	4.70138	4.95489	4.2842	0.404596	2.75933e-16	Down	L-rhamnose-1-dehydrogenase OS=Scheffersomyces stipitis (strain ATCC 58785 / CBS 6054 / NBRC 10063 / NRRL Y-11545) OX=322104 GN=DHG2 PE=1 SV=2	adh_short_C2				K18337	L-rhamnose 1-dehydrogenase	ko00051:Fructose and mannose metabolism	NAD-binding protein [Sanghuangporus baumii]	Short-chain dehydrogenase reductase sdr OS=Pyrrhoderma noxium OX=2282107 GN=PNOK_0190700 PE=4 SV=1	KOG1200	Mitochondrial/plastidial beta-ketoacyl-ACP reductase	[I]	Lipid transport and metabolism
gene000752	116.24	113.367	119.823	86.3355	88.7403	90.5591	0.920516	0.00560243		RNA-binding protein 39 OS=Pongo abelii OX=9601 GN=RBM39 PE=2 SV=1	IlvC	oxidation-reduction process(GO:0055114)| branched-chain amino acid biosynthetic process(GO:0009082)		nucleic acid binding(GO:0003676)| ketol-acid reductoisomerase activity(GO:0004455)	K13091	RNA-binding protein 39	NA:NA	splicing factor, CC1-like protein [Sanghuangporus baumii]	Splicing factor CC1 OS=Pyrrhoderma noxium OX=2282107 GN=PNOK_0190800 PE=4 SV=1	KOG0147	Transcriptional coactivator CAPER (RRM superfamily)	[K]	Transcription
gene000753	15.4508	14.2146	15.0585	19.4727	19.1459	17.7301	1.52538	5.47586e-09		Acyl-coenzyme A thioesterase 8 OS=Mus musculus OX=10090 GN=Acot8 PE=1 SV=1	4HBT_3							Thioesterase/thiol ester dehydrase-isomerase [Fomitiporia mediterranea MF3/22]	Thioesterase/thiol ester dehydrase-isomerase OS=Schizopora paradoxa OX=27342 GN=SCHPADRAFT_900997 PE=4 SV=1	KOG3016	Acyl-CoA thioesterase	[I]	Lipid transport and metabolism
gene000754	16.3418	20.0993	12.8745	4.97191	5.16751	4.47434	0.358457	7.12128e-07	Down	AB hydrolase superfamily protein C1039.03 OS=Schizosaccharomyces pombe (strain 972 / ATCC 24843) OX=284812 GN=SPAC1039.03 PE=3 SV=1	Abhydrolase_3			hydrolase activity(GO:0016787)				Thioesterase/thiol ester dehydrase-isomerase [Sanghuangporus baumii]	Lipase esterase OS=Pyrrhoderma noxium OX=2282107 GN=PNOK_0190900 PE=4 SV=1	KOG1515	Arylacetamide deacetylase	[V]	Defense mechanisms
gene000755	19.0788	20.4793	19.2234	9.47883	9.33944	9.32636	0.579537	8.57289e-15		D-serine dehydratase OS=Schizosaccharomyces pombe (strain 972 / ATCC 24843) OX=284812 GN=SPAC1039.06 PE=3 SV=1	Ala_racemase_N				K20498	D-serine ammonia-lyase	ko00260:Glycine, serine and threonine metabolism	hypothetical protein FOMMEDRAFT_140172 [Fomitiporia mediterranea MF3/22]	Alanine racemase OS=Pyrrhoderma noxium OX=2282107 GN=PNOK_0191000 PE=4 SV=1
gene000756	77.7026	76.2227	85.1124	69.3295	70.1524	70.0943	1.06167	0.192836		Ras-related protein Rab-4B OS=Canis lupus familiaris OX=9615 GN=RAB4B PE=2 SV=1	Ras			GTPase activity(GO:0003924)| GTP binding(GO:0005525)				ras-domain-containing protein [Sanghuangporus baumii]	Alanine racemase OS=Pyrrhoderma noxium OX=2282107 GN=PNOK_0191000 PE=4 SV=1	KOG0086	GTPase Rab4, small G protein superfamily	[U]	Intracellular trafficking, secretion, and vesicular transport
gene000757	6.4148	6.16566	6.40991	6.66409	6.66471	6.23156	1.24704	0.00384809										hypothetical protein A7U60_g2656 [Sanghuangporus baumii]	Uncharacterized protein OS=Pyrrhoderma noxium OX=2282107 GN=PNOK_0191100 PE=4 SV=1
gene000758	208.302	212.355	209.805	271.673	275.768	305.072	1.63716	2.74934e-23		Protein SGT1 homolog OS=Oryza sativa subsp. japonica OX=39947 GN=SGT1 PE=1 SV=1	CS				K12795	suppressor of G2 allele of SKP1	ko04621:NOD-like receptor signaling pathway|ko04626:Plant-pathogen interaction	SGS-domain-containing protein [Sanghuangporus baumii]	SGS-domain-containing OS=Pyrrhoderma noxium OX=2282107 GN=PNOK_0191200 PE=4 SV=1	KOG1309	Suppressor of G2 allele of skp1	[T]	Signal transduction mechanisms
gene000759	85.9653	83.1979	83.8602	82.4631	84.8385	90.8576	1.23543	1.04743e-08										hypothetical protein A7U60_g2654 [Sanghuangporus baumii]	Glutathione S OS=Pyrrhoderma noxium OX=2282107 GN=PNOK_0191300 PE=4 SV=1
gene000760	81.0275	72.1466	79.2326	51.44	50.3635	48.8867	0.785077	2.36424e-10			Galactosyl_T	protein glycosylation(GO:0006486)	membrane(GO:0016020)	galactosyltransferase activity(GO:0008378)				hypothetical protein A7U60_g2653 [Sanghuangporus baumii]	Glycosyltransferase family 31 OS=Pyrrhoderma noxium OX=2282107 GN=PNOK_0191400 PE=4 SV=1
gene000761	59.4447	59.0101	57.361	41.0909	43.0281	44.1403	0.883289	0.00169438										NAD P-binding protein [Pyrrhoderma noxium]	NAD P-binding protein OS=Pyrrhoderma noxium OX=2282107 GN=PNOK_0438400 PE=4 SV=1
gene000762	34.7625	40.9975	40.5362	11.4831	8.81248	10.9219	0.32469	2.44903e-33	Down	Uncharacterized isochorismatase family protein PncA OS=Bacillus subtilis (strain 168) OX=224308 GN=pncA PE=3 SV=1	Isochorismatase			catalytic activity(GO:0003824)				Isochorismatase hydrolase [Schizopora paradoxa]	Isochorismatase hydrolase OS=Schizopora paradoxa OX=27342 GN=SCHPADRAFT_185648 PE=4 SV=1
gene000763	21.0494	21.5388	23.589	18.1403	18.0645	17.3293	0.979434	0.610889		DNA ligase 1 OS=Schizosaccharomyces pombe (strain 972 / ATCC 24843) OX=284812 GN=cdc17 PE=3 SV=1	DNA_ligase_A_N	DNA recombination(GO:0006310)| DNA repair(GO:0006281)	integral component of membrane(GO:0016021)	DNA binding(GO:0003677)| DNA ligase (ATP) activity(GO:0003910)| ATP binding(GO:0005524)	K10747	DNA ligase 1	ko03030:DNA replication|ko03410:Base excision repair|ko03420:Nucleotide excision repair|ko03430:Mismatch repair	DNA ligase I [Sanghuangporus baumii]	DNA ligase OS=Pyrrhoderma noxium OX=2282107 GN=PNOK_0192100 PE=3 SV=1	KOG0967	ATP-dependent DNA ligase I	[L]	Replication, recombination and repair
gene000764	171.403	174.082	171.696	206.392	180.346	193.192	1.35692	5.75464e-14		Probable mitochondrial pyruvate carrier 1 OS=Schizosaccharomyces pombe (strain 972 / ATCC 24843) OX=284812 GN=mpc1 PE=3 SV=3	MPC	mitochondrial pyruvate transmembrane transport(GO:0006850)	mitochondrial inner membrane(GO:0005743)					UPF0041-domain-containing protein [Fomitiporia mediterranea MF3/22]	Mitochondrial pyruvate carrier OS=Pyrrhoderma noxium OX=2282107 GN=PNOK_0192200 PE=3 SV=1	KOG1590	Uncharacterized conserved protein	[S]	Function unknown
gene000765	39.6523	38.9709	35.2213	27.3929	29.4967	26.9549	0.891663	0.0345782										hypothetical protein A7U60_g6675 [Sanghuangporus baumii]	Uncharacterized protein OS=Pyrrhoderma noxium OX=2282107 GN=PNOK_0192300 PE=4 SV=1
gene000766	24.5346	27.4242	25.1888	29.0541	28.1214	30.3953	1.37383	2.12035e-08			WD40			protein binding(GO:0005515)				WD40 repeat-like protein [Fomitiporia mediterranea MF3/22]	WD40 repeat-like protein (Fragment) OS=Schizopora paradoxa OX=27342 GN=SCHPADRAFT_822280 PE=4 SV=1
gene000767	59.4015	54.5339	58.8178	40.9046	42.7787	39.7658	0.865369	0.000340459		Serine/threonine-protein phosphatase PP-Z OS=Schizosaccharomyces pombe (strain 972 / ATCC 24843) OX=284812 GN=pzh1 PE=1 SV=1	STPPase_N			hydrolase activity(GO:0016787)	K06269	serine/threonine-protein phosphatase PP1 catalytic subunit	ko03015:mRNA surveillance pathway|ko04022:cGMP-PKG signaling pathway|ko04024:cAMP signaling pathway|ko04113:Meiosis - yeast|ko04114:Oocyte meiosis|ko04261:Adrenergic signaling in cardiomyocytes|ko04270:Vascular smooth muscle contraction|ko04390:Hippo signaling pathway|ko04510:Focal adhesion|ko04611:Platelet activation|ko04720:Long-term potentiation|ko04728:Dopaminergic synapse|ko04750:Inflammator…	phospho protein phosphatase PPZ [Sanghuangporus baumii]	Serine/threonine-protein phosphatase OS=Pyrrhoderma noxium OX=2282107 GN=PNOK_0192500 PE=3 SV=1	KOG0374	Serine/threonine specific protein phosphatase PP1, catalytic subunit	[R]	General function prediction only
gene000768	971.193	981.99	982.517	1371.48	1314.19	1356.64	1.66678	6.20803e-88		40S ribosomal protein S11-A OS=Schizosaccharomyces pombe (strain 972 / ATCC 24843) OX=284812 GN=rps1101 PE=2 SV=1	Ribosomal_S17	translation(GO:0006412)	ribosome(GO:0005840)| intracellular(GO:0005622)	structural constituent of ribosome(GO:0003735)	K02949	small subunit ribosomal protein S11e	ko03010:Ribosome	hypothetical protein FOMMEDRAFT_133467 [Fomitiporia mediterranea MF3/22]	Uncharacterized protein OS=Moniliophthora roreri OX=221103 GN=WG66_4272 PE=3 SV=1	KOG1728	40S ribosomal protein S11	[J]	Translation, ribosomal structure and biogenesis
gene000769	30.6575	30.4191	31.4685	30.0357	30.4548	29.7239	1.18026	6.30655e-06		Isopentenyl-diphosphate Delta-isomerase OS=Phaffia rhodozyma OX=5421 GN=IDI PE=3 SV=1	Rad21_Rec8_N			hydrolase activity(GO:0016787)| protein binding(GO:0005515)				hypothetical protein A7U60_g6679 [Sanghuangporus baumii]	Rad21 rec8 n terminal domain protein OS=Lentinula edodes OX=5353 GN=LENED_005344 PE=4 SV=1	KOG0142	Isopentenyl pyrophosphate:dimethylallyl pyrophosphate isomerase	[Q]	Secondary metabolites biosynthesis, transport and catabolism
gene000770	43.4293	41.1203	43.0201	37.6422	36.3704	36.3014	1.04688	0.200686										hypothetical protein A7U60_g6680 [Sanghuangporus baumii]	Uncharacterized protein OS=Pyrrhoderma noxium OX=2282107 GN=PNOK_0193000 PE=4 SV=1
gene000771	926.272	831.211	818.487	437.868	429.017	406.453	0.59841	7.45234e-23										hypothetical protein A7U60_g6681 [Sanghuangporus baumii]	G2 mitotic-specific cyclin cyb1 OS=Pyrrhoderma noxium OX=2282107 GN=PNOK_0193100 PE=3 SV=1
gene000772	54.4496	53.6013	55.5791	55.1098	67.2566	64.9311	1.38671	2.40182e-05			GFO_IDH_MocA			oxidoreductase activity(GO:0016491)	K18106	D-galacturonate reductase [EC:1.1.1.-]	ko00040:Pentose and glucuronate interconversions	NAD-binding protein [Sanghuangporus baumii]	D-galacturonic acid reductase OS=Pyrrhoderma noxium OX=2282107 GN=PNOK_0193200 PE=4 SV=1
gene000773	265.822	258.918	253.572	316.622	284.529	300.231	1.4016	4.76975e-20		Small nuclear ribonucleoprotein Sm D2 OS=Schizosaccharomyces pombe (strain 972 / ATCC 24843) OX=284812 GN=smd2 PE=1 SV=1	LSM				K11096	small nuclear ribonucleoprotein D2	ko03040:Spliceosome	NAD-binding protein [Sanghuangporus baumii]	Small nuclear ribonucleoprotein Sm D2 OS=Grifola frondosa OX=5627 GN=smd2 PE=3 SV=1	KOG3459	Small nuclear ribonucleoprotein (snRNP) Sm core protein	[A]	RNA processing and modification
gene000774	41.596	40.026	42.2158	64.0053	64.7781	67.6669	1.92085	1.30278e-75		Pescadillo homolog OS=Laccaria bicolor (strain S238N-H82 / ATCC MYA-4686) OX=486041 GN=NOP7 PE=3 SV=1	BRCT_2	ribosome biogenesis(GO:0042254)	nucleolus(GO:0005730)		K14843	pescadillo	NA:NA	hypothetical protein A7U60_g6683 [Sanghuangporus baumii]	Pescadillo homolog OS=Pyrrhoderma noxium OX=2282107 GN=NOP7 PE=3 SV=1	KOG2481	Protein required for normal rRNA processing	[A]	RNA processing and modification
gene000775	51.2236	47.4386	50.1648	45.6633	44.9983	41.3542	1.07393	0.0724515		Protein transport protein sec73 OS=Schizosaccharomyces pombe (strain 972 / ATCC 24843) OX=284812 GN=sec73 PE=3 SV=2	PH_9	regulation of ARF protein signal transduction(GO:0032012)		ARF guanyl-nucleotide exchange factor activity(GO:0005086)				hypothetical protein A7U60_g6683 [Sanghuangporus baumii]	Uncharacterized protein OS=Pyrrhoderma noxium OX=2282107 GN=PNOK_0193500 PE=4 SV=1	KOG0929	Guanine nucleotide exchange factor	[U]	Intracellular trafficking, secretion, and vesicular transport
gene000776	6.90658	6.99723	7.11714	5.17111	5.15957	5.06726	0.886798	0.0684645		RNA-dependent RNA polymerase 6 OS=Arabidopsis thaliana OX=3702 GN=RDR6 PE=1 SV=1	RdRP			RNA-directed 5'-3' RNA polymerase activity(GO:0003968)				RdRP-domain-containing protein [Sanghuangporus baumii]	RNA-dependent RNA polymerase OS=Trametes coccinea BRFM310 OX=1353009 GN=PYCCODRAFT_1409264 PE=3 SV=1	KOG0988	RNA-directed RNA polymerase QDE-1 required for posttranscriptional gene silencing and RNA interference	[A]	RNA processing and modification
gene000777	6.56291	6.46795	5.88923	1.03556	1.16604	1.43406	0.232721	3.69523e-70	Down	RNA-dependent RNA polymerase 2 OS=Arabidopsis thaliana OX=3702 GN=RDR2 PE=1 SV=1	RdRP			RNA-directed 5'-3' RNA polymerase activity(GO:0003968)				RdRP-domain-containing protein [Sanghuangporus baumii]	RNA-dependent RNA polymerase OS=Trametes coccinea BRFM310 OX=1353009 GN=PYCCODRAFT_1409264 PE=3 SV=1	KOG0988	RNA-directed RNA polymerase QDE-1 required for posttranscriptional gene silencing and RNA interference	[A]	RNA processing and modification
gene000778	18.618	17.7982	17.499	5.44055	5.795	6.35492	0.395093	2.16876e-56	Down									hypothetical protein A7U60_g6685 [Sanghuangporus baumii]	Uncharacterized protein OS=Pyrrhoderma noxium OX=2282107 GN=PNOK_0193600 PE=4 SV=1
gene000779	45.8167	46.9262	45.9075	36.6559	36.3373	36.029	0.951855	0.175046		Bromodomain adjacent to zinc finger domain protein 1A OS=Homo sapiens OX=9606 GN=BAZ1A PE=1 SV=2	WSD							hypothetical protein FOMMEDRAFT_140191 [Fomitiporia mediterranea MF3/22]	Chromatin remodeling complex OS=Pyrrhoderma noxium OX=2282107 GN=PNOK_0193700 PE=4 SV=1	KOG1245	Chromatin remodeling complex WSTF-ISWI, large subunit (contains heterochromatin localization, PHD and BROMO domains)	[B]	Chromatin structure and dynamics
gene000780	34.6487	34.7138	33.8173	66.1686	67.833	68.1924	2.37251	7.60224e-106	Up	Amino acid transporter AVT1D OS=Arabidopsis thaliana OX=3702 GN=AVT1D PE=2 SV=1	Aa_trans				K15015	solute carrier family 32 (vesicular inhibitory amino acid transporter)	ko04721:Synaptic vesicle cycle|ko04723:Retrograde endocannabinoid signaling|ko04727:GABAergic synapse	hypothetical protein A7U60_g6687 [Sanghuangporus baumii]	Amino acid transporter OS=Pyrrhoderma noxium OX=2282107 GN=PNOK_0193800 PE=4 SV=1	KOG1303	Amino acid transporters	[E]	Amino acid transport and metabolism
gene000781	98.5116	102.961	91.2275	68.8666	73.4756	73.928	0.894514	0.0341311		Eukaryotic translation initiation factor 3 subunit K OS=Cryptococcus neoformans var. neoformans serotype D (strain B-3501A) OX=283643 GN=CNBD3990 PE=3 SV=1	CSN8_PSD8_EIF3K				K15028	translation initiation factor 3 subunit K	NA:NA	ARM repeat-containing protein [Sanghuangporus baumii]	Eukaryotic translation initiation factor 3 subunit K OS=Pyrrhoderma noxium OX=2282107 GN=PNOK_0193900 PE=3 SV=1	KOG3252	Uncharacterized conserved protein	[S]	Function unknown
gene000782	41.7076	42.8912	44.0988	18.195	19.9903	20.0469	0.547965	2.32503e-24		WD repeat-containing protein 5 OS=Xenopus tropicalis OX=8364 GN=wdr5 PE=2 SV=1	WD40			protein binding(GO:0005515)	K14963	COMPASS component SWD3	NA:NA	WD40 repeat-containing protein [Fomitiporia mediterranea MF3/22]	Predicted protein OS=Postia placenta (strain ATCC 44394 / Madison 698-R) OX=561896 GN=POSPLDRAFT_88742 PE=4 SV=1	KOG0266	WD40 repeat-containing protein	[R]	General function prediction only
gene000783	13.9487	14.4016	14.5443	10.2575	12.3421	12.0775	0.979283	0.900768
gene000784	21.8891	24.7993	23.0388	20.5678	19.9639	19.3109	1.03867	0.41687		Glutaminase A OS=Aspergillus oryzae (strain ATCC 42149 / RIB 40) OX=510516 GN=gtaA PE=1 SV=2	DUF5127							DUF1793-domain-containing protein [Sanghuangporus baumii]	DUF1793-domain-containing protein OS=Schizopora paradoxa OX=27342 GN=SCHPADRAFT_909333 PE=4 SV=1	KOG3017	Defense-related protein containing SCP domain	[S]	Function unknown
gene000785	115.166	110.965	101.574	69.8174	65.7307	62.5786	0.731686	1.35166e-09										hypothetical protein A7U60_g6692 [Sanghuangporus baumii]	Uncharacterized protein OS=Schizopora paradoxa OX=27342 GN=SCHPADRAFT_836480 PE=4 SV=1
gene000786	30.7955	32.1576	31.9862	21.8547	18.2805	19.5553	0.760699	5.52606e-05			ELP6	tRNA wobble uridine modification(GO:0002098)	Elongator holoenzyme complex(GO:0033588)					hypothetical protein A7U60_g6693 [Sanghuangporus baumii]	Uncharacterized protein OS=Pyrrhoderma noxium OX=2282107 GN=PNOK_0194600 PE=4 SV=1
gene000787	14.7456	13.7892	14.2013	8.9267	8.32589	9.3802	0.75442	3.63542e-07			Trs65	intra-Golgi vesicle-mediated transport(GO:0006891)	TRAPPII protein complex(GO:1990071)					hypothetical protein A7U60_g6694 [Sanghuangporus baumii]	Uncharacterized protein OS=Pyrrhoderma noxium OX=2282107 GN=PNOK_0194700 PE=4 SV=1
gene000788	662.497	671.386	629.061	911.565	886.591	872.72	1.6469	1.8431e-86			GST_N_3			protein binding(GO:0005515)				hypothetical protein A7U60_g6695 [Sanghuangporus baumii]	Uncharacterized protein OS=Moniliophthora perniciosa (strain FA553 / isolate CP02) OX=554373 GN=MPER_05655 PE=4 SV=1
gene000789	79.7043	71.3703	77.4208	56.9798	53.9123	53.626	0.871683	0.00010664										hypothetical protein A7U60_g6696 [Sanghuangporus baumii]	Uncharacterized protein OS=Pyrrhoderma noxium OX=2282107 GN=PNOK_0194800 PE=4 SV=1
gene000790	65.1819	65.3669	65.8343	44.3179	47.8775	47.2416	0.859807	0.000104646										hypothetical protein A7U60_g6696 [Sanghuangporus baumii]	Uncharacterized protein OS=Pyrrhoderma noxium OX=2282107 GN=PNOK_0194900 PE=4 SV=1
gene000791	190.906	186.701	185.477	170.939	166.728	168.92	1.0891	0.00683594		NADH-cytochrome b5 reductase 1 OS=Ustilago maydis (strain 521 / FGSC 9021) OX=237631 GN=CBR1 PE=3 SV=1	NAD_binding_1	oxidation-reduction process(GO:0055114)		oxidoreductase activity(GO:0016491)	K00326	cytochrome-b5 reductase	ko00520:Amino sugar and nucleotide sugar metabolism	NADH-cytochrome b5 reductase [Sanghuangporus baumii]	NADH-cytochrome b5 reductase OS=Schizopora paradoxa OX=27342 GN=SCHPADRAFT_836486 PE=3 SV=1	KOG0534	NADH-cytochrome b-5 reductase	[C]	Energy production and conversion
gene000792	29.676	30.7545	31.0213	22.6153	20.4893	22.0272	0.86196	0.0354284										alpha/beta-hydrolase [Fomitiporia mediterranea MF3/22]	Alpha beta-hydrolase OS=Pyrrhoderma noxium OX=2282107 GN=PNOK_0907200 PE=4 SV=1
gene000793	7.53736	8.25167	7.53075	2.83899	3.64623	3.24719	0.505529	2.94762e-14		Haloalkane dehalogenase OS=Mycobacterium marinum (strain ATCC BAA-535 / M) OX=216594 GN=dhmA PE=3 SV=1	Abhydrolase_1							hypothetical protein CVT26_008301 [Gymnopilus dilepis]	Alpha/beta-hydrolase OS=Schizopora paradoxa OX=27342 GN=SCHPADRAFT_828801 PE=4 SV=1
gene000794	34.1675	33.8682	35.0047	43.1111	45.2152	48.1097	1.60342	1.75541e-26										YVTN repeat-like/Quino protein amine dehydrogenase [Fomitiporia mediterranea MF3/22]	YVTN repeat-like Quino amine dehydrogenase OS=Pyrrhoderma noxium OX=2282107 GN=PNOK_0195100 PE=4 SV=1
gene000795	175.244	182.292	201.925	747.138	768.101	774.258	4.9555	0	Up	Efflux pump FUBT OS=Fusarium oxysporum OX=5507 GN=FUBT PE=1 SV=1	MFS_1	transmembrane transport(GO:0055085)	integral component of membrane(GO:0016021)					MFS general substrate transporter [Sanghuangporus baumii]	MFS general substrate transporter OS=Pyrrhoderma noxium OX=2282107 GN=PNOK_0195200 PE=4 SV=1	KOG0255	Synaptic vesicle transporter SVOP and related transporters (major facilitator superfamily)	[R]	General function prediction only
gene000796	22.9466	23.801	23.4626	25.3516	25.8424	26.3137	1.33651	6.61543e-10		Glutathione hydrolase proenzyme OS=Bacillus subtilis (strain 168) OX=224308 GN=ggt PE=1 SV=1	G_glu_transpept				K00681	gamma-glutamyltranspeptidase / glutathione hydrolase	ko00430:Taurine and hypotaurine metabolism|ko00460:Cyanoamino acid metabolism|ko00480:Glutathione metabolism	gamma-glutamyltranspeptidase [Sanghuangporus baumii]	Gamma-glutamyltranspeptidase OS=Schizopora paradoxa OX=27342 GN=SCHPADRAFT_904029 PE=4 SV=1	KOG2410	Gamma-glutamyltransferase	[E]	Amino acid transport and metabolism
gene000797	36.9051	37.8953	40.2991	27.2102	28.1564	28.723	0.884653	0.00391878		Protein phosphatase 2C homolog 4 OS=Schizosaccharomyces pombe (strain 972 / ATCC 24843) OX=284812 GN=ptc4 PE=1 SV=2	2-Hacid_dh_C	oxidation-reduction process(GO:0055114)		oxidoreductase activity, acting on the CH-OH group of donors, NAD or NADP as acceptor(GO:0016616)| NAD binding(GO:0051287)| catalytic activity(GO:0003824)	K19708	protein phosphatase PTC6	ko04139:Regulation of mitophagy - yeast	protein serine/threonine phosphatase 2C [Sanghuangporus baumii]	Serine threonine phosphatase 2C OS=Pyrrhoderma noxium OX=2282107 GN=PNOK_0195400 PE=3 SV=1	KOG0698	Serine/threonine protein phosphatase	[T]	Signal transduction mechanisms
gene000798	33.6117	34.8717	37.038	2.41901	2.31945	1.85325	0.0756096	2.20731e-227	Down									hypothetical protein A7U60_g6717 [Sanghuangporus baumii]	Uncharacterized protein OS=Pyrrhoderma noxium OX=2282107 GN=PNOK_0195600 PE=4 SV=1
gene000799	57.7876	54.6762	54.4411	54.3445	53.1754	50.6994	1.14756	1.54032e-05		26S proteasome non-ATPase regulatory subunit 1 homolog A OS=Arabidopsis thaliana OX=3702 GN=RPN2A PE=1 SV=1	PC_rep				K03032	26S proteasome regulatory subunit N2	ko03050:Proteasome|ko05169:Epstein-Barr virus infection	26S proteasome regulatory complex, non-ATPase subcomplex, Rpn2/Psmd1 subunit [Sanghuangporus baumii]	26S proteasome regulatory subunit RPN2 OS=Pyrrhoderma noxium OX=2282107 GN=PNOK_0195700 PE=3 SV=1	KOG2062	26S proteasome regulatory complex, subunit RPN2/PSMD1	[O]	Posttranslational modification, protein turnover, chaperones
gene000800	2516.91	2578.95	2444.93	2247.18	2205.75	2232.75	1.07319	0.00351452										hypothetical protein A7U60_g6720 [Sanghuangporus baumii]	Uncharacterized protein OS=Pyrrhoderma noxium OX=2282107 GN=PNOK_0195800 PE=4 SV=1
gene000801	25.023	22.4889	24.1827	4.04992	4.66783	4.16999	0.217754	3.55978e-72	Down	Mitogen-activated protein kinase OS=Fusarium solani subsp. pisi OX=70791 GN=MAPK PE=2 SV=1	Pkinase	protein phosphorylation(GO:0006468)		protein kinase activity(GO:0004672)| ATP binding(GO:0005524)	K04371	mitogen-activated protein kinase 1/3	ko04010:MAPK signaling pathway|ko04011:MAPK signaling pathway - yeast|ko04012:ErbB signaling pathway|ko04013:MAPK signaling pathway - fly|ko04014:Ras signaling pathway|ko04015:Rap1 signaling pathway|ko04022:cGMP-PKG signaling pathway|ko04024:cAMP signaling pathway|ko04062:Chemokine signaling pathway|ko04066:HIF-1 signaling pathway|ko04068:FoxO signaling pathway|ko04071:Sphingolipid signaling path…	CMGC/MAPK protein kinase [Fomitiporia mediterranea MF3/22]	Mitogen-activated protein kinase OS=Pyrrhoderma noxium OX=2282107 GN=PNOK_0195900 PE=3 SV=1	KOG0660	Mitogen-activated protein kinase	[T]	Signal transduction mechanisms
gene000802	18.899	16.216	17.5197	19.873	18.1133	19.1104	1.31321	6.36884e-08										hypothetical protein A7U60_g6722 [Sanghuangporus baumii]	Uncharacterized protein OS=Pyrrhoderma noxium OX=2282107 GN=PNOK_0196000 PE=4 SV=1
gene000803	37.7375	35.9577	36.3512	41.6502	42.907	41.5078	1.38705	1.28953e-27		Four and a half LIM domains protein 5 OS=Macaca fascicularis OX=9541 GN=FHL5 PE=2 SV=1	LIM							lim-type zinc finger-containing [Pyrrhoderma noxium]	Lim-type zinc finger-containing OS=Pyrrhoderma noxium OX=2282107 GN=PNOK_0196100 PE=4 SV=1	KOG1704	FOG: LIM domain	[R]	General function prediction only
gene000804	70.9881	79.095	71.9853	61.4473	67.2852	67.0828	1.06759	0.214908		Uncharacterized J domain-containing protein C63.13 OS=Schizosaccharomyces pombe (strain 972 / ATCC 24843) OX=284812 GN=SPCC63.13 PE=3 SV=1	DnaJ							DnaJ-domain-containing protein [Sanghuangporus baumii]	DnaJ-domain-containing protein (Fragment) OS=Schizopora paradoxa OX=27342 GN=SCHPADRAFT_788450 PE=4 SV=1	KOG0714	Molecular chaperone (DnaJ superfamily)	[O]	Posttranslational modification, protein turnover, chaperones
gene000805	45.6864	43.782	45.7186	25.9278	26.2584	27.0225	0.709453	2.77587e-14										hypothetical protein A7U60_g6725 [Sanghuangporus baumii]	Uncharacterized protein OS=Pyrrhoderma noxium OX=2282107 GN=PNOK_0196400 PE=4 SV=1
gene000806	5.81121	4.08651	5.30156	2.29508	1.88046	1.95304	0.488137	6.27927e-07	Down									hypothetical protein A7U60_g6726 [Sanghuangporus baumii]	Uncharacterized protein OS=Pyrrhoderma noxium OX=2282107 GN=PNOK_0196500 PE=4 SV=1
gene000807	44.8439	45.8051	44.6093	34.8914	35.9301	34.6654	0.944186	0.102987		Acetate/butyrate--CoA ligase AAE7, peroxisomal OS=Arabidopsis thaliana OX=3702 GN=AAE7 PE=1 SV=1	AMP-binding_C			catalytic activity(GO:0003824)				acetyl-CoA synthetase-like protein [Sanghuangporus baumii]	Acetyl-CoA synthetase-like protein OS=Schizopora paradoxa OX=27342 GN=SCHPADRAFT_897842 PE=4 SV=1	KOG1176	Acyl-CoA synthetase	[I]	Lipid transport and metabolism
gene000808	68.2471	62.2507	64.1871	36.185	35.589	34.632	0.66171	1.17152e-37			GYF			protein binding(GO:0005515)				hypothetical protein A7U60_g6728 [Sanghuangporus baumii]	Uncharacterized protein OS=Pyrrhoderma noxium OX=2282107 GN=PNOK_0196700 PE=4 SV=1
gene000809	76.2209	77.9388	75.3199	83.6132	84.3916	83.2892	1.32566	4.98637e-14		Cyclin mcs2 OS=Schizosaccharomyces pombe (strain 972 / ATCC 24843) OX=284812 GN=mcs2 PE=1 SV=1	Cyclin_C_2				K06634	cyclin H	ko03022:Basal transcription factors|ko03420:Nucleotide excision repair|ko04110:Cell cycle	hypothetical protein A7U60_g6729 [Sanghuangporus baumii]	Cyclin OS=Pyrrhoderma noxium OX=2282107 GN=PNOK_0196800 PE=3 SV=1	KOG2496	Cdk activating kinase (CAK)/RNA polymerase II transcription initiation/nucleotide excision repair factor TFIIH/TFIIK, cyclin H subunit	[L]	Replication, recombination and repair
gene000810	11.7337	11.8531	12.7061	6.31968	3.7347	4.67094	0.490443	2.72763e-11	Down									hypothetical protein A7U60_g6730 [Sanghuangporus baumii]	Uncharacterized protein OS=Pyrrhoderma noxium OX=2282107 GN=PNOK_0196900 PE=4 SV=1
gene000811	60.6462	60.2883	57.0515	56.3439	65.4943	55.2757	1.2051	0.00865297		Adenylate kinase isoenzyme 6 homolog OS=Schizosaccharomyces pombe (strain 972 / ATCC 24843) OX=284812 GN=SPCC830.11c PE=3 SV=1	AAA_18				K18532	adenylate kinase	ko00230:Purine metabolism|ko03008:Ribosome biogenesis in eukaryotes	P-loop containing nucleoside triphosphate hydrolase protein [Sanghuangporus baumii]	Adenylate kinase isoenzyme 6 homolog OS=Heterobasidion irregulare TC 32-1 OX=747525 GN=HETIRDRAFT_430314 PE=3 SV=1	KOG3347	Predicted nucleotide kinase/nuclear protein involved oxidative stress response	[F]	Nucleotide transport and metabolism
gene000812	120.539	126.864	122.786	79.6756	82.2892	81.6371	0.79667	9.3511e-14										hypothetical protein A7U60_g6732 [Sanghuangporus baumii]	Uncharacterized protein OS=Pyrrhoderma noxium OX=2282107 GN=PNOK_0197100 PE=4 SV=1
gene000813	32.911	34.7664	33.0256	26.8401	27.3687	26.2203	0.966828	0.619473			Sin_N	transcription, DNA-templated(GO:0006351)	nucleus(GO:0005634)	DNA-directed 5'-3' RNA polymerase activity(GO:0003899)	K14721	DNA-directed RNA polymerase III subunit RPC5	ko00230:Purine metabolism|ko00240:Pyrimidine metabolism|ko03020:RNA polymerase|ko04623:Cytosolic DNA-sensing pathway|ko05169:Epstein-Barr virus infection	hypothetical protein A7U60_g6733 [Sanghuangporus baumii]	Uncharacterized protein OS=Pyrrhoderma noxium OX=2282107 GN=PNOK_0197200 PE=4 SV=1
gene000814	259.597	265.484	250.64	201.799	201.429	204.41	0.94822	0.110755		GTP-binding protein ypt5 OS=Schizosaccharomyces pombe (strain 972 / ATCC 24843) OX=284812 GN=ypt5 PE=1 SV=1	Ras			GTPase activity(GO:0003924)| GTP binding(GO:0005525)	K07889	Ras-related protein Rab-5C	ko04014:Ras signaling pathway|ko04144:Endocytosis|ko04145:Phagosome|ko04962:Vasopressin-regulated water reabsorption	GTP-binding protein ypt5 [Fomitiporia mediterranea MF3/22]	GTP-binding ypt5 OS=Pyrrhoderma noxium OX=2282107 GN=PNOK_0197300 PE=4 SV=1	KOG0092	GTPase Rab5/YPT51 and related small G protein superfamily GTPases	[U]	Intracellular trafficking, secretion, and vesicular transport
gene000815	33.8311	33.8768	31.4334	15.6704	15.4257	14.8845	0.561373	1.88514e-37										hypothetical protein A7U60_g6735 [Sanghuangporus baumii]	Uncharacterized protein OS=Pyrrhoderma noxium OX=2282107 GN=PNOK_0197400 PE=4 SV=1
gene000816	34.8494	34.5793	34.9923	24.2181	25.8604	23.9504	0.85845	8.23355e-05			ARID			DNA binding(GO:0003677)	K11771	SWI/SNF chromatin-remodeling complex subunit SWI1	NA:NA	hypothetical protein A7U60_g6736 [Sanghuangporus baumii]	Uncharacterized protein OS=Pyrrhoderma noxium OX=2282107 GN=PNOK_0197500 PE=4 SV=1
gene000817	92.9465	99.855	99.4594	95.9337	83.1593	92.0773	1.12275	0.0173772		Peptide-N(4)-(N-acetyl-beta-glucosaminyl)asparagine amidase OS=Caenorhabditis elegans OX=6239 GN=png-1 PE=1 SV=1	Thioredoxin	cell redox homeostasis(GO:0045454)			K03671	thioredoxin 1	NA:NA	thioredoxin-like protein-2 [Inonotus obliquus]	Thioredoxin-like protein-2 OS=Inonotus obliquus OX=167356 PE=4 SV=1	KOG0907	Thioredoxin	[O]	Posttranslational modification, protein turnover, chaperones
gene000818	190.156	197.787	209.64	257.555	258.316	260.632	1.57324	3.14444e-31			ABM							hypothetical protein A7U60_g6738 [Sanghuangporus baumii]	Antibiotic biosynthesis monooxygenase OS=Pyrrhoderma noxium OX=2282107 GN=PNOK_0197700 PE=4 SV=1
gene000819	50.2309	47.0285	50.8062	32.5363	32.9418	34.854	0.820556	1.20517e-05		Cyclin-dependent kinase 11B OS=Mus musculus OX=10090 GN=Cdk11b PE=1 SV=2	Pkinase	protein phosphorylation(GO:0006468)		protein kinase activity(GO:0004672)| ATP binding(GO:0005524)	K08818	cell division cycle 2-like	NA:NA	Pkinase-domain-containing protein [Fomitiporia mediterranea MF3/22]	Pkinase-domain-containing OS=Pyrrhoderma noxium OX=2282107 GN=PNOK_0197900 PE=4 SV=1	KOG0663	Protein kinase PITSLRE and related kinases	[R]	General function prediction only
gene000820	23.8845	22.2818	23.4981	26.8782	27.7219	27.192	1.42172	1.12913e-19		D-2-hydroxyglutarate--pyruvate transhydrogenase DLD2 OS=Saccharomyces cerevisiae (strain ATCC 204508 / S288c) OX=559292 GN=DLD2 PE=1 SV=1	FAD_binding_4	oxidation-reduction process(GO:0055114)		oxidoreductase activity(GO:0016491)| flavin adenine dinucleotide binding(GO:0050660)| catalytic activity(GO:0003824)				hypothetical protein A7U60_g6740 [Sanghuangporus baumii]	FAD-binding domain-containing OS=Pyrrhoderma noxium OX=2282107 GN=PNOK_0198000 PE=4 SV=1	KOG1232	Proteins containing the FAD binding domain	[C]	Energy production and conversion
gene000821	17.9504	16.1936	16.7565	17.4032	16.1231	16.2188	1.18301	7.59539e-05		Nucleoporin pom152 OS=Schizosaccharomyces pombe (strain 972 / ATCC 24843) OX=284812 GN=pom152 PE=3 SV=3					K18725	nucleoporin POM152	NA:NA	hypothetical protein A7U60_g6741 [Sanghuangporus baumii]	Uncharacterized protein OS=Schizopora paradoxa OX=27342 GN=SCHPADRAFT_863370 PE=4 SV=1
gene000822	969.589	1018.4	1000.1	635.782	659.908	661.49	0.793011	7.55327e-20		Inorganic pyrophosphatase OS=Candida albicans (strain SC5314 / ATCC MYA-2876) OX=237561 GN=IPP1 PE=1 SV=3	Pyrophosphatase	phosphate-containing compound metabolic process(GO:0006796)	cytoplasm(GO:0005737)	inorganic diphosphatase activity(GO:0004427)| magnesium ion binding(GO:0000287)	K01507	inorganic pyrophosphatase	ko00190:Oxidative phosphorylation	gamma-tubulin ring complex [Pyrrhoderma noxium]	Gamma-tubulin ring complex OS=Pyrrhoderma noxium OX=2282107 GN=PNOK_0198300 PE=4 SV=1	KOG1626	Inorganic pyrophosphatase/Nucleosome remodeling factor, subunit NURF38	[C]	Energy production and conversion
gene000823	9.87213	8.34863	9.29701	8.7572	6.97448	7.09609	1.00381	0.986208			Spc97_Spc98			gamma-tubulin binding(GO:0043015)				hypothetical protein A7U60_g6743 [Sanghuangporus baumii]	Gamma-tubulin ring complex OS=Pyrrhoderma noxium OX=2282107 GN=PNOK_0198300 PE=4 SV=1
gene000824	24.2241	23.4943	23.2814	17.6853	16.1983	14.8322	0.830375	0.000227228		Drainin OS=Dictyostelium discoideum OX=44689 GN=phgA PE=1 SV=1	RabGAP-TBC							RabGAP/TBC [Fomitiporia mediterranea MF3/22]	TBC OS=Pyrrhoderma noxium OX=2282107 GN=PNOK_0198400 PE=4 SV=1	KOG2223	Uncharacterized conserved protein, contains TBC domain	[R]	General function prediction only
gene000825	160.89	156.691	150.248	10.2329	10.4642	9.91811	0.0792255	0	Down	Uncharacterized protein YEL023C OS=Saccharomyces cerevisiae (strain ATCC 204508 / S288c) OX=559292 GN=YEL023C PE=4 SV=1	DUF2235							hypothetical protein A7U60_g6745 [Sanghuangporus baumii]	Uncharacterized protein OS=Pyrrhoderma noxium OX=2282107 GN=PNOK_0198500 PE=4 SV=1
gene000826	51.8363	49.5157	46.3683	39.0591	34.2869	35.5026	0.891636	0.0265562		Ribosomal RNA processing protein 1 homolog B OS=Mus musculus OX=10090 GN=Rrp1b PE=1 SV=2	Nop52	rRNA processing(GO:0006364)	preribosome, small subunit precursor(GO:0030688)		K14849	ribosomal RNA-processing protein 1	NA:NA	Nop52-domain-containing protein [Sanghuangporus baumii]	Uncharacterized protein OS=Postia placenta MAD-698-R-SB12 OX=670580 GN=POSPLADRAFT_1051101 PE=4 SV=1	KOG3911	Nucleolar protein NOP52/RRP1	[A]	RNA processing and modification
gene000827	47.6605	49.179	50.3962	1.71263	1.21839	0.931728	0.0317163	0	Down	Amino-acid permease BAT1 OS=Arabidopsis thaliana OX=3702 GN=BAT1 PE=2 SV=2	AA_permease_2	transmembrane transport(GO:0055085)	membrane(GO:0016020)	transmembrane transporter activity(GO:0022857)				amino acid transporter [Sanghuangporus baumii]	Amino acid transporter OS=Schizopora paradoxa OX=27342 GN=SCHPADRAFT_816751 PE=4 SV=1	KOG1289	Amino acid transporters	[E]	Amino acid transport and metabolism
gene000828	120.689	126.56	120.466	44.7539	48.4887	48.301	0.466078	4.16558e-108	Down	Uncharacterized methyltransferase C1B3.06c OS=Schizosaccharomyces pombe (strain 972 / ATCC 24843) OX=284812 GN=SPAC1B3.06c PE=3 SV=1	Methyltransf_31	oxidation-reduction process(GO:0055114)		oxidoreductase activity(GO:0016491)				Clavaminate synthase-like protein [Sanghuangporus baumii]	Clavaminate synthase OS=Pyrrhoderma noxium OX=2282107 GN=PNOK_0198900 PE=4 SV=1
gene000829	62.078	60.7424	61.274	51.2269	49.3627	49.0462	0.983937	0.627482		Aminodeoxychorismate synthase OS=Saccharomyces cerevisiae (strain ATCC 204508 / S288c) OX=559292 GN=ABZ1 PE=1 SV=4	UQ_con	biosynthetic process(GO:0009058)			K13950	para-aminobenzoate synthetase	ko00790:Folate biosynthesis	para-aminobenzoate synthase [Sanghuangporus baumii]	Para-aminobenzoic acid synthetase OS=Pyrrhoderma noxium OX=2282107 GN=PNOK_0199200 PE=4 SV=1	KOG1224	Para-aminobenzoate (PABA) synthase ABZ1	[J]	Translation, ribosomal structure and biogenesis
gene000830	13.6145	13.8513	12.3136	7.98469	7.48943	9.62122	0.763574	0.00188103		Probable exopolygalacturonase C OS=Aspergillus terreus (strain NIH 2624 / FGSC A1156) OX=341663 GN=pgxC PE=3 SV=1	Glyco_hydro_28	carbohydrate metabolic process(GO:0005975)		polygalacturonase activity(GO:0004650)				pectin lyase-like protein [Fomitiporia mediterranea MF3/22]	Glycoside hydrolase family 28 OS=Pyrrhoderma noxium OX=2282107 GN=PNOK_0199300 PE=3 SV=1
gene000831	3.61674	3.25153	2.5003	2.00413	1.86301	1.99914	0.757693	0.035961		Meiotic coiled-coil protein 2 OS=Schizosaccharomyces pombe (strain 972 / ATCC 24843) OX=284812 GN=mcp2 PE=4 SV=1	PUF			RNA binding(GO:0003723)				ARM repeat-containing protein [Fomitiporia mediterranea MF3/22]	ARM repeat-containing protein OS=Schizopora paradoxa OX=27342 GN=SCHPADRAFT_863862 PE=4 SV=1	KOG1488	Translational repressor Pumilio/PUF3 and related RNA-binding proteins (Puf superfamily)	[J]	Translation, ribosomal structure and biogenesis
gene000832	18.177	18.8467	17.5484	8.84266	9.02511	9.46083	0.606239	5.74802e-22			RhoGEF	regulation of Rho protein signal transduction(GO:0035023)		Rho guanyl-nucleotide exchange factor activity(GO:0005089)				hypothetical protein A7U60_g6755 [Sanghuangporus baumii]	Uncharacterized protein OS=Schizopora paradoxa OX=27342 GN=SCHPADRAFT_934700 PE=4 SV=1
gene000833	140.519	148.168	139.516	88.6515	90.3157	89.2303	0.758202	5.05974e-22			N_BRCA1_IG			zinc ion binding(GO:0008270)	K17987	next to BRCA1 gene 1 protein	NA:NA	hypothetical protein A7U60_g6756 [Sanghuangporus baumii]	Bacterial bifunctional deaminase-reductase OS=Pyrrhoderma noxium OX=2282107 GN=PNOK_0199600 PE=4 SV=1
gene000834	34.1866	30.4958	31.9757	25.7383	23.5857	21.9471	0.8925	0.0787035		2,5-diamino-6-ribosylamino-4(3H)-pyrimidinone 5&apos;-phosphate reductase OS=Debaryomyces hansenii (strain ATCC 36239 / CBS 767 / JCM 1990 / NBRC 0083 / IGC 2968) OX=284592 GN=RIB7 PE=3 SV=1	RibD_C	oxidation-reduction process(GO:0055114)| riboflavin biosynthetic process(GO:0009231)		5-amino-6-(5-phosphoribosylamino)uracil reductase activity(GO:0008703)	K14654	2,5-diamino-6-(ribosylamino)-4(3H)-pyrimidinone 5'-phosphate reductase	ko00740:Riboflavin metabolism	hypothetical protein A7U60_g6756 [Sanghuangporus baumii]	Bacterial bifunctional deaminase-reductase OS=Schizopora paradoxa OX=27342 GN=SCHPADRAFT_898145 PE=4 SV=1
gene000835	118.329	107.892	114.46	142.657	123.245	133.315	1.41826	3.13666e-12		Histone H4 OS=Agaricus bisporus OX=5341 GN=hhfA PE=3 SV=2	CENP-T_C							histone-fold-containing protein [Fomitiporia mediterranea MF3/22]	Histone H4 OS=Hypsizygus marmoreus OX=39966 GN=H4.1_3 PE=3 SV=1	KOG3467	Histone H4	[B]	Chromatin structure and dynamics
gene000836	527.035	560.303	563.846	492.959	485.924	492.937	1.07905	0.00410111		Cytochrome c oxidase subunit 6A, mitochondrial OS=Saccharomyces cerevisiae (strain ATCC 204508 / S288c) OX=559292 GN=COX13 PE=1 SV=1	COX6A		mitochondrial inner membrane(GO:0005743)| mitochondrial respiratory chain complex IV(GO:0005751)	cytochrome-c oxidase activity(GO:0004129)	K02266	cytochrome c oxidase subunit 6a	ko00190:Oxidative phosphorylation|ko04260:Cardiac muscle contraction	mitochondrial cytochrome c oxidase subunit VIa [Sanghuangporus baumii]	Mitochondrial cytochrome c oxidase subunit VIa OS=Schizopora paradoxa OX=27342 GN=SCHPADRAFT_934666 PE=3 SV=1	KOG3469	Cytochrome c oxidase, subunit VIa/COX13	[C]	Energy production and conversion
gene000837	65.7891	73.8523	71.1213	23.7917	21.8872	21.057	0.383161	2.29627e-61	Down	Acyl-protein thioesterase 1 OS=Candida albicans (strain SC5314 / ATCC MYA-2876) OX=237561 GN=CAALFM_C502400WA PE=3 SV=2	Abhydrolase_2			hydrolase activity(GO:0016787)	K06130	lysophospholipase II	ko00564:Glycerophospholipid metabolism	alpha/beta-hydrolase [Fomitiporia mediterranea MF3/22]	Phospholipase carboxylesterase OS=Pyrrhoderma noxium OX=2282107 GN=PNOK_0216700 PE=4 SV=1	KOG2112	Lysophospholipase	[I]	Lipid transport and metabolism
gene000838	35.0721	36.2688	35.1406	29.4656	32.2745	30.4817	1.04872	0.280945		CCA tRNA nucleotidyltransferase, mitochondrial OS=Candida glabrata (strain ATCC 2001 / CBS 138 / JCM 3761 / NBRC 0622 / NRRL Y-65) OX=284593 GN=CCA1 PE=1 SV=2	PolyA_pol_RNAbd	RNA processing(GO:0006396)		RNA binding(GO:0003723)| nucleotidyltransferase activity(GO:0016779)	K00974	tRNA nucleotidyltransferase (CCA-adding enzyme)	ko03013:RNA transport	hypothetical protein FOMMEDRAFT_155333 [Fomitiporia mediterranea MF3/22]	Trna nucleotidyltransferase OS=Pyrrhoderma noxium OX=2282107 GN=PNOK_0216800 PE=3 SV=1	KOG2159	tRNA nucleotidyltransferase/poly(A) polymerase	[J]	Translation, ribosomal structure and biogenesis
gene000839	35.7341	34.6885	35.6732	28.7138	28.5429	29.616	0.991358	0.842811		ATP-binding cassette sub-family D member 1 OS=Danio rerio OX=7955 GN=abcd1 PE=2 SV=1	Nup54	transmembrane transport(GO:0055085)	integral component of membrane(GO:0016021)	ATPase activity, coupled to transmembrane movement of substances(GO:0042626)| ATP binding(GO:0005524)| ATPase activity(GO:0016887)	K15628	ATP-binding cassette, subfamily D (ALD), peroxisomal long-chain fatty acid import protein	ko02010:ABC transporters|ko04146:Peroxisome	adrenoleukodystrophy protein [Sanghuangporus baumii]	Uncharacterized protein OS=Schizopora paradoxa OX=27342 GN=SCHPADRAFT_992162 PE=4 SV=1	KOG0064	Peroxisomal long-chain acyl-CoA transporter, ABC superfamily	[I]	Lipid transport and metabolism
gene000840	42.5914	45.8894	45.5023	20.0895	20.4746	19.7616	0.545075	1.37585e-22			NT5C	deoxyribonucleotide catabolic process(GO:0009264)		5'-nucleotidase activity(GO:0008253)				hypothetical protein FOMMEDRAFT_106754 [Fomitiporia mediterranea MF3/22]	Carbonic anhydrase OS=Pyrrhoderma noxium OX=2282107 GN=PNOK_0217000 PE=4 SV=1
gene000841	0.497863	0.783282	0.505944	0	0.604143	0	0.412147	0.347611										hypothetical protein FOMMEDRAFT_106754 [Fomitiporia mediterranea MF3/22]	Carbonic anhydrase OS=Pyrrhoderma noxium OX=2282107 GN=PNOK_0217000 PE=4 SV=1
gene000842	105.647	119.268	108.677	98.5194	96.3729	95.1349	1.0522	0.276418		Beta-carbonic anhydrase 1 OS=Mycobacterium tuberculosis (strain CDC 1551 / Oshkosh) OX=83331 GN=mtcA1 PE=3 SV=1	Pro_CA			zinc ion binding(GO:0008270)| carbonate dehydratase activity(GO:0004089)	K01673	carbonic anhydrase	ko00910:Nitrogen metabolism	adrenoleukodystrophy protein [Sanghuangporus baumii]	Carbonic anhydrase OS=Pyrrhoderma noxium OX=2282107 GN=PNOK_0217000 PE=4 SV=1
gene000843	26.8892	25.5867	25.3807	20.3269	19.6613	19.2672	0.921306	0.0431793		Glucose-6-phosphate 1-epimerase OS=Saccharomyces cerevisiae (strain ATCC 204508 / S288c) OX=559292 GN=YMR099C PE=1 SV=1	Aldose_epim	Golgi vesicle transport(GO:0048193)| carbohydrate metabolic process(GO:0005975)	endoplasmic reticulum(GO:0005783)	isomerase activity(GO:0016853)	K20474	RAD50-interacting protein 1	NA:NA	hypothetical protein A7U60_g6763 [Sanghuangporus baumii]	RINT-1 family OS=Pyrrhoderma noxium OX=2282107 GN=PNOK_0217100 PE=4 SV=1	KOG1594	Uncharacterized enzymes related to aldose 1-epimerase	[G]	Carbohydrate transport and metabolism
gene000844	203.128	235.128	222.254	93.5303	105.719	108.682	0.564525	4.22326e-16		Glutathione S-transferase PM239X14 OS=Arabidopsis thaliana OX=3702 PE=2 SV=1	GST_N			protein binding(GO:0005515)	K00799	glutathione S-transferase	ko00480:Glutathione metabolism|ko00980:Metabolism of xenobiotics by cytochrome P450|ko00982:Drug metabolism - cytochrome P450	glutathione S-transferase [Sanghuangporus baumii]	Uncharacterized protein OS=Phlebia centrifuga OX=98765 GN=PHLCEN_2v10326 PE=3 SV=1	KOG0867	Glutathione S-transferase	[O]	Posttranslational modification, protein turnover, chaperones
gene000845	79.2255	86.0069	84.4595	70.9763	69.2328	65.5698	0.997516	0.972907										hypothetical protein A7U60_g6765 [Sanghuangporus baumii]	Mediator of RNA polymerase II transcription subunit 9 OS=Schizopora paradoxa OX=27342 GN=MED9 PE=3 SV=1
gene000846	18.4567	14.7028	17.0228	15.4408	14.1925	14.2753	1.0594	0.460966		Cytoplasmic dynein 1 heavy chain 1 OS=Homo sapiens OX=9606 GN=DYNC1H1 PE=1 SV=5	AAA_8	microtubule-based movement(GO:0007018)	dynein complex(GO:0030286)	ATP binding(GO:0005524)| metal ion binding(GO:0046872)| microtubule motor activity(GO:0003777)| ATPase activity(GO:0016887)	K10413	dynein heavy chain 1, cytosolic	ko04145:Phagosome|ko04962:Vasopressin-regulated water reabsorption	dynein heavy chain protein 1 [Sanghuangporus baumii]	Dynein heavy chain 1 OS=Pyrrhoderma noxium OX=2282107 GN=PNOK_0217300 PE=4 SV=1	KOG3595	Dyneins, heavy chain	[Z]	Cytoskeleton
gene000847	63.6141	63.4767	63.4212	54.4369	54.8419	54.5677	1.04121	0.250016		Homoserine kinase OS=Saccharomyces cerevisiae (strain ATCC 204508 / S288c) OX=559292 GN=THR1 PE=1 SV=4	GHMP_kinases_N			ATP binding(GO:0005524)	K00872	homoserine kinase	ko00260:Glycine, serine and threonine metabolism|ko01230:Biosynthesis of amino acids	homoserine kinase [Sanghuangporus baumii]	Homoserine kinase OS=Pyrrhoderma noxium OX=2282107 GN=PNOK_0217800 PE=3 SV=1	KOG1537	Homoserine kinase	[E]	Amino acid transport and metabolism
gene000848	22.7003	20.6754	21.4031	29.0497	27.7962	26.0373	1.54888	5.31509e-26										hypothetical protein A7U60_g6769 [Sanghuangporus baumii]	Uncharacterized protein OS=Pyrrhoderma noxium OX=2282107 GN=PNOK_0217900 PE=4 SV=1
gene000849	69.8697	66.2996	70.8834	37.0261	38.2089	38.1137	0.662915	1.51624e-28										hypothetical protein A7U60_g6770 [Sanghuangporus baumii]	ATP-dependent RNA helicase SUB2 OS=Pyrrhoderma noxium OX=2282107 GN=PNOK_0218000 PE=4 SV=1
gene000850	17.5964	18.5965	19.1059	9.59192	10.0675	9.99799	0.649384	1.59302e-06		Meiotically up-regulated gene 14 protein OS=Schizosaccharomyces pombe (strain 972 / ATCC 24843) OX=284812 GN=mug14 PE=1 SV=1	Aldolase_II							class II aldolase/adducin domain-containing protein [Sanghuangporus baumii]	Class II aldolase adducin domain-containing OS=Pyrrhoderma noxium OX=2282107 GN=PNOK_0841100 PE=4 SV=1	KOG3699	Cytoskeletal protein Adducin	[Z]	Cytoskeleton
gene000851	106.563	108.909	110.794	66.505	65.7675	69.4266	0.74843	5.19481e-17										hypothetical protein FOMMEDRAFT_167459 [Fomitiporia mediterranea MF3/22]	Uncharacterized protein OS=Schizopora paradoxa OX=27342 GN=SCHPADRAFT_907261 PE=4 SV=1
gene000852	203.884	208.191	218.254	191.005	186.759	187.146	1.08498	0.00482102		Ammonium transporter MEP3 OS=Saccharomyces cerevisiae (strain ATCC 204508 / S288c) OX=559292 GN=MEP3 PE=1 SV=1	Ammonium_transp	ammonium transport(GO:0015696)	membrane(GO:0016020)	ammonium transmembrane transporter activity(GO:0008519)	K03320	ammonium transporter, Amt family	NA:NA	ammonium transporter [Sanghuangporus baumii]	Ammonium transporter OS=Pyrrhoderma noxium OX=2282107 GN=PNOK_0218100 PE=3 SV=1	KOG0682	Ammonia permease	[P]	Inorganic ion transport and metabolism
gene000853	186.201	194.82	191.354	240.187	253.423	248.578	1.56998	1.61695e-55		Prenylcysteine oxidase 1 OS=Homo sapiens OX=9606 GN=PCYOX1 PE=1 SV=3	Prenylcys_lyase	prenylcysteine catabolic process(GO:0030328)| oxidation-reduction process(GO:0055114)		oxidoreductase activity, acting on a sulfur group of donors, oxygen as acceptor(GO:0016670)	K05906	prenylcysteine oxidase / farnesylcysteine lyase	ko00900:Terpenoid backbone biosynthesis	hypothetical protein A7U60_g6774 [Sanghuangporus baumii]	FAD NAD(P)-binding domain-containing OS=Pyrrhoderma noxium OX=2282107 GN=PNOK_0218300 PE=4 SV=1
gene000854	93.0109	97.4052	94.3751	134.91	141.884	123.667	1.70236	4.49435e-22										hypothetical protein A7U60_g6775 [Sanghuangporus baumii]	F-box domain-containing OS=Pyrrhoderma noxium OX=2282107 GN=PNOK_0218400 PE=4 SV=1
gene000855	175.581	187.805	179.477	169.795	169.95	169.033	1.13449	0.000136726		Uncharacterized AIM2 family protein C30D10.14 OS=Schizosaccharomyces pombe (strain 972 / ATCC 24843) OX=284812 GN=SPBC30D10.14 PE=3 SV=1	DLH			hydrolase activity(GO:0016787)				hypothetical protein FOMMEDRAFT_19489 [Fomitiporia mediterranea MF3/22]	Uncharacterized protein OS=Schizopora paradoxa OX=27342 GN=SCHPADRAFT_912270 PE=4 SV=1	KOG3043	Predicted hydrolase related to dienelactone hydrolase	[R]	General function prediction only
gene000856	66.3104	70.4306	67.3867	84.6295	78.7682	79.9612	1.44281	1.91257e-10										hypothetical protein A7U60_g7809 [Sanghuangporus baumii]	Uncharacterized protein OS=Heterobasidion irregulare TC 32-1 OX=747525 GN=HETIRDRAFT_421111 PE=4 SV=1
gene000857	10.0228	9.87004	9.50642	14.756	13.8921	16.4854	1.85833	1.89666e-13		11-beta-hydroxysteroid dehydrogenase 1A OS=Arabidopsis thaliana OX=3702 GN=HSD1 PE=1 SV=1	adh_short							NAD-binding protein [Sanghuangporus baumii]	NAD-P-binding protein OS=Schizopora paradoxa OX=27342 GN=SCHPADRAFT_884797 PE=4 SV=1	KOG1205	Predicted dehydrogenase	[Q]	Secondary metabolites biosynthesis, transport and catabolism
gene000858	28.8685	24.6421	27.5409	22.5515	22.445	21.4325	0.992468	0.865557		Dynein heavy chain, cytoplasmic OS=Emericella nidulans (strain FGSC A4 / ATCC 38163 / CBS 112.46 / NRRL 194 / M139) OX=227321 GN=nudA PE=3 SV=2	DHC_N1				K10413	dynein heavy chain 1, cytosolic	ko04145:Phagosome|ko04962:Vasopressin-regulated water reabsorption	cytoplasmic dynein heavy chain 1 [Sanghuangporus baumii]	Dynein heavy chain 2 OS=Pyrrhoderma noxium OX=2282107 GN=PNOK_0218800 PE=4 SV=1	KOG3595	Dyneins, heavy chain	[Z]	Cytoskeleton
gene000859	45.3349	44.0063	47.332	42.0485	40.8307	39.8292	1.08696	0.0577211		Homoserine O-acetyltransferase OS=Saccharomyces cerevisiae (strain ATCC 204508 / S288c) OX=559292 GN=MET2 PE=1 SV=2	Abhydrolase_1				K00641	homoserine O-acetyltransferase/O-succinyltransferase	ko00270:Cysteine and methionine metabolism	homoserine O-acetyltransferase [Sanghuangporus baumii]	Homoserine O-acetyltransferase OS=Pyrrhoderma noxium OX=2282107 GN=PNOK_0218900 PE=3 SV=1
gene000860	122.498	127.32	120.399	126.095	129.663	128.708	1.2572	7.48156e-18		Vacuolar protein sorting-associated protein 4 OS=Saccharomyces cerevisiae (strain ATCC 204508 / S288c) OX=559292 GN=VPS4 PE=1 SV=1	Vps4_C	protein phosphorylation(GO:0006468)		protein kinase activity(GO:0004672)| ATP binding(GO:0005524)	K12196	vacuolar protein-sorting-associated protein 4	ko04144:Endocytosis	Pkinase-domain-containing protein [Sanghuangporus baumii]	AAA-domain-containing OS=Pyrrhoderma noxium OX=2282107 GN=PNOK_0219000 PE=3 SV=1	KOG0739	AAA+-type ATPase	[O]	Posttranslational modification, protein turnover, chaperones
gene000861	781.318	761.241	767.705	989.875	920.856	976.263	1.51261	2.88725e-58		60S ribosomal protein L19-3 OS=Arabidopsis thaliana OX=3702 GN=RPL19C PE=2 SV=3	Ribosomal_L19e	translation(GO:0006412)	ribosome(GO:0005840)| intracellular(GO:0005622)	structural constituent of ribosome(GO:0003735)	K02885	large subunit ribosomal protein L19e	ko03010:Ribosome	60S ribosomal protein L19 [Fomitiporia mediterranea MF3/22]	Ribosomal protein L19 OS=Ganoderma sinense ZZ0214-1 OX=1077348 GN=GSI_06921 PE=3 SV=1	KOG1696	60s ribosomal protein L19	[J]	Translation, ribosomal structure and biogenesis
gene000862	21.5151	19.5541	20.1825	19.27	18.5709	18.162	1.10688	0.0113233		Males-absent on the first protein OS=Drosophila melanogaster OX=7227 GN=mof PE=1 SV=1	Pkinase	protein phosphorylation(GO:0006468)| histone acetylation(GO:0016573)| regulation of transcription, DNA-templated(GO:0006355)		histone acetyltransferase activity(GO:0004402)| ATP binding(GO:0005524)| protein kinase activity(GO:0004672)				acyl-CoA N-acyltransferase [Sanghuangporus baumii]	Histone acetyltransferase OS=Pyrrhoderma noxium OX=2282107 GN=PNOK_0219300 PE=3 SV=1	KOG2747	Histone acetyltransferase (MYST family)	[B]	Chromatin structure and dynamics
gene000863	26.6531	23.5168	25.275	35.7208	32.4329	35.5016	1.66323	4.13783e-15		Hexitol phosphatase A OS=Escherichia coli (strain K12) OX=83333 GN=hxpA PE=1 SV=2	HAD_2							HAD-like protein [Fomitiporia mediterranea MF3/22]	Haloacid dehalogenase-like hydrolase OS=Pyrrhoderma noxium OX=2282107 GN=PNOK_0219400 PE=4 SV=1
gene000864	56.3497	56.0417	50.1918	29.9906	30.2065	29.7316	0.669534	2.47852e-16										hypothetical protein PNOK_0219500 [Pyrrhoderma noxium]	Uncharacterized protein OS=Pyrrhoderma noxium OX=2282107 GN=PNOK_0219500 PE=4 SV=1
gene000865	143.107	133.504	134.952	109.726	102.648	104.751	0.932713	0.0122145		Cytochrome P450 61 OS=Schizosaccharomyces pombe (strain 972 / ATCC 24843) OX=284812 GN=erg5 PE=1 SV=3	p450	oxidation-reduction process(GO:0055114)		iron ion binding(GO:0005506)| oxidoreductase activity, acting on paired donors, with incorporation or reduction of molecular oxygen(GO:0016705)| heme binding(GO:0020037)	K09831	sterol 22-desaturase	ko00100:Steroid biosynthesis	cytochrome P450 sterol C22-desaturase [Sanghuangporus baumii]	Cytochrome P450 sterol C22-desaturase OS=Pyrrhoderma noxium OX=2282107 GN=PNOK_0219600 PE=3 SV=1	KOG0157	Cytochrome P450 CYP4/CYP19/CYP26 subfamilies	[I]	Lipid transport and metabolism
gene000866	19.485	18.8486	19.1856	15.7164	15.0606	16.3751	0.992404	0.933088										hypothetical protein A7U60_g7821 [Sanghuangporus baumii]
gene000867	17.5458	15.7399	16.8051	17.9956	18.076	18.8192	1.32694	8.89952e-07		Protein LAS1 OS=Saccharomyces cerevisiae (strain ATCC 204508 / S288c) OX=559292 GN=LAS1 PE=1 SV=1	Las1				K16912	ribosomal biogenesis protein LAS1	NA:NA	hypothetical protein A7U60_g7822 [Sanghuangporus baumii]	Las1-domain-containing OS=Pyrrhoderma noxium OX=2282107 GN=PNOK_0219800 PE=4 SV=1	KOG2425	Nuclear protein involved in cell morphogenesis and cell surface growth	[R]	General function prediction only
gene000868	5.30498	7.09326	6.91376	0.483803	0.511064	0.453856	0.0908055	3.50901e-31	Down									dual-domain HisK/Mak2 protein kinase [Sanghuangporus baumii]	Uncharacterized protein OS=Pyrrhoderma noxium OX=2282107 GN=PNOK_0219900 PE=4 SV=1
gene000869	88.8457	83.3197	86.4231	71.6126	70.4052	69.0162	0.988038	0.646784		ATP-dependent RNA helicase SUB2 OS=Cryptococcus neoformans var. neoformans serotype D (strain B-3501A) OX=283643 GN=SUB2 PE=3 SV=1	HATPase_c	signal transduction(GO:0007165)| phosphorelay signal transduction system(GO:0000160)		protein binding(GO:0005515)| ATP binding(GO:0005524)| phosphorelay sensor kinase activity(GO:0000155)| nucleic acid binding(GO:0003676)				dual-domain HisK/Mak2 protein kinase [Sanghuangporus baumii]	ATP-dependent RNA helicase SUB2 OS=Trametes pubescens OX=154538 GN=TRAPUB_10239 PE=4 SV=1	KOG0329	ATP-dependent RNA helicase	[A]	RNA processing and modification
gene000870	62.098	59.1243	62.8693	77.129	71.8789	75.0018	1.47304	1.28107e-33		Mitochondrial dicarboxylate transporter OS=Candida glabrata (strain ATCC 2001 / CBS 138 / JCM 3761 / NBRC 0622 / NRRL Y-65) OX=284593 GN=DIC1 PE=3 SV=1	Mito_carr	carbohydrate metabolic process(GO:0005975)		hydrolase activity, hydrolyzing O-glycosyl compounds(GO:0004553)				Arabinanase/levansucrase/invertase [Fomitiporia mediterranea MF3/22]	Carbohydrate-binding module family 35 protein OS=Trametes coccinea BRFM310 OX=1353009 GN=PYCCODRAFT_1445623 PE=3 SV=1
gene000871	26.7069	29.2351	26.8365	33.6833	30.1363	32.7359	1.41139	1.19914e-14		ATP-dependent RNA helicase ROK1 OS=Ashbya gossypii (strain ATCC 10895 / CBS 109.51 / FGSC 9923 / NRRL Y-1056) OX=284811 GN=ROK1 PE=3 SV=1	Helicase_C			ATP binding(GO:0005524)| nucleic acid binding(GO:0003676)	K14779	ATP-dependent RNA helicase DDX52/ROK1	NA:NA	P-loop containing nucleoside triphosphate hydrolase protein [Sanghuangporus baumii]	P-loop containing nucleoside triphosphate hydrolase OS=Pyrrhoderma noxium OX=2282107 GN=PNOK_0220300 PE=3 SV=1	KOG0344	ATP-dependent RNA helicase	[A]	RNA processing and modification
gene000872	568.54	595.975	608.51	666.231	661.654	666.643	1.36186	1.56819e-28			PRELI							P-loop containing nucleoside triphosphate hydrolase protein [Sanghuangporus baumii]	MSF1-domain-containing OS=Pyrrhoderma noxium OX=2282107 GN=PNOK_0220400 PE=4 SV=1
gene000873	40.8159	35.2177	40.858	33.7896	33.4503	32.7071	1.03544	0.515189			B-block_TFIIIC							hypothetical protein A7U60_g7827 [Sanghuangporus baumii]	Uncharacterized protein OS=Pyrrhoderma noxium OX=2282107 GN=PNOK_0220500 PE=4 SV=1
gene000874	287.377	297.464	278.019	318.318	319.295	313.541	1.33434	2.62156e-30										hypothetical protein A7U60_g7828 [Sanghuangporus baumii]	Uncharacterized protein OS=Pyrrhoderma noxium OX=2282107 GN=PNOK_0220600 PE=4 SV=1
gene000875	31.2788	29.6322	33.5718	21.8912	22.2521	22.0288	0.848128	1.8134e-05		MAP kinase kinase kinase wis4 OS=Schizosaccharomyces pombe (strain 972 / ATCC 24843) OX=284812 GN=wis4 PE=3 SV=1	Pkinase	protein phosphorylation(GO:0006468)		protein kinase activity(GO:0004672)| ATP binding(GO:0005524)	K11230	mitogen-activated protein kinase kinase kinase	ko02020:Two-component system|ko04011:MAPK signaling pathway - yeast	hypothetical protein A7U60_g7829 [Sanghuangporus baumii]	Kinase OS=Pyrrhoderma noxium OX=2282107 GN=PNOK_0220700 PE=4 SV=1	KOG4645	MAPKKK (MAP kinase kinase kinase) SSK2 and related serine/threonine protein kinases	[T]	Signal transduction mechanisms
gene000876	59.3985	59.7917	59.8746	53.2098	53.2473	54.1789	1.08606	0.00324029		Developmentally-regulated GTP-binding protein 2 OS=Bos taurus OX=9913 GN=DRG2 PE=2 SV=1	MMR_HSR1			GTP binding(GO:0005525)	K20476	RAB6A-GEF complex partner protein 1	NA:NA	developmentally regulated GTP-binding protein [Sanghuangporus baumii]	RIC1-domain-containing protein (Fragment) OS=Schizopora paradoxa OX=27342 GN=SCHPADRAFT_842059 PE=4 SV=1	KOG1486	GTP-binding protein DRG2 (ODN superfamily)	[T]	Signal transduction mechanisms
gene000877	26.1651	25.4949	24.6493	26.68	25.2502	24.6539	1.21471	2.32887e-05			F-box-like			protein binding(GO:0005515)				hypothetical protein A7U60_g7832 [Sanghuangporus baumii]	Uncharacterized protein OS=Pyrrhoderma noxium OX=2282107 GN=PNOK_0290800 PE=4 SV=1
gene000878	95.2163	100.562	82.5163	87.1828	85.6297	82.7519	1.11128	0.0982449										Clavaminate synthase-like protein [Sanghuangporus baumii]	Clavaminate synthase OS=Pyrrhoderma noxium OX=2282107 GN=PNOK_0221300 PE=4 SV=1
gene000879	42.9517	42.3428	43.7269	30.4533	30.6948	29.8889	0.854284	2.89257e-07		Sterol 3-beta-glucosyltransferase OS=Cryptococcus neoformans var. neoformans serotype D (strain B-3501A) OX=283643 GN=ATG26 PE=3 SV=1	UDPGT	lipid glycosylation(GO:0030259)| carbohydrate metabolic process(GO:0005975)	plasma membrane(GO:0005886)	transferase activity, transferring hexosyl groups(GO:0016758)	K05841	sterol 3beta-glucosyltransferase	NA:NA	UDP-Glycosyltransferase/glycogen phosphorylase [Sanghuangporus baumii]	Sterol 3-beta-glucosyltransferase OS=Pyrrhoderma noxium OX=2282107 GN=PNOK_0221400 PE=3 SV=1	KOG1192	UDP-glucuronosyl and UDP-glucosyl transferase	[C]	Energy production and conversion
gene000880	451.249	442.164	409.685	449.463	456.777	450.922	1.2608	1.39888e-14		1,3-beta-glucanosyltransferase gel4 OS=Neosartorya fumigata (strain CEA10 / CBS 144.89 / FGSC A1163) OX=451804 GN=gel4 PE=1 SV=1	X8							glycoside hydrolase family 72 protein [Sanghuangporus baumii]	1,3-beta-glucanosyltransferase OS=Pyrrhoderma noxium OX=2282107 GN=PNOK_0221600 PE=3 SV=1
gene000881	87.044	89.333	84.8067	67.3545	65.2114	65.4856	0.917819	0.0207676		Serine/arginine-rich splicing factor 4 OS=Homo sapiens OX=9606 GN=SRSF4 PE=1 SV=2	RRM_1			nucleic acid binding(GO:0003676)				RNA-binding domain-containing protein [Sanghuangporus baumii]	RNA-binding domain-containing OS=Pyrrhoderma noxium OX=2282107 GN=PNOK_0221700 PE=4 SV=1	KOG0106	Alternative splicing factor SRp55/B52/SRp75 (RRM superfamily)	[A]	RNA processing and modification
gene000882	57.9444	54.5953	58.303	59.2352	56.2107	56.9952	1.22194	2.21505e-12		ATP-binding cassette transporter abc4 OS=Schizosaccharomyces pombe (strain 972 / ATCC 24843) OX=284812 GN=abc4 PE=3 SV=1	ABC_tran	transmembrane transport(GO:0055085)	integral component of membrane(GO:0016021)	ATPase activity(GO:0016887)| ATP binding(GO:0005524)| ATPase activity, coupled to transmembrane movement of substances(GO:0042626)				hypothetical protein FOMMEDRAFT_106872 [Fomitiporia mediterranea MF3/22]	Multidrug resistance-associated ABC transporter OS=Pyrrhoderma noxium OX=2282107 GN=PNOK_0221800 PE=4 SV=1	KOG0054	Multidrug resistance-associated protein/mitoxantrone resistance protein, ABC superfamily	[Q]	Secondary metabolites biosynthesis, transport and catabolism
gene000883	46.5556	46.2745	46.9606	44.6615	44.9858	46.3203	1.17761	3.23199e-06		Rho GTPase-activating protein 27 OS=Rattus norvegicus OX=10116 GN=Arhgap27 PE=1 SV=1	FCH	signal transduction(GO:0007165)						hypothetical protein A7U60_g7838 [Sanghuangporus baumii]	Uncharacterized protein OS=Schizopora paradoxa OX=27342 GN=SCHPADRAFT_898043 PE=4 SV=1	KOG1450	Predicted Rho GTPase-activating protein	[T]	Signal transduction mechanisms
gene000884	92.2024	94.5174	94.794	85.388	88.5491	88.7335	1.12973	4.89942e-05		Negative regulator of the PHO system OS=Yarrowia lipolytica (strain CLIB 122 / E 150) OX=284591 GN=PHO85 PE=3 SV=1	MFS_1	transmembrane transport(GO:0055085)| protein phosphorylation(GO:0006468)	integral component of membrane(GO:0016021)	protein kinase activity(GO:0004672)| ATP binding(GO:0005524)				Pkinase-domain-containing protein [Sanghuangporus baumii]	Pkinase-domain-containing protein OS=Gloeophyllum trabeum (strain ATCC 11539 / FP-39264 / Madison 617) OX=670483 GN=GLOTRDRAFT_69203 PE=3 SV=1	KOG0594	Protein kinase PCTAIRE and related kinases	[R]	General function prediction only
gene000885	23.9	21.8948	22.6091	27.9845	28.6999	27.0502	1.48221	7.70355e-21		Uncharacterized protein C1450.03 OS=Schizosaccharomyces pombe (strain 972 / ATCC 24843) OX=284812 GN=SPCC1450.03 PE=1 SV=1	Utp12				K14546	U3 small nucleolar RNA-associated protein 5	ko03008:Ribosome biogenesis in eukaryotes	hypothetical protein A7U60_g7840 [Sanghuangporus baumii]	WD40 domain containing protein OS=Pyrrhoderma noxium OX=2282107 GN=PNOK_0222400 PE=4 SV=1	KOG4547	WD40 repeat-containing protein	[R]	General function prediction only
gene000886	67.0302	70.36	65.7821	81.8224	86.1702	84.6579	1.50549	6.03457e-26		Formamidopyrimidine-DNA glycosylase OS=Arabidopsis thaliana OX=3702 GN=FPG1 PE=1 SV=1	H2TH	nucleotide-excision repair(GO:0006289)| base-excision repair(GO:0006284)		DNA-(apurinic or apyrimidinic site) endonuclease activity(GO:0003906)| zinc ion binding(GO:0008270)| damaged DNA binding(GO:0003684)| hydrolase activity, hydrolyzing N-glycosyl compounds(GO:0016799)	K10563	formamidopyrimidine-DNA glycosylase	ko03410:Base excision repair	AtMMH-1 [Sanghuangporus baumii]	Formamidopyrimidine-dna glycosylase OS=Pyrrhoderma noxium OX=2282107 GN=PNOK_0187400 PE=4 SV=1
gene000887	188.962	194.958	207.317	248.632	267.749	262.629	1.59563	7.00374e-32		LAS seventeen-binding protein 3 OS=Saccharomyces cerevisiae (strain YJM789) OX=307796 GN=LSB3 PE=3 SV=2	SH3_1			protein binding(GO:0005515)	K20523	SH3 domain-containing YSC84-like protein 1	NA:NA	hypothetical protein PNOK_0187300 [Pyrrhoderma noxium]	Uncharacterized protein OS=Pyrrhoderma noxium OX=2282107 GN=PNOK_0187300 PE=4 SV=1	KOG1843	Uncharacterized conserved protein	[S]	Function unknown
gene000888	22.9509	21.4983	24.0603	12.9328	12.8863	14.455	0.711892	3.58896e-10		ATP-dependent DNA helicase PIF1 OS=Emericella nidulans (strain FGSC A4 / ATCC 38163 / CBS 112.46 / NRRL 194 / M139) OX=227321 GN=pif1 PE=3 SV=2	PIF1	telomere maintenance(GO:0000723)| DNA repair(GO:0006281)		DNA helicase activity(GO:0003678)	K15255	ATP-dependent DNA helicase PIF1	NA:NA	DUF500-domain-containing protein [Sanghuangporus baumii]	ATP-dependent DNA helicase PIF1 OS=Pyrrhoderma noxium OX=2282107 GN=PIF1 PE=3 SV=1	KOG0987	DNA helicase PIF1/RRM3	[D]	Cell cycle control, cell division, chromosome partitioning
gene000889	62.3261	56.8614	60.1892	37.6457	36.357	36.0421	0.742734	7.01371e-25		Proteasome activator complex subunit 4B OS=Danio rerio OX=7955 GN=psme4b PE=3 SV=2	DUF3437			metal ion binding(GO:0046872)	K06699	proteasome activator subunit 4	ko03050:Proteasome	hypothetical protein FOMMEDRAFT_167503 [Fomitiporia mediterranea MF3/22]	ARM repeat-containing OS=Pyrrhoderma noxium OX=2282107 GN=PNOK_0181700 PE=4 SV=1	KOG1851	Uncharacterized conserved protein	[S]	Function unknown
gene000890	23.8475	22.7712	24.7862	11.3844	8.49626	11.4055	0.530135	1.54506e-19		Putative choline kinase OS=Schizosaccharomyces pombe (strain 972 / ATCC 24843) OX=284812 GN=SPAC13G7.12c PE=3 SV=1	Choline_kinase				K00866	choline kinase	ko00564:Glycerophospholipid metabolism	kinase-like protein [Fomitiporia mediterranea MF3/22]	Choline kinase cytoplasm OS=Pyrrhoderma noxium OX=2282107 GN=PNOK_0181900 PE=4 SV=1	KOG2686	Choline kinase	[M]	Cell wall/membrane/envelope biogenesis
gene000891	17.2099	16.6577	15.3641	15.5608	14.7044	16.7331	1.15549	0.0113936		Uncharacterized MFS-type transporter C1399.02 OS=Schizosaccharomyces pombe (strain 972 / ATCC 24843) OX=284812 GN=SPAC1399.02 PE=3 SV=1	MFS_1	transmembrane transport(GO:0055085)	integral component of membrane(GO:0016021)					MFS general substrate transporter [Fomitiporia mediterranea MF3/22]	MFS general substrate transporter OS=Pyrrhoderma noxium OX=2282107 GN=PNOK_0182000 PE=4 SV=1	KOG0254	Predicted transporter (major facilitator superfamily)	[R]	General function prediction only
gene000892	128.908	124.946	131.374	169.993	173.434	171.283	1.61782	1.46876e-61		DnaJ homolog 1, mitochondrial OS=Emericella nidulans (strain FGSC A4 / ATCC 38163 / CBS 112.46 / NRRL 194 / M139) OX=227321 GN=AN10778 PE=3 SV=1	DnaJ_C			heat shock protein binding(GO:0031072)| unfolded protein binding(GO:0051082)	K03686	molecular chaperone DnaJ	NA:NA	DnaJ protein [Sanghuangporus baumii]	Chaperone dnaj OS=Pyrrhoderma noxium OX=2282107 GN=PNOK_0182100 PE=3 SV=1	KOG0715	Molecular chaperone (DnaJ superfamily)	[O]	Posttranslational modification, protein turnover, chaperones
gene000893	3.33417	5.91813	6.25531	1.39277	2.98776	2.51512	0.539359	0.0502139										hypothetical protein A7U60_g7848 [Sanghuangporus baumii]	Uncharacterized protein OS=Hebeloma cylindrosporum h7 OX=686832 GN=M413DRAFT_22874 PE=4 SV=1
gene000894	181.847	176.826	185.892	156.056	156.68	160.286	1.05173	0.117719		Casein kinase II subunit alpha OS=Neurospora crassa (strain ATCC 24698 / 74-OR23-1A / CBS 708.71 / DSM 1257 / FGSC 987) OX=367110 GN=cka PE=2 SV=1	Pkinase	protein phosphorylation(GO:0006468)		protein kinase activity(GO:0004672)| ATP binding(GO:0005524)	K03097	casein kinase II subunit alpha	ko03008:Ribosome biogenesis in eukaryotes|ko04064:NF-kappa B signaling pathway|ko04139:Regulation of mitophagy - yeast|ko04310:Wnt signaling pathway|ko04520:Adherens junction|ko04530:Tight junction|ko04712:Circadian rhythm - plant|ko05169:Epstein-Barr virus infection	Pkinase-domain-containing protein [Fomitiporia mediterranea MF3/22]	Pkinase-domain-containing OS=Pyrrhoderma noxium OX=2282107 GN=PNOK_0182300 PE=3 SV=1	KOG0668	Casein kinase II, alpha subunit	[K]	Transcription
gene000895	9.77945	10.0335	9.17927	5.67757	5.31646	5.38048	0.683503	2.04272e-05		Chitinase 1 OS=Rhizopus oligosporus OX=4847 GN=CHI1 PE=1 SV=1	Glyco_hydro_18	carbohydrate metabolic process(GO:0005975)			K01183	chitinase	ko00520:Amino sugar and nucleotide sugar metabolism	class III chitinase [Sanghuangporus baumii]	Carbohydrate-binding module family 5 protein OS=Hebeloma cylindrosporum h7 OX=686832 GN=M413DRAFT_440094 PE=3 SV=1	KOG4701	Chitinase	[M]	Cell wall/membrane/envelope biogenesis
gene000896	15.2291	14.2495	14.1959	4.70025	4.3076	5.26977	0.39573	2.44606e-20	Down		DNA_pol_A_exo1	nucleobase-containing compound metabolic process(GO:0006139)		3'-5' exonuclease activity(GO:0008408)| nucleic acid binding(GO:0003676)				ribonuclease H-like protein [Sanghuangporus baumii]	Ribonuclease H OS=Pyrrhoderma noxium OX=2282107 GN=PNOK_0182500 PE=4 SV=1
gene000897	55.8519	56.2076	47.7741	39.1809	35.5499	38.4276	0.856653	0.0203793										hypothetical protein A7U60_g7852 [Sanghuangporus baumii]	Uncharacterized protein OS=Pyrrhoderma noxium OX=2282107 GN=PNOK_0182700 PE=4 SV=1
gene000898	32.2558	31.5733	33.1693	15.3976	14.57	14.5549	0.555636	6.19258e-41										hypothetical protein FOMMEDRAFT_140298 [Fomitiporia mediterranea MF3/22]	Uncharacterized protein OS=Schizopora paradoxa OX=27342 GN=SCHPADRAFT_10205 PE=4 SV=1
gene000899	4.14547	4.13061	4.28297	7.42884	6.90843	7.09806	2.06593	1.59226e-07	Up									hypothetical protein A7U60_g7854 [Sanghuangporus baumii]	Uncharacterized protein OS=Pyrrhoderma noxium OX=2282107 GN=PNOK_0182900 PE=4 SV=1
gene000900	37.5306	38.5551	40.6763	95.2249	95.2919	98.5857	2.99781	5.60667e-172	Up	Biotin synthase OS=Schizosaccharomyces pombe (strain 972 / ATCC 24843) OX=284812 GN=bio2 PE=1 SV=1	BATS			iron-sulfur cluster binding(GO:0051536)| catalytic activity(GO:0003824)	K01012	biotin synthase	ko00780:Biotin metabolism	biotin synthase [Sanghuangporus baumii]	Biotin synthase OS=Pyrrhoderma noxium OX=2282107 GN=PNOK_0183000 PE=3 SV=1	KOG2900	Biotin synthase	[H]	Coenzyme transport and metabolism
gene000901	0.221272	0.348125	0.224864	0	0.214806	0.206658	0.644978	0.855867		RNA exonuclease 4 OS=Debaryomyces hansenii (strain ATCC 36239 / CBS 767 / JCM 1990 / NBRC 0083 / IGC 2968) OX=284592 GN=REX4 PE=3 SV=2								hypothetical protein FOMMEDRAFT_28031 [Fomitiporia mediterranea MF3/22]	Uncharacterized protein OS=Schizopora paradoxa OX=27342 GN=SCHPADRAFT_912094 PE=4 SV=1	KOG2249	3'-5' exonuclease	[L]	Replication, recombination and repair
gene000902	32.8562	34.4116	33.3895	29.5392	29.7727	30.2864	1.07758	0.17189										hypothetical protein A7U60_g7858 [Sanghuangporus baumii]	Uncharacterized protein OS=Schizopora paradoxa OX=27342 GN=SCHPADRAFT_897793 PE=4 SV=1
gene000903	44.0377	39.6308	44.3041	28.1148	27.9348	27.8627	0.794003	4.22633e-10		Proteasome activator complex subunit 4B OS=Danio rerio OX=7955 GN=psme4b PE=3 SV=2	HEAT			protein binding(GO:0005515)	K06699	proteasome activator subunit 4	ko03050:Proteasome	ARM repeat-containing protein [Sanghuangporus baumii]	ARM repeat-containing OS=Pyrrhoderma noxium OX=2282107 GN=PNOK_0183300 PE=4 SV=1	KOG1851	Uncharacterized conserved protein	[S]	Function unknown
gene000904	33.3961	31.8355	29.7859	34.4144	32.6225	31.8912	1.26014	4.07592e-06										hypothetical protein FOMMEDRAFT_19565 [Fomitiporia mediterranea MF3/22]	Uncharacterized protein OS=Neolentinus lepideus HHB14362 ss-1 OX=1314782 GN=NEOLEDRAFT_1124215 PE=4 SV=1
gene000905	94.5156	102.801	99.1517	79.0835	79.9006	81.4828	0.981884	0.707416		Translin-associated protein X OS=Mus musculus OX=10090 GN=Tsnax PE=1 SV=1	Translin			sequence-specific DNA binding(GO:0043565)				Translin [Fomitiporia mediterranea MF3/22]	Translin-associated protein X OS=Grifola frondosa OX=5627 GN=TSNAX PE=4 SV=1	KOG3066	Translin-associated protein X	[R]	General function prediction only
gene000906	276.975	273.558	260.614	75.1526	76.1117	74.0754	0.336307	7.54507e-246	Down		BTG							hypothetical protein A7U60_g7862 [Sanghuangporus baumii]	Uncharacterized protein OS=Pleurotus ostreatus PC15 OX=1137138 GN=PLEOSDRAFT_1111358 PE=4 SV=1
gene000907	40.0899	38.8377	40.0086	30.3638	28.8228	29.201	0.899601	0.0076549		Histone deacetylase 1 OS=Strongylocentrotus purpuratus OX=7668 GN=HDAC1 PE=2 SV=1	Hist_deacetyl				K06067	histone deacetylase 1/2	ko04110:Cell cycle|ko04213:Longevity regulating pathway - multiple species|ko04330:Notch signaling pathway|ko04919:Thyroid hormone signaling pathway|ko05169:Epstein-Barr virus infection	hypothetical protein A7U60_g7864 [Sanghuangporus baumii]	Histone deacetylase OS=Laccaria amethystina LaAM-08-1 OX=1095629 GN=K443DRAFT_640367 PE=4 SV=1	KOG1342	Histone deacetylase complex, catalytic component RPD3	[B]	Chromatin structure and dynamics
gene000908	174.136	170.707	175.734	333.319	330.695	332.192	2.31684	1.16457e-226	Up	40S ribosomal protein S27 OS=Xenopus laevis OX=8355 GN=rps27 PE=3 SV=2	Ribosomal_S27e	translation(GO:0006412)	intracellular(GO:0005622)| ribosome(GO:0005840)	structural constituent of ribosome(GO:0003735)	K10847	DNA-repair protein complementing XP-A cells	ko03420:Nucleotide excision repair	hypothetical protein A7U60_g7865 [Sanghuangporus baumii]	DNA repair protein RAD14 OS=Hypsizygus marmoreus OX=39966 GN=RAD14 PE=4 SV=1	KOG1779	40s ribosomal protein S27	[J]	Translation, ribosomal structure and biogenesis
gene000909	2.36485	3.00258	3.41512	5.40721	5.31646	4.76604	2.13504	0.000674183	Up									hypothetical protein FOMMEDRAFT_155434 [Fomitiporia mediterranea MF3/22]
gene000910	106.837	110.372	106.57	124.956	119.027	121.022	1.36447	1.37772e-27		Probable NADH-ubiquinone oxidoreductase 30.4 kDa subunit, mitochondrial OS=Candida maltosa OX=5479 GN=ALI1 PE=3 SV=1	DUF5427	oxidation-reduction process(GO:0055114)		NADH dehydrogenase (ubiquinone) activity(GO:0008137)				hypothetical protein FOMMEDRAFT_19571 [Fomitiporia mediterranea MF3/22]	NADH dehydrogenase OS=Pyrrhoderma noxium OX=2282107 GN=PNOK_0184500 PE=3 SV=1	KOG1713	NADH-ubiquinone oxidoreductase, NDUFS3/30 kDa subunit	[C]	Energy production and conversion
gene000911	24.0001	21.417	22.9762	20.0773	19.2289	18.0849	1.01589	0.794216										hypothetical protein A7U60_g7869 [Sanghuangporus baumii]	NADH dehydrogenase OS=Pyrrhoderma noxium OX=2282107 GN=PNOK_0184500 PE=3 SV=1
gene000912	224.377	226.109	228.542	233.272	240.294	240.065	1.27248	4.51769e-18		Succinate--CoA ligase [ADP-forming] subunit beta, mitochondrial OS=Neurospora crassa (strain ATCC 24698 / 74-OR23-1A / CBS 708.71 / DSM 1257 / FGSC 987) OX=367110 GN=tca-9 PE=3 SV=1	ATP-grasp_2			catalytic activity(GO:0003824)	K01900	succinyl-CoA synthetase beta subunit	ko00020:Citrate cycle (TCA cycle)|ko00640:Propanoate metabolism|ko01200:Carbon metabolism	succinate-CoA ligase [Sanghuangporus baumii]	Succinate--CoA ligase [ADP-forming] subunit beta, mitochondrial OS=Pyrrhoderma noxium OX=2282107 GN=PNOK_0184600 PE=3 SV=1	KOG2799	Succinyl-CoA synthetase, beta subunit	[C]	Energy production and conversion
gene000913	39.9139	37.5263	41.2655	37.7927	38.8222	37.6909	1.16608	2.04084e-05		M-phase phosphoprotein 8 OS=Rattus norvegicus OX=10116 GN=Mphosph8 PE=2 SV=1	Chromo							hypothetical protein A7U60_g7871 [Sanghuangporus baumii]	Uncharacterized protein OS=Pyrrhoderma noxium OX=2282107 GN=PNOK_0184700 PE=4 SV=1	KOG1911	Heterochromatin-associated protein HP1 and related CHROMO domain proteins	[B]	Chromatin structure and dynamics
gene000914	33.1113	33.0496	32.8351	31.2412	29.0348	33.5681	1.14746	0.00246321		Sentrin-specific protease 1 OS=Mus musculus OX=10090 GN=Senp1 PE=1 SV=1	Peptidase_C48	proteolysis(GO:0006508)		cysteine-type peptidase activity(GO:0008234)	K08592	sentrin-specific protease 1	NA:NA	cysteine proteinase [Sanghuangporus baumii]	Cysteine ase OS=Pyrrhoderma noxium OX=2282107 GN=PNOK_0184800 PE=4 SV=1	KOG0778	Protease, Ulp1 family	[O]	Posttranslational modification, protein turnover, chaperones
gene000915	0.344285	0.240737	0.233249	0.311602	0.724152	0.535909	2.33147	0.0995234		Sentrin-specific protease OS=Caenorhabditis elegans OX=6239 GN=ulp-1 PE=2 SV=3	Peptidase_C48	proteolysis(GO:0006508)		cysteine-type peptidase activity(GO:0008234)	K08592	sentrin-specific protease 1	NA:NA	cysteine proteinase [Sanghuangporus baumii]	Cysteine proteinase OS=Mycena chlorophos OX=658473 GN=MCHLO_05311 PE=4 SV=1	KOG0778	Protease, Ulp1 family	[O]	Posttranslational modification, protein turnover, chaperones
gene000916	25.0354	23.946	24.5925	29.6817	27.0656	27.5833	1.38733	6.72205e-17		DIS3-like exonuclease 2 OS=Arabidopsis thaliana OX=3702 GN=SOV PE=1 SV=1	RNB			ribonuclease activity(GO:0004540)| RNA binding(GO:0003723)				RNB-domain-containing protein [Sanghuangporus baumii]	RNB-domain-containing OS=Pyrrhoderma noxium OX=2282107 GN=PNOK_0185000 PE=4 SV=1	KOG2102	Exosomal 3'-5' exoribonuclease complex, subunit Rrp44/Dis3	[J]	Translation, ribosomal structure and biogenesis
gene000917	300.625	304.476	303.643	244.291	247.806	241.999	0.977991	0.462852										hypothetical protein A7U60_g7875 [Sanghuangporus baumii]	Uncharacterized protein OS=Pyrrhoderma noxium OX=2282107 GN=PNOK_0185100 PE=4 SV=1
gene000918	10.1317	8.55321	12.054	7.24645	6.9569	8.42394	0.891746	0.498076										hypothetical protein A7U60_g7876 [Sanghuangporus baumii]	Uncharacterized protein OS=Pyrrhoderma noxium OX=2282107 GN=PNOK_0185200 PE=4 SV=1
gene000919	40.7062	36.5656	37.5784	28.8899	29.6375	31.8068	0.952459	0.553457		Probable peptidyl-tRNA hydrolase 2 OS=Schizosaccharomyces pombe (strain 972 / ATCC 24843) OX=284812 GN=SPAC19A8.14 PE=1 SV=1	PTH2			aminoacyl-tRNA hydrolase activity(GO:0004045)	K04794	peptidyl-tRNA hydrolase, PTH2 family	NA:NA	PTH2-domain-containing protein [Fomitiporia mediterranea MF3/22]	PTH2 family peptidyl-tRNA hydrolase OS=Pyrrhoderma noxium OX=2282107 GN=PNOK_0185300 PE=4 SV=1	KOG3282	Uncharacterized conserved protein	[S]	Function unknown
gene000920	12.6375	10.3973	12.3419	8.68857	9.20118	8.90628	0.917524	0.23959			MFS_1	transmembrane transport(GO:0055085)	integral component of membrane(GO:0016021)					MFS general substrate transporter [Sanghuangporus baumii]	MFS general substrate transporter OS=Pyrrhoderma noxium OX=2282107 GN=PNOK_0185400 PE=4 SV=1
gene000921	14.9634	14.5664	14.6836	15.0834	14.3899	14.7612	1.21109	0.0104499			Sgf11							hypothetical protein FOMMEDRAFT_19579 [Fomitiporia mediterranea MF3/22]	SAGA-associated factor 11 OS=Pyrrhoderma noxium OX=2282107 GN=PNOK_0185500 PE=3 SV=1
gene000922	8.67756	10.3834	8.57	5.30961	4.21199	6.62051	0.706663	0.0170815										hypothetical protein A7U60_g7880 [Sanghuangporus baumii]	Uncharacterized protein OS=Schizopora paradoxa OX=27342 GN=SCHPADRAFT_816230 PE=4 SV=1
gene000923	30.65	31.0788	30.8135	26.9164	27.7122	28.1191	1.0826	0.035031		DNA replication licensing factor mcm3 OS=Schizosaccharomyces pombe (strain 972 / ATCC 24843) OX=284812 GN=mcm3 PE=1 SV=2	Tim17	DNA replication initiation(GO:0006270)		ATP binding(GO:0005524)| DNA binding(GO:0003677)	K02541	DNA replication licensing factor MCM3	ko03030:DNA replication|ko04110:Cell cycle|ko04111:Cell cycle - yeast|ko04113:Meiosis - yeast	ATP dependent DNA helicase [Sanghuangporus baumii]	DNA helicase OS=Pyrrhoderma noxium OX=2282107 GN=PNOK_0186800 PE=3 SV=1	KOG0479	DNA replication licensing factor, MCM3 component	[L]	Replication, recombination and repair
gene000924	246.216	249.555	233.191	265.997	249.535	259.03	1.28598	2.13865e-17		Nucleoporin POM33 OS=Chaetomium thermophilum (strain DSM 1495 / CBS 144.50 / IMI 039719) OX=759272 GN=POM33 PE=3 SV=1	UPF0121		integral component of membrane(GO:0016021)					hypothetical protein FOMMEDRAFT_28052 [Fomitiporia mediterranea MF3/22]	Uncharacterized protein OS=Schizopora paradoxa OX=27342 GN=SCHPADRAFT_863320 PE=4 SV=1	KOG4002	Uncharacterized integral membrane protein	[S]	Function unknown
gene000925	60.38	55.5119	60.0173	57.6174	53.5333	53.9473	1.13617	0.000340791		Meiotically up-regulated gene 70 protein OS=Schizosaccharomyces pombe (strain 972 / ATCC 24843) OX=284812 GN=mug70 PE=1 SV=1	CBS			protein binding(GO:0005515)				CBS-domain-containing protein [Sanghuangporus baumii]	CBS-domain-containing OS=Pyrrhoderma noxium OX=2282107 GN=PNOK_0186300 PE=4 SV=1
gene000926	290.689	284.151	282.271	282.453	275.696	282.843	1.18781	2.12005e-08		Protein ras-2 OS=Neurospora crassa (strain ATCC 24698 / 74-OR23-1A / CBS 708.71 / DSM 1257 / FGSC 987) OX=367110 GN=ras-2 PE=3 SV=2	Ras			GTPase activity(GO:0003924)| GTP binding(GO:0005525)	K07827	GTPase KRas	ko04010:MAPK signaling pathway|ko04012:ErbB signaling pathway|ko04013:MAPK signaling pathway - fly|ko04014:Ras signaling pathway|ko04015:Rap1 signaling pathway|ko04062:Chemokine signaling pathway|ko04068:FoxO signaling pathway|ko04071:Sphingolipid signaling pathway|ko04072:Phospholipase D signaling pathway|ko04150:mTOR signaling pathway|ko04151:PI3K-Akt signaling pathway|ko04210:Apoptosis|ko04211…	ras protein [Fomitiporia mediterranea MF3/22]	Ras OS=Pyrrhoderma noxium OX=2282107 GN=PNOK_0186400 PE=4 SV=1	KOG0395	Ras-related GTPase	[R]	General function prediction only
gene000927	33.1622	35.7509	32.6058	37.6882	35.2556	34.1338	1.27635	0.000103797		Peptidyl-tRNA hydrolase 2, mitochondrial OS=Bos taurus OX=9913 GN=PTRH2 PE=2 SV=1	PTH2			aminoacyl-tRNA hydrolase activity(GO:0004045)	K04794	peptidyl-tRNA hydrolase, PTH2 family	NA:NA	hypothetical protein A7U60_g7884 [Sanghuangporus baumii]	Peptidyl-trna hydrolase 2 OS=Pyrrhoderma noxium OX=2282107 GN=PNOK_0186100 PE=4 SV=1	KOG3282	Uncharacterized conserved protein	[S]	Function unknown
gene000928	454.3	487.509	525.015	705.722	670.111	656.431	1.67712	3.87659e-41		ATP-dependent RNA helicase HAS1 OS=Ustilago maydis (strain 521 / FGSC 9021) OX=237631 GN=HAS1 PE=3 SV=2	Ribosomal_L1			ATP binding(GO:0005524)| nucleic acid binding(GO:0003676)	K13179	ATP-dependent RNA helicase DDX18/HAS1	NA:NA	DEAD-domain-containing protein [Sanghuangporus baumii]	RNA helicase OS=Pyrrhoderma noxium OX=2282107 GN=PNOK_0186000 PE=3 SV=1	KOG0342	ATP-dependent RNA helicase pitchoune	[A]	RNA processing and modification
gene000929	17.9669	15.9292	16.1916	12.7882	13.1856	13.2342	0.947885	0.35549										hypothetical protein A7U60_g1094 [Sanghuangporus baumii]	Uncharacterized protein OS=Pyrrhoderma noxium OX=2282107 GN=PNOK_0186900 PE=4 SV=1
gene000930	47.3245	51.0974	52.9239	39.9505	41.3265	40.2072	0.971866	0.510303										hypothetical protein A7U60_g1096 [Sanghuangporus baumii]	Uncharacterized protein OS=Jaapia argillacea MUCL 33604 OX=933084 GN=JAAARDRAFT_71680 PE=4 SV=1
gene000931	46.126	47.0346	46.173	35.8048	36.9257	36.87	0.95235	0.206867		Altered inheritance of mitochondria protein 18, mitochondrial OS=Debaryomyces hansenii (strain ATCC 36239 / CBS 767 / JCM 1990 / NBRC 0083 / IGC 2968) OX=284592 GN=AIM18 PE=3 SV=1	CitMHS	transmembrane transport(GO:0055085)	integral component of membrane(GO:0016021)	intramolecular lyase activity(GO:0016872)				Chalcone-flavanone isomerase [Sanghuangporus baumii]	Arsenite transmembrane transporter OS=Pyrrhoderma noxium OX=2282107 GN=PNOK_0181000 PE=4 SV=1
[truncated: 7,432 more rows]
