# Supplementary material for: Integrated omic profiling of the medicinal mushroom Inonotus obliquus under submerged conditions
Source: BMC Genomics. 2023 Sep 19;24:554. doi: 10.1186/s12864-023-09656-z (PMC10507853; doi:10.1186/s12864-023-09656-z)
Supplement: Supplementary file 3 — Supplementary Material 3 [file 12864_2023_9656_MOESM3_ESM.xlsx]

## Sheet: Table S11
Table S11 TMT-based quantitative proteomic results of the Inonotus obliquus CFCC 83414.
Protein ID	Coverage [%]	No. of peptides	Peptide mass spectra (PSMs)	No. of unique peptides	No. of amino acids of the protein	MW [kDa]	pI (isoelectric point)	No. of identified peptides	Abundances: 126	Abundances: 127	Abundances: 128	Abundances: 129	Abundances: 130	Abundances: 131	FC (fold change) value	Log2FC	p value	FEC-vs-SEC
Gene000001	33	28	48	27	1101	121.6	5.55	28	67.3	72.4	66.6	128.6	131.6	133.5	0.524003	-0.932353	1.13e-05	Down
Gene000002	13	13	17	12	1094	121.1	7.23	13	70.2	77.4	72.2	121	123.8	135.4	0.578117	-0.790567	0.000401391	Down
Gene000005	36	19	26	19	674	74.8	5.59	19	95.2	102.3	99.8	91.7	105.9	105	0.982485	-0.0254925	0.743604
Gene000006	33	7	24	2	137	15.4	11.52	7	97.7	83.2	87.1	121.3	109.2	101.5	0.807229	-0.30895	0.0415917
Gene000007	7	3	4	3	479	53.4	9.35	3	80.5	84.1	82	186.6	81.5	85.4	0.697595	-0.519537	0.359002
Gene000008	19	2	3	2	206	22.9	5.52	2	103.4	109.7	102.9	81.5	98.8	103.7	1.11268	0.154034	0.206396
Gene000010	1	1	1	1	1129	127.7	8.5	1	NA	NA	NA	NA	NA	NA	NA	NA	NA
Gene000012	17	3	3	3	254	26.9	6.37	3	88.2	97.2	80.7	121	114.1	98.7	0.797184	-0.327015	0.0501452
Gene000013	26	39	50	39	1593	179	6.13	39	101.6	103.3	102.9	97.6	95	99.5	1.05375	0.0755309	0.0202287
Gene000014	7	2	2	2	347	39.7	8.48	2	76.1	94.4	66.4	119.6	122.9	120.7	0.652258	-0.616486	0.0070164	Down
Gene000016	6	1	1	1	241	27.4	9.48	1	101.6	106.8	105.3	94.6	94.1	97.6	1.0957	0.131858	0.00848826
Gene000017	11	4	4	4	333	37	7.97	4	101.8	108	102	95.9	93.6	98.6	1.08226	0.114051	0.0339814
Gene000019	2	2	2	2	1165	127.8	5.94	2	92.8	111.2	95.6	107.7	94.6	98.1	0.997337	-0.00384719	0.971171
Gene000022	2	1	1	1	437	50	5.83	1	NA	NA	NA	NA	NA	NA	NA	NA	NA
Gene000026	17	4	7	4	287	31.6	6.07	4	69.7	72.9	69.6	130.1	132	125.8	0.547048	-0.87026	1.04e-05	Down
Gene000027	6	2	2	2	479	53.6	8.84	2	88.9	104.7	96	109.7	106.8	94	0.932689	-0.100532	0.35353
Gene000031	62	41	87	41	676	74.2	7.25	41	99.2	97.3	98.3	104.6	105.9	94.8	0.965608	-0.0504911	0.379531
Gene000032	3	2	2	2	710	77.2	8.62	2	93.8	116.9	94.5	92.1	100.3	102.4	1.03528	0.0500184	0.694589
Gene000033	9	5	6	5	650	71	6.39	5	106	108.9	109.2	83	96.3	96.6	1.1747	0.232294	0.0250393
Gene000034	8	11	11	11	1424	155.1	5.55	11	93.5	91.9	96.2	101.5	105.8	111.1	0.884422	-0.177193	0.0157825
Gene000036	2	1	1	1	659	73.7	8.79	1	98.8	100.6	92.5	95.9	110.6	101.6	0.94742	-0.0779245	0.335203
Gene000037	2	1	1	1	454	51.4	7.08	1	101.4	119.8	98.4	85.1	101.4	93.8	1.14021	0.189296	0.184564
Gene000039	3	2	2	2	956	105.1	5.2	2	NA	NA	NA	NA	NA	NA	NA	NA	NA
Gene000040	9	3	3	3	447	49.3	5.24	3	92.8	117.1	98.5	102	92.6	97.1	1.05725	0.0803174	0.51602
Gene000041	6	4	6	4	1068	114.7	5.19	4	98.6	108.3	99.2	95.6	98.5	99.9	1.04116	0.0581869	0.29918
Gene000042	2	1	1	1	538	59.6	6.11	1	100.9	124.1	101.7	88.4	90.9	93.9	1.19583	0.258009	0.0833272
Gene000043	12	3	4	3	322	36.8	9.92	3	108.2	107.5	109.7	92.7	92.4	89.4	1.18543	0.245408	0.000163883
Gene000044	40	41	69	41	1073	123.4	6.09	41	101.9	100.1	101.2	96.9	98.8	101.1	1.02156	0.0307787	0.182006
Gene000045	4	3	3	3	868	96.3	6.25	3	NA	NA	NA	NA	NA	NA	NA	NA	NA
Gene000046	15	3	3	3	250	27.5	9.42	3	87.9	104.4	89.6	108.4	101.4	108.2	0.886478	-0.173843	0.103328
Gene000047	10	4	4	4	465	52.2	8.65	4	101.9	79.6	104.3	107.9	112.9	93.4	0.909612	-0.136677	0.388743
Gene000051	5	3	3	3	910	100.1	5.96	3	98	108.2	97.2	102.8	95.1	98.8	1.02258	0.0322162	0.621539
Gene000060	16	9	13	9	595	63.7	9.19	9	118.6	105.7	127.9	70.1	88.4	89.4	1.42073	0.506637	0.0180224
Gene000062	6	5	5	5	933	100.1	7.5	5	91.7	102	86.5	110.5	102.6	106.6	0.876447	-0.190262	0.0610073
Gene000063	26	10	13	10	430	47.1	6.14	10	58.1	68.3	58.8	115.6	149.1	150.1	0.44648	-1.16333	0.00291765	Down
Gene000064	15	7	16	7	653	71.2	4.94	7	63.5	74	67.7	134	127.8	132.8	0.52002	-0.94336	6.17e-05	Down
Gene000067	8	5	23	5	779	87.3	6.93	5	91.7	94	92.2	106.2	109.5	106.4	0.862776	-0.212943	0.000321596
Gene000068	6	2	3	2	453	48.3	5.02	2	102.9	103.2	107.1	105.4	88.3	93.1	1.09205	0.127039	0.170198
Gene000069	3	3	3	3	1387	151.6	9.39	3	95.3	106.1	91.3	113.6	97.9	95.8	0.952489	-0.070225	0.533286
Gene000070	35	8	8	8	239	25.7	8.29	8	78.1	79.4	74.6	142.9	111.7	113.3	0.630878	-0.664567	0.0115236	Down
Gene000071	28	3	5	3	158	17.5	6.02	3	118	106.2	99.4	88.2	98.8	89.4	1.17077	0.227454	0.0693558
Gene000072	71	16	74	14	233	26.4	6.55	16	112.3	108.9	113.4	91.3	91.5	82.5	1.26121	0.334813	0.0020983
Gene000073	29	3	11	1	96	10.6	4.93	3	108	109.6	122.8	78.6	92.8	88.2	1.31125	0.390941	0.0127866
Gene000074	37	6	10	6	205	21.9	4.98	6	101.7	105	100	91.7	102.3	99.3	1.04569	0.0644511	0.268539
Gene000076	40	33	81	33	953	106.3	5.68	33	100.6	105.7	100.4	89.7	99.2	104.2	1.0464	0.0654352	0.379468
Gene000077	16	3	5	3	271	29.8	6.38	3	99.5	115.6	105.8	77.7	101.9	99.5	1.14977	0.201342	0.196944
Gene000078	13	6	6	6	654	70.6	5.8	6	100.2	105.9	103	101.8	89.9	99.3	1.0622	0.0870545	0.204019
Gene000079	34	14	32	14	470	53.2	6.8	14	99.5	97.6	102.1	95.9	105.3	99.6	0.994681	-0.00769439	0.868794
Gene000080	15	3	4	3	352	37.9	6.6	3	88.6	99.3	91	109.2	102.1	109.8	0.868577	-0.203275	0.0260493
Gene000083	6	5	16	5	807	90.9	7.17	5	78.9	80.2	78.4	97.4	148	117.2	0.654992	-0.610451	0.0473114	Down
Gene000084	11	2	2	2	197	21.6	5.6	2	97.3	87.4	89.8	112.9	109.8	102.7	0.843577	-0.245408	0.016149
Gene000087	9	5	5	5	818	91.6	5.64	5	123.1	118.1	120	87	74.7	77.2	1.51193	0.596391	0.000535586	Up
Gene000088	11	3	3	3	288	32.9	5.26	3	95.7	109.1	94.8	104.9	95.6	100	0.997005	-0.00432737	0.957952
Gene000089	11	5	16	5	682	73.6	8.44	5	97.3	101	97.3	87.7	106.2	110.5	0.971091	-0.0423221	0.700777
Gene000091	5	3	4	3	521	57.5	6.01	3	100	100.1	94.9	98.4	106	100.5	0.96753	-0.0476212	0.310287
Gene000092	8	11	11	11	1336	144.7	9.95	11	100.3	102.3	97.4	94.9	97.7	107.3	1.00033	0.000480978	0.993774
Gene000094	15	16	23	16	1337	148.1	6.76	16	99.5	101.6	98.8	106.5	91.5	102	0.999667	-0.000480978	0.994473
Gene000097	24	13	15	13	747	81.5	5.06	13	102.4	109.2	99.9	91	99	98.4	1.0801	0.111161	0.111773
Gene000098	13	6	7	6	592	65.4	5.55	6	97.7	108.7	96.5	99.6	94.9	102.6	1.01952	0.027893	0.688469
Gene000099	3	2	2	2	629	70.4	5.8	2	94.7	159.7	86	94.7	76.9	87.9	1.31175	0.391496	0.320928
Gene000100	13	18	24	18	1463	163.9	7.64	18	115.1	121.1	122.1	78	80.4	83.3	1.48242	0.567951	0.000129403
Gene000102	15	13	14	13	926	100.9	7.3	13	98.3	100	98	102.5	97.8	103.3	0.975955	-0.0351132	0.253317
Gene000104	16	5	6	5	417	46.2	6.76	5	94	102.6	97.9	104.2	98.8	102.5	0.963993	-0.0529047	0.282238
Gene000106	2	1	1	1	491	56.5	6.7	1	NA	NA	NA	NA	NA	NA	NA	NA	NA
Gene000109	12	14	18	13	1463	162.7	8.51	14	96.7	109.9	99.4	95.7	93.2	105	1.04117	0.0582063	0.496196
Gene000110	7	5	5	5	905	97.7	8.46	5	107.2	104.4	108.1	94.6	93	92.7	1.14056	0.189747	0.000479322
Gene000112	16	15	22	15	864	95.6	6.84	15	106.3	104.3	105.7	97.6	92.7	93.4	1.11491	0.156927	0.00269588
Gene000113	61	32	85	32	528	57.4	6.86	32	104.6	99.2	108.1	108.8	89.7	89.5	1.08299	0.115015	0.312782
Gene000115	28	11	25	11	439	48.9	5.57	11	101.4	108.2	100.7	89.1	99.6	100.9	1.07148	0.0996021	0.194793
Gene000116	8	3	4	3	331	36.9	9.72	3	104.5	103	106.7	89.6	91.8	104.5	1.09899	0.136173	0.118915
Gene000118	6	3	4	3	676	71.1	5	3	111	92.1	110.6	74.8	107.9	103.5	1.09609	0.132362	0.491106
Gene000120	17	7	10	7	469	50.8	8.75	7	98.4	119.3	101.4	92.3	90.8	97.8	1.13599	0.183952	0.137119
Gene000121	2	1	1	1	477	53.5	8.41	1	114.6	89.1	103.4	88.4	105	99.4	1.04884	0.068793	0.618529
Gene000122	24	5	5	5	340	36.9	8.48	5	75.2	77.8	74.7	124.5	121.9	125.8	0.611768	-0.708944	5.55e-06	Down
Gene000123	5	2	2	2	487	54.8	8.63	2	95.9	118.1	97.9	92	98	98.1	1.08261	0.114514	0.342412
Gene000126	8	5	6	5	878	96.3	7.91	5	106.7	131.8	104.2	84.8	83.7	88.7	1.33243	0.414056	0.033311
Gene000127	2	4	5	4	1758	189.9	7.23	4	108.7	122.9	108.1	66.4	100.3	93.5	1.30553	0.38464	0.0812427
Gene000128	3	1	1	1	303	33.3	8.1	1	101.7	150.2	99.3	68.7	87.3	92.8	1.41158	0.497306	0.132605
Gene000134	5	3	3	3	504	57.2	7.02	3	107.4	121.9	104.4	58.8	100.4	107.2	1.25263	0.324958	0.235069
Gene000137	45	21	36	21	371	40.8	5.78	21	82.9	82.7	84	132.5	109.3	108.6	0.712329	-0.489385	0.0129174
Gene000139	21	6	11	6	265	29.1	6.81	6	104.5	110.3	99.6	79.3	111.2	95	1.10123	0.13911	0.377502
Gene000140	25	5	5	5	268	29.5	4.89	5	96	107.5	96.4	96.7	103.4	100	0.999334	-0.000961797	0.988197
Gene000143	13	3	5	3	457	51.1	9.13	3	94.3	106.6	89.6	111	100.9	97.5	0.938914	-0.090935	0.386665
Gene000144	80	7	9	7	89	10.2	5.45	7	113.9	111.6	94.8	140	77.4	62.3	1.14516	0.195544	0.610607
Gene000145	1	1	1	1	1301	140.8	9.26	1	NA	NA	NA	NA	NA	NA	NA	NA	NA
Gene000146	16	5	5	5	534	59	7.15	5	84.7	128.1	116.6	95.7	84.3	90.7	1.21685	0.283146	0.217859
Gene000149	67	23	54	19	373	42.2	6.92	23	87.2	86.3	85.4	129.1	112.3	99.7	0.759015	-0.3978	0.0325409
Gene000150	1	1	2	1	792	86.3	8.6	1	110.7	87.5	103.3	83.3	114.8	100.5	1.00971	0.0139438	0.936444
Gene000152	31	25	41	25	1035	111.3	7.05	25	115.6	114.5	117.2	87.1	81.7	83.9	1.37436	0.458757	5.61e-05
Gene000156	11	11	14	11	1007	109.9	7.77	11	105.8	104.8	104.7	89.8	96.6	98.2	1.10787	0.14779	0.0169952
Gene000157	8	4	4	4	596	66.1	4.82	4	104.7	106.9	100.9	94.1	97	96.4	1.08696	0.120294	0.0132019
Gene000159	7	3	3	3	393	43.1	5.48	3	74.2	89.1	80.3	117.1	120.5	118.9	0.68331	-0.549388	0.0010573
Gene000160	60	49	346	1	754	83.9	7.01	49	NA	NA	NA	NA	NA	NA	NA	NA	NA
Gene000162	71	57	388	9	793	88.1	6.47	57	97.3	92.5	97.8	104.4	103.9	104	0.920909	-0.118869	0.00831885
Gene000163	2	1	1	1	411	44.8	5.31	1	93	85.1	94	99.6	112.7	115.5	0.830079	-0.268679	0.0303478
Gene000166	2	1	1	1	314	33.1	8.78	1	NA	NA	NA	NA	NA	NA	NA	NA	NA
Gene000168	6	2	2	2	686	70.5	6.52	2	97.5	107.6	100.4	95.5	101.7	97.3	1.03735	0.0529047	0.356645
Gene000170	14	9	10	9	723	80.4	5.36	9	101.1	108.4	99.3	103	92.3	96.1	1.05971	0.0836719	0.23842
Gene000173	29	9	14	9	474	51.9	7.4	9	101	111.6	100.9	92.6	96.4	97.5	1.09424	0.12993	0.0794729
Gene000174	20	11	18	11	554	62	10.18	11	106.7	103	107.4	88	97.2	97.8	1.12049	0.164136	0.0301556
Gene000175	10	9	12	9	1396	154.5	5.19	9	103.6	112.9	102.9	93.1	90.8	96.7	1.13828	0.186849	0.0239779
Gene000176	52	13	20	13	378	40.9	6.43	13	107.3	109.2	111.1	88.2	91.8	92.3	1.20308	0.266738	0.000405284
Gene000178	34	14	15	14	460	51.2	8.82	14	107.9	98.6	105	96.1	96.9	95.5	1.07972	0.110661	0.0508139
Gene000179	4	2	2	2	521	56.2	9.23	2	97.6	110.7	96.6	92.8	98.4	103.9	1.03321	0.0471322	0.588347
Gene000181	5	1	1	1	424	48.6	5.36	1	NA	NA	NA	NA	NA	NA	NA	NA	NA
Gene000182	12	8	9	8	778	86	8.76	8	101.8	111.6	99	94.8	92.9	100	1.08585	0.118829	0.132639
Gene000185	5	1	1	1	177	18.9	5.15	1	NA	NA	NA	NA	NA	NA	NA	NA	NA
Gene000187	23	14	17	14	652	74	8.75	14	104.1	117.8	107.2	78.6	93.4	98.8	1.21529	0.281298	0.0568108
Gene000189	45	10	20	9	198	22.1	8.28	10	100.4	89.6	101.6	112.6	100.2	95.6	0.945525	-0.080812	0.427701
Gene000190	2	1	1	1	785	87.1	5.47	1	NA	NA	NA	NA	NA	NA	NA	NA	NA
Gene000194	9	4	4	4	545	60.2	8.72	4	105.7	115.9	110.8	88.1	87.5	92	1.24215	0.312842	0.00270666
Gene000195	36	5	8	5	121	13.7	9.41	5	89.8	102.3	86.6	125.1	106.1	90.1	0.867414	-0.205208	0.273359
Gene000196	50	88	248	88	1581	175.9	5.06	88	100.6	94.3	103.3	101.9	100.2	99.6	0.988399	-0.0168344	0.693624
Gene000197	19	6	7	6	337	38.1	5.41	6	97.5	94.6	95.6	143.3	86.3	82.7	0.92123	-0.118367	0.697824
Gene000198	2	1	1	1	424	47	5.05	1	83.6	113.7	70.9	97.4	94.8	139.7	0.808075	-0.307439	0.333219
Gene000199	6	2	2	2	430	48.3	5.19	2	57.8	69.5	58.8	139.9	136.7	137.3	0.449626	-1.1532	3.98e-05	Down
Gene000200	11	18	20	18	1820	202.9	5.96	18	100.8	103.9	101	86	102.9	105.4	1.03874	0.054829	0.571569
Gene000202	7	2	2	2	430	48.4	4.81	2	149.2	137.6	143.2	57.8	57.1	55.1	2.52941	1.3388	1.48e-05	Up
Gene000204	6	3	3	3	571	59	9.76	3	104.2	107.8	98.5	83.7	103.6	102.2	1.07254	0.10103	0.371493
Gene000205	12	13	18	13	1106	122	7.34	13	101.7	99.5	101	101.9	97.1	98.8	1.01478	0.0211599	0.396988
Gene000206	59	13	28	13	227	25	5.81	13	105.2	100.5	105.4	99.8	97.1	92	1.07684	0.106808	0.0569367
Gene000208	27	3	3	3	176	18.5	6.19	3	90.7	138	103.8	90.3	83.5	93.7	1.24299	0.313815	0.207254
Gene000209	29	23	34	23	841	91.8	6.61	23	104.2	106.8	104.6	95.8	93.4	95.3	1.10931	0.149669	0.000681905
Gene000211	5	7	10	7	1392	145.9	10.04	7	101.3	103.3	97.1	105.2	97.2	95.9	1.0114	0.0163507	0.757935
Gene000212	12	17	18	17	1816	202.6	7.43	17	103.4	102.4	102.4	100.1	94.8	96.8	1.05656	0.0793815	0.0253686
Gene000213	10	4	4	4	479	53.1	6.07	4	124.5	130.3	112.2	70.7	81.5	80.7	1.57578	0.656069	0.00216884	Up
Gene000214	13	2	2	2	271	30.2	6.1	2	96.1	119	100.8	103	85.4	95.7	1.11193	0.153069	0.287643
Gene000215	25	16	21	16	886	96.7	6.13	16	98	96.8	95.2	102.1	102.9	105	0.935484	-0.0962153	0.00491789
Gene000216	80	8	106	8	105	11.6	4.88	8	97	100	97.6	95.3	113.6	96.6	0.964321	-0.0524149	0.575419
Gene000217	38	9	11	9	285	31.8	6.9	9	102.3	95.9	102.1	108	99.4	92.2	1.00234	0.00336685	0.965204
Gene000218	24	25	31	25	1414	155.8	5.82	25	99.5	97.3	97.3	99.1	101.1	105.8	0.961111	-0.0572249	0.134233
Gene000219	1	1	1	1	1247	135.5	6.92	1	60.5	95.6	98.7	101.9	123.6	119.6	0.738337	-0.437649	0.097078
Gene000220	6	3	3	3	439	47.3	6.11	3	95.6	117.4	95.5	99	98.2	94.2	1.05868	0.0822696	0.485937
Gene000221	33	28	38	28	904	101.1	8.07	28	110	104.4	112.8	81.3	94.5	96.9	1.19985	0.262858	0.0288869
Gene000222	30	16	47	16	704	79.3	7.65	16	92.7	86.4	87.5	115.8	112.1	105.4	0.79988	-0.322145	0.00353012
Gene000223	3	3	4	3	982	110.9	6.3	3	99.9	102.3	95.8	90.7	108.7	102.6	0.986755	-0.0192362	0.823987
Gene000224	12	2	2	2	351	37.5	6.43	2	99.7	103.9	96.6	105	91.8	103	1.00133	0.00192359	0.978359
Gene000225	53	7	27	7	175	19.6	4.64	7	100.8	94.1	101	100.4	102.4	101.3	0.973035	-0.0394361	0.307641
Gene000226	3	3	3	3	966	104.5	5.82	3	82.2	86	83.2	134.8	104.4	109.3	0.721377	-0.471174	0.0270285
Gene000229	8	4	4	4	461	50.7	9.16	4	103	102.1	115.1	96.3	90.6	92.9	1.14439	0.194577	0.0404079
Gene000230	62	22	169	22	363	39.4	6.81	22	94	92	92	111.2	109.5	101.4	0.863086	-0.212424	0.00898426
Gene000231	11	11	14	11	1092	122.7	8.32	11	104.1	111.3	108	89.1	85.1	102.4	1.1692	0.225519	0.0502331
Gene000232	70	33	365	33	443	47.2	5.64	33	66	66.3	65.2	147.2	134.8	120.5	0.490683	-1.02714	0.000900017	Down
Gene000234	6	2	4	2	346	39.1	4.72	2	84.6	85.7	83.9	173.3	83.5	88.9	0.73532	-0.443557	0.353443
Gene000235	15	14	22	13	1088	121.6	7.46	14	102.6	104	102.1	89.2	100	102.1	1.05973	0.0836998	0.22411
Gene000236	5	4	4	4	978	111.4	6.07	4	96.3	123.5	90.6	94.2	93	102.5	1.07145	0.0995689	0.549911
Gene000237	28	21	22	21	809	90.8	6.52	21	104	108.7	96.3	98.4	95.8	96.8	1.06186	0.0865877	0.179532
Gene000239	67	15	29	15	246	27.1	5.1	15	95.9	95.4	95	103.5	112.2	98	0.912655	-0.131858	0.0921282
Gene000241	99	9	25	9	127	13.1	5.1	9	90.8	97.7	90	109.6	111.9	100.1	0.865983	-0.20759	0.030091
Gene000242	41	17	42	17	352	38.7	9.44	17	107.4	93.4	105.7	89.5	102.8	101.3	1.04394	0.0620351	0.519383
Gene000243	19	22	25	22	1456	162.7	5.67	22	99.2	99.2	102.1	95.4	102.5	101.6	1.00334	0.00480899	0.897612
Gene000248	15	22	34	22	1719	188.4	7.66	22	106	102.1	102.8	94.1	100.4	94.6	1.07541	0.104882	0.0365597
Gene000249	25	24	26	24	1342	146.7	6.44	24	96.3	108.1	96.9	100.7	96.6	101.4	1.0087	0.0125034	0.843631
Gene000250	59	21	39	21	418	45.9	6.74	21	101.6	94.3	103.1	104.1	98.6	98.3	0.993355	-0.009618	0.850112
Gene000254	12	5	5	5	411	45	7.06	5	104.6	103.5	104.3	98.4	93.6	95.6	1.08623	0.119331	0.00445043
Gene000256	34	29	55	29	1020	111.9	4.78	29	107.9	111	112.5	86.2	89.6	92.8	1.2338	0.303114	0.000860579
Gene000257	3	2	2	2	482	55.4	10.01	2	106.6	123.3	99.6	91.2	86.8	92.5	1.21811	0.28465	0.0531534
Gene000258	19	11	13	11	679	75.9	9.11	11	104	123.2	106	85.4	86.9	94.5	1.24888	0.32063	0.0300234
Gene000261	37	13	23	13	327	35.1	5.08	13	95	95.8	93.9	110.6	104.5	100.2	0.90295	-0.147283	0.0292228
Gene000263	4	2	3	2	568	62.2	5.99	2	93	129.2	86.5	103.6	94.4	93.2	1.0601	0.0841951	0.691824
Gene000264	61	24	44	24	535	57.9	5.59	24	98.5	96.5	96.9	101.8	100.1	106.3	0.947112	-0.0783927	0.0493483
Gene000265	12	14	18	14	1285	141.9	6.39	14	103.3	105.9	101.9	91.2	97.6	100.1	1.07684	0.106808	0.0630543
Gene000266	12	11	11	11	1055	117.6	5.29	11	113.4	99.9	111.8	93.8	88	93.1	1.18261	0.241977	0.0225394
Gene000267	2	1	1	1	609	65.7	6.8	1	94	87.8	91.6	126.1	103.6	96.9	0.83711	-0.256512	0.120529
Gene000268	40	6	19	6	134	15.2	8.18	6	102.6	108.4	94.8	78.4	120	95.8	1.03943	0.0557912	0.775779
Gene000273	27	5	14	5	238	26.8	9.83	5	100.1	96.7	102.1	100.7	100.7	99.6	0.993023	-0.0101006	0.687639
Gene000274	5	7	7	7	1584	172.8	6.79	7	63.5	76.9	67.9	158.7	111.8	121.2	0.531785	-0.911086	0.0146809	Down
Gene000276	29	21	28	21	834	93	4.93	21	103.5	102.2	100.8	96.1	98.6	98.8	1.04429	0.0625266	0.0206041
Gene000278	2	1	1	1	430	47.6	4.93	1	NA	NA	NA	NA	NA	NA	NA	NA	NA
Gene000279	48	24	44	24	497	54.9	5.73	24	98.6	93.6	94.5	116.8	100.9	95.7	0.914805	-0.128463	0.24462
Gene000280	41	14	19	14	384	42.3	11.59	14	103.1	105.1	108	85.8	88.2	109.7	1.11456	0.156471	0.233711
Gene000284	31	8	10	8	300	34.8	9.92	8	103.8	105.6	100.2	93.6	98.4	98.4	1.06612	0.092364	0.0468894
Gene000285	66	12	73	12	161	18.5	10.43	12	102.8	100.8	102.2	97.5	97.4	99.2	1.03978	0.0562816	0.00939514
Gene000286	49	15	56	15	193	22.2	11	15	104.1	104.5	95.6	91.1	100.6	104	1.02875	0.0408859	0.588939
Gene000288	76	14	71	14	143	15.4	11.46	14	105.4	95.9	102.9	92.3	102.5	101	1.0284	0.0403981	0.54738
Gene000293	12	12	16	12	1111	122.3	6.44	12	96.2	100	97	101.2	101.5	104.1	0.955671	-0.0654134	0.037422
Gene000294	18	6	8	6	342	38.5	5.11	6	96.6	112.5	96.5	107.9	92.9	93.6	1.03804	0.0538669	0.632462
Gene000295	11	1	1	1	83	9.5	6.16	1	97.1	90.3	93.9	128.2	99.5	90.9	0.882925	-0.179637	0.338461
Gene000296	6	3	3	3	434	46.2	6.73	3	100.9	103.8	100.9	99	96.4	99.1	1.03769	0.0533769	0.0475919
Gene000297	16	20	122	20	1642	181.2	7.3	20	104.5	102	105	103.3	94.7	90.6	1.07935	0.110161	0.118817
Gene000298	15	22	25	22	1693	188.1	5.38	22	105.9	106.4	103.3	86.9	98.4	99	1.11009	0.150683	0.0616906
Gene000301	11	5	5	5	500	56	6.24	5	99.7	113.2	98	92.5	103.6	93.1	1.07503	0.104383	0.295068
Gene000305	13	13	15	13	1297	142.3	5.82	13	104.5	97.4	104.8	86.9	102.2	104.2	1.04569	0.0644511	0.496287
Gene000306	20	3	4	3	154	16.7	4.34	3	110.1	111.7	106.3	78.5	103.9	89.5	1.20669	0.271059	0.067559
Gene000307	58	34	69	34	577	63.6	6.42	34	91.7	89.8	89.9	117.6	106.7	104.3	0.825928	-0.275912	0.00997879
Gene000309	68	44	108	44	597	67.5	6.05	44	95.3	91.5	91.5	101.9	109.5	110.2	0.865361	-0.208626	0.00802987
Gene000310	60	21	70	21	421	45.9	8.95	21	105.3	95.7	108.3	85.1	105.3	100.4	1.06362	0.0889796	0.438407
Gene000312	3	1	8	1	439	48.6	5.15	1	117.5	96.7	109.4	69.5	119.9	87	1.17077	0.227454	0.380199
Gene000313	19	12	24	12	707	77.9	9.36	12	105.3	101.6	108	92.2	96.1	96.7	1.10491	0.143932	0.0128817
Gene000314	6	1	1	1	314	34.5	4.87	1	94	119.3	110.9	83.8	91.8	100.2	1.17549	0.233262	0.141311
Gene000315	5	2	3	2	521	57.3	9.03	2	101.3	118.2	106.5	83.1	94.3	96.6	1.18978	0.250696	0.0562066
Gene000316	15	11	11	11	885	99.6	7.99	11	97.5	104.8	95.4	101.5	100.4	100.5	0.984458	-0.0225989	0.614185
Gene000317	7	3	3	3	435	49.1	6.49	3	86.4	104.8	84.9	118.5	103.6	101.8	0.852424	-0.230358	0.127425
Gene000318	16	3	3	3	257	28.6	8.87	3	107.8	101.5	99.1	103.1	94.1	94.3	1.05798	0.0813069	0.226135
Gene000319	24	12	12	12	629	71	6.83	12	93.9	91.6	90.5	115	105.7	103.3	0.851852	-0.231326	0.012472
Gene000320	4	3	3	3	778	87.7	7.14	3	98.1	109.4	100.3	95.7	95.8	100.7	1.05339	0.0750371	0.24634
Gene000321	1	1	1	1	896	100	5.53	1	42.4	57.2	42.9	343.6	56.9	57	0.311475	-1.68281	0.334058
Gene000324	9	3	6	2	409	45.4	7.09	3	64.5	74.8	60.9	143	125.4	131.4	0.50075	-0.997836	0.000556251	Down
Gene000331	2	1	1	1	668	75.4	6.92	1	100.5	99.7	103.2	102	96.4	98.3	1.02258	0.0322162	0.317169
Gene000333	28	32	86	32	1277	139.6	6.38	32	94.3	86.8	86.2	106.5	113.5	112.7	0.803427	-0.315762	0.00310051
Gene000334	4	4	4	4	874	96.5	6.6	4	104	112.2	98	94.9	100.8	90.1	1.09937	0.136677	0.139834
Gene000335	9	11	14	11	1525	171.2	9.1	11	107.8	115.1	106.7	86.5	91.1	92.8	1.21893	0.285621	0.00366931
Gene000336	2	2	2	2	1079	119.4	8.31	2	90.8	94.3	87.5	117.9	103.1	106.4	0.832621	-0.264269	0.0202868
Gene000337	16	7	9	7	481	54.6	5.86	7	99.2	103.8	97	103.1	99.8	97.1	1	0	1
Gene000338	29	32	49	32	1261	143.6	7.06	32	100.8	102.8	103.1	102.2	94.1	97.1	1.04533	0.0639593	0.147371
Gene000339	17	7	10	7	571	63.8	4.87	7	99.8	118.7	101	86.2	96	98.3	1.13904	0.187815	0.143093
Gene000349	30	14	19	14	444	51.4	10.21	14	101.5	100.8	102.7	100.5	96.9	97.6	1.0339	0.0480943	0.0539983
Gene000353	50	48	68	48	1086	122.1	6.16	48	99.3	102.8	100	102.9	97.5	97.6	1.01376	0.0197139	0.546945
Gene000354	25	5	5	5	307	35.2	9.89	5	106.6	116.4	110.4	87.6	88.5	90.5	1.25056	0.322577	0.00171192
Gene000355	6	3	3	3	951	103	8.97	3	100.5	111.1	91.1	91	99.6	106.7	1.01816	0.0259692	0.818511
Gene000356	3	1	1	1	521	57.2	8.03	1	NA	NA	NA	NA	NA	NA	NA	NA	NA
Gene000357	1	1	1	1	1038	116.5	9.23	1	NA	NA	NA	NA	NA	NA	NA	NA	NA
Gene000360	15	2	4	2	176	19.2	4.21	2	104.7	90.1	104.2	86.7	113.5	100.9	0.993026	-0.0100972	0.942384
Gene000367	5	1	1	1	340	36.5	4.67	1	96.2	75.1	103.7	113.5	105.2	106.4	0.845894	-0.241452	0.135298
Gene000368	22	3	4	3	148	15.9	6.55	3	94.3	133	88.6	103.8	90.9	89.4	1.11193	0.153069	0.510131
Gene000369	50	15	21	15	338	37.8	6.86	15	107.3	109.7	111	88.1	93.6	90.4	1.20544	0.269559	0.000641464
Gene000370	18	7	9	7	447	48.7	6.96	7	111.3	99.8	109.2	85.4	95.5	98.9	1.14475	0.195028	0.0660801
Gene000371	46	16	29	16	395	42.6	4.86	16	99.2	102	100.9	96.3	104.8	96.7	1.01444	0.0206824	0.645532
Gene000372	7	1	1	1	204	23	4.83	1	95	115	85.4	103.1	107.2	94.3	0.969796	-0.0442461	0.763323
Gene000374	25	18	23	18	855	97.2	8.63	18	99	102.1	99.1	93.6	102.4	103.8	1.00133	0.00192359	0.970163
Gene000377	9	4	4	4	497	54.7	8.68	4	93.1	112.2	93.1	94.7	102.4	104.5	0.98939	-0.0153889	0.886731
Gene000378	7	4	6	4	791	85.7	8.41	4	107.4	113.5	104.8	88.3	89.9	96.2	1.18695	0.247263	0.00837614
Gene000379	28	12	20	12	447	51.1	9.5	12	103.2	97.8	99.8	108.5	93.8	96.8	1.00568	0.00817666	0.910853
Gene000380	13	12	14	12	1070	121.6	9.16	12	108.1	106.4	110.9	86.5	91.9	96.2	1.185	0.244883	0.00544692
Gene000382	21	8	13	8	516	57.5	4.58	8	105.9	101.7	108.4	89.1	96.8	98.1	1.11268	0.154034	0.0356214
Gene000383	22	3	10	3	150	16.3	9.47	3	129.9	134.6	131.9	53.8	77.3	72.6	1.946	0.960511	0.000923813	Up
Gene000385	36	24	37	24	792	83.9	5.24	24	99.2	96.1	98.1	94.7	105	106.9	0.956947	-0.0634888	0.321994
Gene000386	27	11	24	11	650	67.5	6.86	11	103.4	105.4	102.8	99.1	92.3	97	1.08044	0.111624	0.0231093
Gene000387	26	7	10	7	373	40.5	6.29	7	108.4	102.1	111.3	84.4	99.2	94.7	1.15631	0.209523	0.0481487
Gene000388	6	2	2	2	311	34.3	8.54	2	NA	NA	NA	NA	NA	NA	NA	NA	NA
Gene000389	18	6	7	6	357	39.2	10.11	6	103.7	111	105.4	88.9	89.5	101.5	1.14362	0.193611	0.0451788
Gene000393	32	15	32	15	576	63.6	8.32	15	113.7	121.1	116.5	78	84.4	86.3	1.41255	0.498297	0.000495173
Gene000395	20	3	4	3	237	25.5	3.95	3	99.9	107	90.7	111.1	97.8	93.5	0.984127	-0.0230836	0.832615
Gene000397	12	14	19	13	1671	187	7.4	14	101.6	109	103.2	92.7	93.3	100.3	1.09605	0.132318	0.050678
Gene000398	17	14	18	14	922	102.3	8.56	14	80.6	85.2	82.7	108	117.5	126	0.70697	-0.500279	0.00306426
Gene000399	3	5	5	5	1769	200.6	7.71	5	107.1	111.2	108	86.7	92.3	94.8	1.19175	0.253077	0.00291498
Gene000400	20	10	15	10	375	44.2	10.52	10	105.9	102.6	105.8	90.3	96.5	98.8	1.10049	0.138146	0.0256736
Gene000401	12	3	3	3	296	32.1	7.53	3	106.6	98.8	103	106.8	94.2	90.7	1.05725	0.0803174	0.359534
Gene000402	11	13	14	13	1338	147.5	7.93	13	95.1	99.5	95	94.5	97.2	118.7	0.93299	-0.100067	0.424226
Gene000404	10	10	11	10	1197	133.8	5.74	10	100.6	104.1	103.4	87.3	99.9	104.7	1.0555	0.0779245	0.365673
Gene000405	18	4	4	4	376	42.6	10.36	4	98.9	115.7	100.3	99.3	90.6	95.2	1.10452	0.143426	0.169764
Gene000406	26	26	35	26	1071	116.8	6.64	26	112.9	114.5	115.4	80	86.8	90.4	1.33281	0.414476	0.000808842
Gene000407	25	32	38	32	1461	162.1	8.32	32	111.5	109.5	113.1	85.2	88.6	92.1	1.25649	0.329396	0.000537869
Gene000408	36	51	63	51	1528	169.2	6.29	51	100.8	102	98.9	97.6	98.3	102.4	1.0114	0.0163507	0.552096
Gene000409	16	12	22	12	893	97.9	7.21	12	99.1	103.2	99.1	99.7	99	99.9	1.00938	0.0134653	0.539717
Gene000411	1	1	1	1	742	82.9	9.31	1	70.6	79.9	76.6	126.2	123.9	122.8	0.60901	-0.715461	7.44e-05	Down
Gene000412	10	5	6	5	530	58	6.73	5	105.1	109.8	106.2	90.2	95.3	93.4	1.15131	0.203275	0.0023898
Gene000413	51	25	45	25	474	54.2	7.65	25	94.4	98.6	93.7	110.4	106.4	96.5	0.915097	-0.128003	0.114458
Gene000414	30	9	11	9	291	33.8	8.73	9	103.5	104.3	101.1	100.5	97.5	93.1	1.06115	0.085625	0.0653341
Gene000415	12	14	16	14	1216	134.7	7.18	14	102.1	107.9	100.7	88.5	97.7	103.1	1.07397	0.102956	0.211299
Gene000419	16	14	47	14	1024	111.7	4.92	14	100.8	110.1	107.9	82.9	95.5	102.8	1.13371	0.181055	0.124104
Gene000420	27	13	24	13	777	85.4	8.27	13	94.8	97.4	92.4	107.5	102.6	105.3	0.902346	-0.148247	0.00710472
Gene000423	25	6	13	6	264	27.6	9.58	6	111.9	106.4	109.2	88.2	91	93.3	1.20183	0.265239	0.00106944
Gene000426	5	4	5	4	1138	125	6.39	4	95.3	111.3	95.2	100.4	95	102.7	1.01241	0.0177964	0.842441
Gene000427	3	3	3	3	992	109	8.82	3	100.3	110.7	102	98.6	89.7	98.8	1.09021	0.124609	0.121385
Gene000428	36	35	54	35	1083	120.2	5.81	35	97.6	99.8	97.2	100.8	100.4	104.3	0.964321	-0.0524149	0.0699598
Gene000430	38	12	17	12	295	32.5	10.96	12	107.4	105.2	108.9	90.2	93.7	94.6	1.1544	0.207141	0.00113109
Gene000431	9	5	6	5	607	68.4	8.28	5	103.9	110.4	100.8	93	95.9	96	1.106	0.145354	0.0282689
Gene000432	21	8	12	8	492	55.6	6.44	8	98.5	100.6	102	87.8	100.5	110.6	1.00736	0.0105798	0.917797
Gene000433	34	7	10	7	189	21.8	10.02	7	102.2	92.1	88.3	123.4	100.3	93.7	0.890359	-0.167541	0.306904
Gene000434	36	12	17	12	425	48.5	4.84	12	96.3	96.2	97.3	106.9	102.9	100.4	0.934236	-0.0981411	0.0241876
Gene000435	4	7	8	7	2154	240	6.07	7	110.1	106.6	112.1	81	93.9	96.3	1.21239	0.277853	0.0186456
Gene000436	7	3	3	3	594	66.8	4.89	3	107.2	103	102.4	92.3	98.4	96.8	1.0873	0.120756	0.0242085
Gene000437	13	4	6	4	373	37.9	4.15	4	90.9	96.9	88.2	110.9	107.3	105.8	0.851852	-0.231326	0.00583376
Gene000438	22	13	16	13	786	86.7	4.93	13	98.3	94.1	97.1	100.9	106.1	103.4	0.932668	-0.100565	0.0234375
Gene000440	7	8	8	8	1117	123.4	7.06	8	93.5	96	92.1	105.7	104.5	108.2	0.884422	-0.177193	0.0014751
Gene000442	13	9	11	9	905	100.1	4.74	9	101.9	100.4	104.5	95.8	98.2	99.1	1.04674	0.0659055	0.0421767
Gene000443	8	3	5	3	441	49.2	8.15	3	91.3	91.8	89.2	105.3	111.7	110.8	0.830689	-0.267619	0.00100794
Gene000445	3	3	4	3	1031	116.6	6.09	3	111.2	97.2	107.3	84.8	96.4	103.2	1.11006	0.150633	0.199795
Gene000446	17	4	4	4	276	30.5	8.81	4	100.8	91.3	98.2	90	113.2	106.5	0.937359	-0.0933268	0.434566
Gene000448	11	1	2	1	87	9.8	6.51	1	107.7	138.5	98.9	65.2	102.5	87.2	1.35386	0.437083	0.136406
Gene000449	60	33	90	33	672	73.4	6.44	33	96.4	101.5	100.8	102.2	101.2	97.9	0.991371	-0.0125034	0.695316
Gene000450	3	1	1	1	368	42.3	5.16	1	108.3	131.3	102.9	67.2	95.4	94.8	1.33061	0.412092	0.0899724
Gene000451	45	12	16	12	288	33.1	9.55	12	107.8	103.9	104.2	92.9	95.4	95.9	1.11154	0.152561	0.00247433
Gene000452	1	1	1	1	973	106.7	6.84	1	109.3	102.4	95.6	88.7	103.8	100.2	1.04988	0.070225	0.46496
Gene000453	48	5	14	5	71	7.8	10.3	5	141	114.5	134	60.7	76.9	72.8	1.85124	0.888489	0.00302814	Up
Gene000454	9	16	19	16	2077	228	6.81	16	106.7	114.7	107.5	84.7	91.8	94.7	1.21276	0.278292	0.00794082
Gene000455	1	1	1	1	875	98.7	7.75	1	89.1	105.3	94.1	100.6	103.3	107.7	0.925866	-0.111124	0.21401
Gene000456	50	18	36	18	344	39.9	9.45	18	100.9	98.3	101.9	103.3	99.7	95.8	1.0077	0.0110626	0.766945
Gene000457	42	32	65	32	928	101.5	5.54	32	103.1	102	107.3	86.2	98.4	103.1	1.08585	0.118829	0.194517
Gene000458	23	9	12	9	500	54.3	5.69	9	115.9	121.1	114.3	73.5	87.9	87.3	1.41255	0.498297	0.00263349
Gene000459	22	2	2	2	189	20.9	4.42	2	100.5	81.5	96	111	97.1	113.9	0.863354	-0.211976	0.130609
Gene000460	7	3	3	3	496	55.5	6.86	3	103.2	130.6	98.4	87.2	87.5	93.2	1.24001	0.310357	0.103926
Gene000463	25	13	21	13	561	61.7	6.46	13	124.3	115.5	121.9	78.8	79.2	80.3	1.51783	0.602015	0.000102732	Up
Gene000464	7	1	1	1	202	22.3	4.98	1	99.5	108.6	102.4	96	88	105.5	1.07254	0.10103	0.288624
Gene000465	52	6	8	6	120	13.3	5.22	6	95.9	105.9	84.1	135.6	92.3	86.2	0.91022	-0.135713	0.605193
Gene000466	15	4	5	3	304	33.6	8.19	4	89.3	100.7	94.9	113	98.5	103.6	0.904157	-0.145354	0.134258
Gene000467	13	4	7	3	350	38.7	6.86	4	103.6	91.5	100.4	104.5	103.6	96.5	0.970125	-0.0437578	0.529934
Gene000468	41	28	39	28	802	89.3	4.89	28	91.6	90.6	91.5	109.8	109.7	106.9	0.838542	-0.254046	6.22e-05
Gene000469	14	3	3	3	412	46.2	8.79	3	116.6	106.3	115.1	84.2	88.4	89.3	1.29057	0.368007	0.00208663
Gene000470	57	13	31	13	298	33.3	5.67	13	86.2	86.4	84.1	122	115.9	105.4	0.747742	-0.419387	0.00416175
Gene000471	8	6	8	6	840	90.8	6.51	6	87.9	97.3	85.3	112.8	105.9	110.9	0.820692	-0.285088	0.00926256
Gene000473	13	9	11	9	950	103.7	6.71	9	109.9	113.8	116.7	85.6	84.5	89.5	1.31125	0.390941	0.000412097
Gene000475	32	10	16	10	378	40.6	8.57	10	101.8	98.4	99.7	91.6	103.5	105	0.999334	-0.000961797	0.988514
Gene000476	6	3	5	3	653	72.8	6.64	3	100.2	103.4	103.3	81.5	100.8	110.8	1.04708	0.0663757	0.623536
Gene000478	27	10	18	10	338	35.3	9.88	10	94.3	88.9	92	115.3	106.6	103	0.84703	-0.239515	0.0140229
Gene000479	34	17	24	17	624	68.2	7.3	17	83.6	88.2	85.4	118	111.9	112.7	0.75073	-0.413635	0.000260055
Gene000481	6	2	2	2	608	66.5	4.6	2	97.1	98.5	100.4	89.1	105.5	109.5	0.973364	-0.0389486	0.690939
Gene000482	20	20	25	20	1177	130.7	4.78	20	100.4	98.1	103.5	95.5	99.6	102.8	1.01376	0.0197204	0.630603
Gene000485	57	28	65	28	619	68.2	5.55	28	84.6	85.1	85.1	119.1	113	113.1	0.738123	-0.438067	0.000118479
Gene000487	28	31	47	31	1137	127.4	8.88	31	109.6	108.2	114.1	86.4	92.4	89.4	1.23751	0.307439	0.00102738
Gene000488	6	2	2	2	332	37.6	6.62	2	93.4	139.8	98	90.8	86.7	91.3	1.23214	0.30117	0.233435
Gene000490	54	6	6	6	180	20.5	5.15	6	98	94.5	93.7	103.4	110.3	100.2	0.911755	-0.133281	0.0472141
Gene000491	29	6	16	6	279	31.3	9.77	6	95.2	90.4	93	126	101.1	94.3	0.866833	-0.206175	0.216646
Gene000492	12	4	6	4	389	42.8	6.2	4	80.3	101.3	87.8	89	123.1	118.4	0.815129	-0.2949	0.173441
Gene000493	5	1	1	1	220	23.7	9.96	1	92.5	116.7	88.6	99.1	101.8	101.3	0.98544	-0.0211599	0.876109
Gene000494	11	4	5	4	408	44.3	5.71	4	98.9	126.2	96.2	96.6	88.1	93.9	1.15327	0.205726	0.224063
Gene000495	38	17	31	17	552	62.7	6.4	17	95.8	94.6	96.1	108.9	102.7	102	0.913584	-0.13039	0.0156989
Gene000497	3	4	4	4	1520	170.6	6.96	4	109.4	145.4	108.3	73	82	81.9	1.53271	0.616089	0.0284989	Up
Gene000498	19	9	15	8	606	66.5	6.71	9	105	105.7	108.7	91.3	96.6	92.7	1.13828	0.186849	0.00268089
Gene000500	34	8	10	8	253	27.4	9.73	8	102.6	108.9	104.7	85.5	99.4	99.1	1.11338	0.154946	0.0957111
Gene000501	2	2	2	2	1260	140.9	6.65	2	80.9	80	79.9	201.4	77.4	80.4	0.670379	-0.576952	0.388621
Gene000502	10	6	6	6	695	74.4	9.5	6	88.3	98.4	81.7	106	114.4	111.2	0.809409	-0.305059	0.0179332
Gene000504	3	1	1	1	636	68	9.98	1	97.1	91.8	91.6	110.7	104	104.9	0.87766	-0.188267	0.00922691
Gene000505	29	23	29	23	1008	109.3	8.98	23	102.1	95.8	101.5	93.2	102.3	105.1	0.996008	-0.00577079	0.927239
Gene000506	18	11	11	11	704	76.3	6.18	11	87.2	97.7	89.4	109	110.2	106.4	0.842445	-0.247346	0.00724557
Gene000507	9	2	4	2	367	41.6	7.02	2	103.8	107.6	90.3	93.4	92.6	112.4	1.01106	0.0158672	0.901344
Gene000508	64	22	79	22	417	46.9	5.59	22	91.2	89.7	95.1	109.2	105.8	109	0.851852	-0.231326	0.00120272
Gene000509	10	10	10	10	1370	154.2	6.95	10	97.5	110.6	96.5	99	95.7	100.7	1.03114	0.0442461	0.555582
Gene000510	10	8	13	8	896	97.1	5.08	8	99	103.4	100.8	96.6	100.4	99.8	1.02156	0.0307787	0.287054
Gene000511	5	12	22	12	2324	262.1	6.62	12	94.8	91	94.5	111.8	107.7	100.1	0.877034	-0.189296	0.0227417
Gene000512	15	12	13	12	878	96.2	5.94	12	115.5	103.5	113.3	82.5	92.7	92.4	1.24178	0.312408	0.0123722
Gene000513	41	42	58	39	1165	131	8.13	42	102.8	103	102.8	94.4	97.3	99.7	1.05903	0.0827372	0.0201518
Gene000514	12	3	3	3	433	47.7	5.52	3	103.9	98	100.6	106.5	95	96	1.01681	0.0240455	0.702121
Gene000516	29	8	10	8	442	48.8	6.8	8	105.2	107.9	101.8	95.4	95.6	94.1	1.10452	0.143426	0.00554708
Gene000517	8	8	14	8	1250	141.6	7.99	8	98.7	96.9	97.6	98.9	105.2	102.7	0.955671	-0.0654134	0.0760102
Gene000518	11	3	3	3	224	25.2	5.15	3	109.6	104.5	108.5	93.7	97.1	86.6	1.16294	0.217779	0.0121093
Gene000519	18	6	8	6	456	49.5	8.81	6	103.6	116.2	103.6	90.2	90.5	96	1.16877	0.224997	0.0277519
Gene000520	14	10	14	10	943	102.6	6	10	106.7	119.6	107.6	86.4	88.4	91.4	1.25432	0.326906	0.00687013
Gene000521	18	7	10	7	484	52.5	6.38	7	115.1	109.1	113.1	88.3	84.9	89.6	1.28349	0.360067	0.000384886
Gene000522	61	17	38	17	379	41	6.3	17	108	103.8	108.3	84	97.8	98	1.14403	0.194127	0.0505214
Gene000523	6	2	2	2	280	28.5	6.62	2	101.1	101.2	97.4	93.7	99.9	106.7	0.998002	-0.00288539	0.962111
Gene000525	3	1	1	1	457	51.2	9.76	1	90.7	87.7	91	78.4	130.8	121.4	0.814882	-0.295337	0.275506
Gene000526	30	5	7	5	203	22.3	9.13	5	106.1	94.3	104.1	85.3	102.9	107.2	1.03081	0.0437724	0.711163
Gene000527	9	3	3	3	545	58.9	8.75	3	99.3	118.9	97.7	80.9	96	107.2	1.11193	0.153069	0.358373
Gene000528	5	3	3	3	678	74.2	9.77	3	101.9	109.8	97.5	91.1	101.7	98	1.06327	0.088513	0.266488
Gene000529	55	20	72	20	456	48.9	7.97	20	110.3	103.7	109.9	84.1	95.1	96.9	1.17313	0.230358	0.024601
Gene000531	8	3	3	3	367	40.1	7.46	3	102	126.1	93.2	77.2	97.1	104.4	1.15285	0.205208	0.328072
Gene000532	17	12	26	12	771	86.6	8.63	12	101.1	111.3	101.5	105.7	92.3	88	1.09755	0.13429	0.213193
Gene000533	25	7	7	7	249	27.8	10.3	7	112.3	102.6	101.4	74.5	114	95.2	1.11491	0.156927	0.413447
Gene000534	56	25	72	25	479	51.6	7.09	25	91.9	90.6	90.2	111.4	110	106	0.832926	-0.26374	0.000425719
Gene000535	17	26	37	26	1670	188.7	6.93	26	96.7	99.8	100.8	101.7	99.2	101.8	0.982161	-0.0259692	0.296042
Gene000536	4	5	5	5	1367	152.7	6.21	5	102.5	112.5	107.3	89.3	91.2	97.2	1.1606	0.214877	0.0165042
Gene000537	53	9	36	9	153	17	9.5	9	89.5	83.9	86.4	150.5	96.8	92.9	0.763668	-0.388982	0.224175
Gene000538	32	16	24	16	525	58.2	9.2	16	104.5	102	104.1	90.4	92	107	1.07326	0.101993	0.25655
Gene000539	43	20	31	20	617	66.9	5.77	20	100.8	99.5	101.1	96.8	100.1	101.7	1.00938	0.0134653	0.573334
Gene000540	9	5	5	5	760	82	6.21	5	97.2	101.4	95.3	96.8	101.6	107.7	0.960144	-0.0586777	0.325607
Gene000541	24	26	36	26	1485	158.7	9.32	26	97.7	104.9	95	106.4	95.8	100.2	0.984127	-0.0230836	0.726547
Gene000542	45	18	34	18	548	58.9	5.8	18	96.9	90.3	92.8	95.7	111.5	112.7	0.875274	-0.192194	0.0837765
Gene000543	60	15	32	15	307	33.7	5.43	15	102.6	98.7	98.4	105.9	96.3	98.1	0.998002	-0.00288539	0.953768
Gene000545	17	11	19	11	554	61.1	8.48	11	98.7	106.8	92.4	97.6	102.6	101.8	0.986424	-0.0197204	0.773926
Gene000546	26	11	12	11	537	60.6	6.67	11	97.6	103.9	102.9	95.6	99.8	100.2	1.02977	0.0423221	0.296709
Gene000548	14	2	5	2	162	17.5	5.16	2	108.4	98.7	113	57.9	122.6	99.4	1.14362	0.193611	0.527496
Gene000549	22	3	4	3	147	15.8	4.91	3	113.2	104.3	99.7	92.7	99	91.1	1.12164	0.165611	0.0687937
Gene000550	32	3	7	3	101	11.4	5.97	3	107.3	121.3	97.6	94.5	90.9	88.4	1.19138	0.252634	0.0697677
Gene000551	77	27	115	27	391	42.9	5.53	27	104.8	103.5	105.6	99.8	93.9	92.3	1.09755	0.13429	0.0169801
Gene000552	28	29	38	29	1214	136	6.14	29	91.1	94.1	90.3	109.2	107.9	107.4	0.848998	-0.236166	0.000214001
Gene000553	9	7	7	7	768	87	8.95	7	104.3	97.6	104.5	93.5	104.1	96	1.0436	0.0615643	0.337718
Gene000554	13	1	1	1	84	9.6	5.38	1	91	105	90.4	58.9	90	164.8	0.912974	-0.131354	0.788874
Gene000555	7	2	2	2	550	61.4	5.43	2	95.4	109.9	112	88.8	95.9	98	1.12239	0.166576	0.122959
Gene000556	13	18	22	18	1623	181.3	5.95	18	97.3	105.3	97.5	102.7	97.1	100.2	1.00033	0.000480818	0.991915
Gene000557	5	2	2	2	549	60.9	9.06	2	107.1	110.8	108.5	98.4	90.3	84.9	1.19298	0.254573	0.0123903
Gene000558	3	3	3	3	844	92.4	9.22	3	101.8	108.1	102.6	89.7	95.6	102.3	1.08658	0.119793	0.115704
Gene000559	13	12	17	12	1073	115.9	6.32	12	98.1	104.8	95.8	105.4	94.5	101.4	0.991371	-0.0125034	0.845657
Gene000560	43	53	152	53	1290	144.9	6.9	53	92.4	91.3	93.6	110.9	107.8	104.1	0.859046	-0.219193	0.00186251
Gene000561	34	5	11	5	225	24	5.97	5	89.4	81.3	89.5	113.3	117	109.5	0.765745	-0.385065	0.00157851
Gene000564	4	1	1	1	200	22.7	9.95	1	NA	NA	NA	NA	NA	NA	NA	NA	NA
Gene000565	10	6	6	6	819	89.1	5.68	6	110.8	120.5	112.7	72.4	88.2	95.3	1.34428	0.426828	0.0164852
Gene000568	2	2	2	2	869	98	9.64	2	111.5	101.3	106.5	91.3	95.6	93.9	1.13711	0.18537	0.0159766
Gene000569	32	44	90	44	1514	167.6	6.4	44	98.1	94.9	100.1	116.7	94.5	95.7	0.955034	-0.0663757	0.566143
Gene000570	12	10	14	10	1307	142.4	5.38	10	98.1	100.7	97.8	116.9	92.9	93.6	0.977587	-0.0327025	0.78944
Gene000571	19	8	10	8	471	53.1	5.11	8	113.4	115.3	116.5	79.3	84.7	90.8	1.35479	0.438067	0.000938535
Gene000572	18	7	7	7	380	42.6	8.03	7	118.1	112.7	123.1	74.8	82.9	88.3	1.43862	0.524683	0.00189174
Gene000573	13	4	4	4	440	48.2	7.08	4	100.9	103	91.8	103.3	100.7	100.4	0.971419	-0.0418341	0.460829
Gene000575	10	4	5	4	440	49.1	6.6	4	95.8	109.3	92.1	101.7	91.1	109.9	0.98183	-0.0264546	0.819979
Gene000576	17	15	17	15	1037	112.3	9.17	15	105.3	107.3	105.9	90.2	95.5	95.8	1.13144	0.178158	0.00297787
Gene000577	33	34	57	34	1108	123.6	5.34	34	106	101.9	107.8	90.3	96.1	97.9	1.11045	0.15114	0.0221242
Gene000578	2	1	1	1	395	43.8	8.59	1	NA	NA	NA	NA	NA	NA	NA	NA	NA
Gene000579	63	15	132	15	200	22.6	10.77	15	105.6	107.8	107.4	83.4	96.8	99	1.149	0.200375	0.0479494
Gene000580	19	22	26	22	1477	161.5	8.68	22	98.1	104	97.9	98.4	96.6	105.1	0.999667	-0.000480818	0.992354
Gene000581	4	1	2	1	395	43.5	4.56	1	107.9	94.9	103.2	95.4	95.3	103.2	1.04117	0.0582063	0.431401
Gene000582	27	4	24	4	112	12.8	10.68	4	98.4	90.9	100.4	106.8	102	101.4	0.933914	-0.098639	0.11164
Gene000583	17	2	3	2	203	22	6.29	2	108.5	100	104.7	99.2	95.3	92.4	1.09167	0.126536	0.0496763
Gene000584	56	16	63	16	201	24.1	11.47	16	99.9	92.5	102	115	91.5	99.1	0.963351	-0.0538669	0.644722
Gene000585	37	11	16	11	378	42.2	6.48	11	97.9	94.6	98.8	122.8	94.8	91.2	0.943329	-0.084167	0.593417
Gene000586	6	1	1	1	379	41.5	10.24	1	92.2	117.7	97.4	113.1	88.6	90.9	1.05024	0.070718	0.679698
Gene000587	12	6	7	6	516	55.2	9.36	6	103	96.2	96.8	98.6	102.3	103.2	0.973364	-0.0389486	0.355971
Gene000588	19	27	34	27	1574	173.8	5.8	27	104.7	107.9	105.5	90.4	89.8	101.8	1.12801	0.173785	0.0402191
Gene000590	3	1	1	1	474	51.9	4.74	1	NA	NA	NA	NA	NA	NA	NA	NA	NA
Gene000592	34	21	31	21	750	84.1	5.67	21	101.9	103	100.4	100.9	96.9	96.9	1.03597	0.0509805	0.0822963
Gene000593	23	10	15	10	712	79.9	4.93	10	110.1	102.4	111.9	91.6	91.4	92.5	1.1775	0.235722	0.00513155
Gene000596	81	23	130	23	262	29	8.76	23	100.5	99.6	96.5	102	102	99.4	0.977587	-0.0327025	0.202744
Gene000597	8	4	4	4	553	60.4	6.57	4	84.9	88.1	86.3	115	114.3	111.3	0.761304	-0.393456	5.02e-05
Gene000600	14	6	9	6	545	58.2	7.88	6	90.7	88.1	91.1	114.9	108.2	107	0.817631	-0.290478	0.00158831
Gene000601	79	7	19	7	131	14.6	4.94	7	101.3	95.8	104.7	102.4	103.2	92.7	1.01173	0.0168288	0.797551
Gene000602	46	17	87	17	334	35.4	8.27	17	101	92.4	100.6	101	103.9	101.1	0.960784	-0.0577155	0.247843
Gene000603	13	2	3	2	113	12.8	4.65	2	103.2	105.6	103.1	92.7	101.3	94	1.08299	0.115015	0.0465437
Gene000604	2	3	3	3	1314	144.2	7.66	3	94	98.3	98.2	92.9	95	121.7	0.938307	-0.0918673	0.534435
Gene000605	36	48	679	48	1354	147.3	8.03	48	99.8	98.1	100.9	97.7	100.1	103.4	0.992032	-0.0115416	0.68648
Gene000606	6	2	3	2	450	49.8	5.52	2	101.8	116.9	109.3	77.5	93.6	101	1.20544	0.269559	0.0853203
Gene000607	55	13	49	13	128	14.7	11.5	13	102.3	98.5	103.6	101	95.5	99.1	1.02977	0.0423221	0.257467
Gene000608	43	8	11	8	265	28.9	6.01	8	105.3	111.3	105	95.4	88.9	94	1.15559	0.208626	0.007141
Gene000609	17	4	5	4	264	29.3	6.54	4	97.2	86	98.2	96.6	115	106.9	0.883516	-0.178671	0.13452
Gene000610	44	28	53	28	617	68.5	5.29	28	102.9	105	105.9	83.5	106.6	96.1	1.09644	0.132822	0.243786
Gene000613	38	9	12	9	257	28.8	9.61	9	109.7	104.1	104.8	90.9	94	96.6	1.13179	0.178611	0.00685215
Gene000614	2	1	1	1	652	71.5	8.06	1	97.1	117	103	97.7	85.9	99.4	1.12049	0.164136	0.192947
Gene000616	62	17	62	17	334	35	9.45	17	97.5	98.6	99.4	109.5	96.6	98.3	0.970762	-0.0428102	0.507799
Gene000617	8	2	3	2	383	42	5.01	2	97.9	100.6	100.4	100.1	100	100.9	0.993023	-0.0101006	0.486491
Gene000618	17	3	3	3	258	29.2	8.38	3	103.6	115.7	108	86.1	87.6	99	1.20022	0.263299	0.0279341
Gene000620	23	3	5	3	187	20.1	6.95	3	89.3	87.1	83.6	132.7	92.7	114.6	0.764706	-0.387023	0.0845486
Gene000621	3	1	1	1	357	40	5.3	1	92.8	140.7	96.2	84.5	92.8	93	1.21976	0.286592	0.275362
Gene000623	10	3	3	3	405	45.6	9.2	3	100.6	114.3	90.3	92.7	89	113.1	1.03528	0.0500184	0.75154
Gene000624	8	1	1	1	223	25.1	8.07	1	102.1	103.1	99.1	109.9	95.2	90.6	1.02908	0.0413601	0.654756
Gene000628	27	53	68	53	2230	248	7.8	53	100.9	107.6	102.6	90.4	97	101.6	1.07647	0.106309	0.126188
Gene000629	2	2	2	2	910	102.5	9.11	2	94.8	90.8	95	105.6	104.9	108.9	0.878522	-0.186849	0.00216636
Gene000630	4	1	1	1	368	41	8.4	1	73.4	91.5	69.5	121.7	121.1	122.9	0.640963	-0.641688	0.00299447	Down
Gene000631	22	55	63	55	2916	326.6	6.29	55	99.5	101.9	100.3	91.6	98.7	107.9	1.01174	0.0168344	0.818845
Gene000632	13	13	16	13	1274	139	8.35	13	103.8	108.9	106.9	85.7	95.1	99.5	1.14021	0.189296	0.0390073
Gene000634	31	2	5	2	122	13.1	8.22	2	97.1	90.2	97.9	108.4	106	100.5	0.905684	-0.14292	0.0429545
Gene000635	10	10	13	10	1236	135.2	8.59	10	110.8	105.7	110	87.2	95.2	91.1	1.19378	0.255542	0.00322814
Gene000636	7	4	5	4	715	77.8	8.06	4	96.9	100.3	93.6	103.6	99.2	106.5	0.940188	-0.0889796	0.0982369
Gene000637	42	32	48	32	895	99.4	6.14	32	95.9	101.4	94.1	106.6	102.7	99.3	0.944264	-0.0827372	0.132791
Gene000638	4	1	1	1	410	48	6.67	1	NA	NA	NA	NA	NA	NA	NA	NA	NA
Gene000639	21	27	67	27	1464	161.8	6.38	27	102.2	111	106.4	92.4	93.1	94.8	1.14021	0.189296	0.0076866
Gene000640	28	3	5	3	120	13.9	9.99	3	107	109.1	107.4	102.3	86.7	87.4	1.17041	0.227008	0.0375971
Gene000641	37	15	42	15	530	56.5	7.14	15	100	97	100.7	112.5	97.1	92.8	0.984458	-0.0225989	0.809583
Gene000642	27	21	28	21	959	105.9	5.03	21	102.6	113.3	101.5	92.4	96.6	93.6	1.12314	0.167541	0.0430107
Gene000643	23	6	6	6	381	42.5	8.05	6	100.7	112.1	103.3	94.2	93.1	96.5	1.11381	0.155506	0.0400383
Gene000644	12	8	12	8	825	92.1	6.96	8	101.6	104.1	106.9	85.4	98.5	103.5	1.08768	0.121258	0.208626
Gene000646	4	1	1	1	298	33.6	5.58	1	NA	NA	NA	NA	NA	NA	NA	NA	NA
Gene000647	36	4	6	4	171	18.8	4.78	4	103.8	108.4	107.5	82.9	102.8	94.6	1.14056	0.189747	0.0916476
Gene000649	3	3	3	3	1231	133.7	6.6	3	61.4	118.6	85	61.6	82.6	190.8	0.791045	-0.338169	0.618818
Gene000650	60	19	84	19	396	45.5	6.65	19	101.8	101.1	98.4	109.5	95.8	93.4	1.0087	0.0125034	0.873818
Gene000652	14	4	5	4	283	31.1	5.38	4	83.1	86.1	83.2	137.2	100	110.4	0.726122	-0.461716	0.0462781
Gene000654	3	3	4	2	1408	153.6	7.43	3	95.7	105.4	92.9	106.3	96.8	102.9	0.960784	-0.0577155	0.44246
Gene000655	26	10	12	10	443	49.6	7.52	10	109.2	106.1	107.4	90.5	95.5	91.4	1.1633	0.218226	0.00106316
Gene000656	6	5	7	5	1259	141.9	6.09	5	96.2	105.9	100.7	106.1	93.3	97.8	1.01884	0.0269311	0.710413
Gene000658	3	2	2	2	543	61.3	5.12	2	88	94.8	84.6	118.5	110.6	103.5	0.803969	-0.314789	0.0145529
Gene000659	3	2	3	2	523	57.6	6.47	2	85.2	89.8	86	124.7	109.2	105.1	0.769912	-0.377235	0.0132841
Gene000660	5	3	3	3	996	110	7.47	3	99.8	120.5	98.1	97.2	86.5	97.9	1.13068	0.177193	0.204041
Gene000661	4	1	1	1	160	16.9	5.77	1	96.9	106.9	98.8	69.4	110.8	117.2	1.01748	0.0250073	0.915213
Gene000662	2	1	1	1	399	43	8.84	1	90	123.2	87.8	80.2	103.9	115	1.00635	0.00913558	0.969121
Gene000663	35	4	10	4	127	14	6.09	4	105.7	109.6	97.2	90.4	100.5	96.6	1.08696	0.120294	0.150612
Gene000665	7	2	2	2	410	44.9	8.29	2	103.5	109.6	99.5	92.6	97.9	96.9	1.08768	0.121258	0.0665854
Gene000666	32	30	45	30	1347	149.9	5.83	30	103.3	103.8	105.4	94.3	94.6	98.5	1.08733	0.120796	0.00498782
Gene000667	7	4	5	4	723	82.1	8.13	4	111.2	105.6	111.3	81.3	94.5	96.1	1.20669	0.271059	0.0207096
Gene000668	11	8	11	8	989	108.5	6.89	8	98.4	107.2	104	98.7	95.2	96.6	1.06575	0.0918673	0.0827379
Gene000670	29	59	263	58	2222	246.8	6.07	59	95.8	93.8	97.4	107.1	102.9	103	0.916933	-0.125112	0.00746595
Gene000671	13	3	3	3	281	31.2	10.04	3	101.7	96.4	101	106	96.9	98.1	0.993688	-0.00913558	0.857291
Gene000672	1	1	1	1	888	102.3	5.96	1	97.3	61.8	111.8	85.9	135	108.1	0.823404	-0.280327	0.399236
Gene000673	6	6	6	6	1066	119.6	7.11	6	99.2	109.3	96.1	110.7	89.8	94.9	1.03114	0.0442461	0.701609
Gene000674	47	15	46	15	361	41.4	5.15	15	95.4	103.4	94.5	120.1	97.5	89.1	0.956309	-0.0644511	0.668438
Gene000675	4	4	4	4	943	102	9.6	4	92.1	101.3	102.7	103.2	93.7	107.1	0.974013	-0.0379868	0.638287
Gene000676	5	8	10	8	1905	205.4	7.49	8	104	105.9	97.3	100.9	96.5	95.4	1.04918	0.0692627	0.196759
Gene000677	44	24	39	24	740	79.8	6.02	24	100.5	100.9	101.7	95.2	100	101.6	1.02123	0.0303028	0.343238
Gene000678	4	3	3	3	716	80.5	6.37	3	102.9	98.2	97.8	104.8	99.4	97	0.992364	-0.0110589	0.799773
Gene000680	46	25	82	25	644	69.7	6.71	25	102.6	106	104.3	95.5	96.6	95	1.08986	0.124148	0.0013923
Gene000681	37	7	8	7	252	28.3	7.64	7	98	104.5	95.4	109.4	96.5	96.2	0.986097	-0.0201981	0.7982
Gene000682	79	14	31	14	203	23	4.97	14	98	87.8	99.4	103.2	110.1	101.5	0.905972	-0.142462	0.0935844
Gene000683	41	13	24	13	430	47	8.69	13	108.2	110.4	106.1	84.2	93.8	97.2	1.17987	0.238627	0.0156225
Gene000684	29	6	12	6	258	28.8	5.06	6	101.8	112.3	94.3	81.4	115.7	94.5	1.05761	0.080812	0.64546
Gene000687	12	3	3	3	313	35.7	6.71	3	98.4	119.7	88.5	103.8	97.9	91.6	1.04535	0.0639806	0.676141
Gene000688	15	6	6	6	480	51.9	8.59	6	101.7	104.2	99.1	101.3	94.1	99.6	1.0339	0.0480943	0.272935
Gene000690	21	13	18	13	815	88	6.9	13	106.1	110.6	105	88.7	92.7	96.9	1.15595	0.209075	0.00775726
Gene000691	41	51	82	51	1358	149.1	7.14	51	100.7	100.5	100.3	101.2	98.1	99.2	1.01005	0.0144271	0.335703
Gene000693	19	3	5	3	176	19.9	7.34	3	108.3	112.7	101.8	81.2	110.3	85.7	1.1645	0.219713	0.187853
Gene000695	12	2	2	2	165	18.1	9.89	2	110	105.4	112.8	98.5	82.6	90.7	1.20751	0.27203	0.0207126
Gene000696	17	4	7	4	397	43.4	6.19	4	116.3	113.5	110.4	100.3	81.4	78.1	1.30947	0.388982	0.0197304
Gene000697	13	5	6	5	363	40.5	7.71	5	106.3	111.3	100.9	100.7	89	91.7	1.13184	0.178671	0.0560773
Gene000700	39	12	17	12	400	44.7	7.61	12	100.3	100.3	99.1	102.1	100.6	97.6	0.998002	-0.00288539	0.891935
Gene000701	9	3	3	3	630	68.7	5.92	3	89.1	115.6	106	104.5	89.6	95.2	1.07397	0.102956	0.466893
Gene000702	6	1	1	1	211	22.8	6.11	1	95.5	100.9	88.9	82.6	89.7	142.5	0.90629	-0.141956	0.635709
Gene000704	34	21	51	21	782	86.7	8.54	21	104.1	106.3	103.5	93.9	95	97.2	1.09717	0.133786	0.00199253
Gene000705	9	3	3	3	607	68	8.63	3	108.7	102.5	111.7	93.3	93.7	90.1	1.16528	0.220681	0.00653782
Gene000706	1	2	2	2	1952	216.7	7.27	2	95.7	109.9	95.8	96.3	97.7	104.7	1.00904	0.0129822	0.875377
Gene000707	17	10	18	10	534	57.9	10.15	10	105.6	112	104.3	91.8	96.9	89.4	1.1575	0.211009	0.0108703
Gene000708	66	58	95	58	1040	110.1	5.29	58	96.2	93.2	93.8	106.8	104.9	105.1	0.893939	-0.161751	0.000518531
Gene000709	8	2	2	2	300	33.3	9.13	2	99.6	105.7	95	93.6	104.2	101.9	1.002	0.00288539	0.966445
Gene000710	12	8	8	8	993	111.3	5.08	8	104.3	110.1	107.6	89.2	94.7	94	1.15869	0.212495	0.00365583
Gene000713	15	16	19	16	1084	121.8	5.26	16	99.4	101.8	98.7	101.8	96.5	101.8	0.999334	-0.000961797	0.975013
Gene000714	59	12	21	9	210	23.7	7.06	12	84.4	83.8	89	109.5	120.2	113	0.750511	-0.414056	0.00130955
Gene000715	16	3	4	3	346	37.9	8.85	3	105.1	97.5	109.9	97.2	96.3	94.1	1.08658	0.119793	0.0898176
Gene000717	44	7	8	7	198	22.7	5.45	7	96.8	104.5	95.4	91.9	107.3	104.2	0.977917	-0.0322162	0.704879
Gene000718	6	3	3	3	644	71	7.97	3	104.2	114.3	117.9	77	91.7	94.9	1.27618	0.351827	0.0241746
Gene000720	11	15	16	15	1582	176.7	6.92	15	100.3	110.4	100.5	94.7	97	97.2	1.07719	0.107272	0.0960454
Gene000721	18	9	12	9	569	63.8	7.78	9	105.9	108.2	111.1	91.7	90.9	92.2	1.18341	0.242945	0.000412527
Gene000722	47	22	44	22	530	56.2	7.01	22	106.6	107.4	106.4	91.4	95.6	92.6	1.14592	0.19651	0.000452136
Gene000723	13	9	14	9	886	98.4	5.71	9	107.1	96.2	108	98.2	97.4	93.1	1.07828	0.108734	0.14072
Gene000725	34	19	27	19	826	88.4	5.6	19	101.8	104.7	101.8	97.2	96.4	98.1	1.05691	0.0798495	0.00696577
Gene000726	5	2	2	2	582	64.9	7.75	2	96.4	113.9	99.2	91.1	99.4	100	1.0654	0.0914012	0.360609
Gene000727	60	18	31	18	212	24.6	6.18	18	94.5	88.9	89.1	131.7	105.1	90.8	0.831807	-0.265679	0.204341
Gene000728	7	4	4	4	740	81.4	8.4	4	104.4	111.7	112	93.5	86.8	91.6	1.20669	0.271059	0.00417941
Gene000729	58	22	210	22	312	33.5	9.74	22	108.9	107.8	117.3	89.8	89.4	86.8	1.25564	0.328422	0.00196269
Gene000730	11	7	7	7	785	86.8	8.75	7	112	113.2	112.3	82.3	88	92.2	1.28571	0.36257	0.000984092
Gene000732	59	12	69	12	171	19.1	10.37	12	101.9	99.6	99	102.9	96.7	99.7	1.00401	0.00577271	0.850972
Gene000733	29	8	14	8	304	33.6	9.91	8	110.3	109.8	109.3	82.4	94.6	93.7	1.21685	0.283146	0.00764408
Gene000734	2	1	1	1	339	36.7	6.18	1	NA	NA	NA	NA	NA	NA	NA	NA	NA
Gene000737	33	8	13	8	330	36.7	4.86	8	103.3	97.4	90.5	107.8	107.4	93.6	0.943005	-0.0846624	0.380378
Gene000738	59	30	82	30	639	70.1	6.96	30	109.6	108.6	112.2	92.8	87.4	89.4	1.22552	0.293393	0.000443569
Gene000739	52	23	36	23	561	60.8	6.24	23	103.1	108.6	102.8	92.4	97.8	95.2	1.10196	0.140075	0.016611
Gene000740	12	4	6	4	423	45.3	9.8	4	99.2	94.5	96.6	99.5	103.3	106.7	0.937964	-0.0923948	0.0615819
Gene000741	12	5	5	5	552	62.9	9.19	5	102.8	117.7	104.2	106.1	82.2	87	1.17944	0.238103	0.131639
Gene000742	58	16	94	16	189	21.9	11.02	16	100.6	100.3	99.4	107.2	95.5	97	1.002	0.00288539	0.95941
Gene000743	19	3	3	3	181	20.1	5.27	3	92.1	102.5	90.8	97.8	101.2	115.6	0.907184	-0.140533	0.213924
Gene000744	1	1	1	1	545	61.7	8.79	1	91.6	106.6	90.1	116.3	105.7	89.7	0.924928	-0.112587	0.451318
Gene000745	2	2	2	2	917	99.8	9.72	2	85.2	113.1	82.8	84.2	95	139.6	0.881744	-0.181568	0.555283
Gene000747	1	1	1	1	1304	147.3	8.51	1	NA	NA	NA	NA	NA	NA	NA	NA	NA
Gene000749	64	14	28	14	290	32.4	5.29	14	95.4	100.3	93.7	113.7	103.9	93	0.931745	-0.101993	0.324592
Gene000750	18	13	25	13	973	105	5.66	13	101	105.4	98.4	95.5	100.7	98.8	1.03322	0.0471479	0.268736
Gene000752	19	13	23	13	871	97.2	5.82	13	99.3	100.2	98.6	109.1	95.3	97.6	0.987086	-0.0187522	0.777156
Gene000755	12	3	4	3	416	44.5	7.01	3	79	89	81.8	117.6	117.5	115.2	0.713103	-0.487818	0.000405521
Gene000756	9	2	3	2	248	28	5.95	2	64.1	63.7	60.3	280.6	65.6	65.8	0.456553	-1.13114	0.356356
Gene000758	70	13	33	13	228	25.4	5.02	13	85.2	81	81.9	128.5	116.5	106.9	0.70503	-0.504244	0.00559658
Gene000759	53	15	34	15	343	37.2	5.59	15	94	97.5	90.1	103.7	114.8	99.9	0.884422	-0.177193	0.0685211
Gene000763	15	20	23	20	1578	173.9	6.18	20	106.5	110.6	104.4	92.4	91.8	94.2	1.15481	0.20766	0.00183726
Gene000764	11	2	3	2	158	17.9	8.98	2	101.6	105.8	91.9	85.7	98.4	116.6	0.995344	-0.00673259	0.964543
Gene000765	4	1	1	1	399	44.2	9.98	1	86.2	144.6	84	83.5	96.6	105.1	1.10379	0.142462	0.660192
Gene000767	19	9	13	9	488	52.9	5.41	9	95.7	113.2	98.3	100.5	92.4	99.8	1.04954	0.0697555	0.468164
Gene000768	51	11	45	11	154	17.8	10.51	11	97.9	92.9	101	120.1	92.9	95.3	0.946481	-0.079355	0.574508
Gene000769	10	8	17	8	1042	114.9	5.4	8	100.7	102.7	101.4	96.7	100.9	97.6	1.03252	0.0461702	0.0849758
Gene000770	22	17	25	17	1157	125.7	9.52	17	104.3	103.4	100.3	95.2	96.8	100	1.05479	0.076962	0.0455751
Gene000772	30	11	15	11	419	46.8	6.96	11	84.9	79.1	81.2	126.4	114.1	114.3	0.691094	-0.533047	0.00115533
Gene000773	25	3	8	3	107	12	6.15	3	95.7	100.8	91.9	112.5	101.6	97.6	0.925249	-0.112087	0.205665
Gene000774	30	15	19	15	620	69.6	8.57	15	108	110.5	107.7	93.3	86.6	93.9	1.19138	0.252634	0.00221594
Gene000775	1	1	3	1	1264	138.5	9.48	1	129.1	114.4	132.6	59.1	93.5	71.2	1.68052	0.748906	0.0116113	Up
Gene000777	1	1	1	1	1366	155.6	7.02	1	89	99.9	87.3	104.6	108.2	111	0.852996	-0.22939	0.0219862
Gene000779	12	9	14	9	974	110.9	7.66	9	98.1	101.6	103.2	95.9	98.5	102.6	1.01987	0.0283786	0.469474
Gene000781	41	7	14	7	243	27.4	4.74	7	101.3	92.8	104	85.4	111.3	105.2	0.987413	-0.0182744	0.888941
Gene000782	13	3	3	3	290	31.9	6.67	3	95.9	85.6	90.8	128.4	97.9	101.5	0.830689	-0.267619	0.140117
Gene000784	1	1	1	1	1060	114.2	4.59	1	NA	NA	NA	NA	NA	NA	NA	NA	NA
Gene000785	13	1	1	1	167	18	4.65	1	89.9	116	94.7	109.9	85.3	104.3	1.00367	0.00528901	0.974876
Gene000786	11	3	3	3	248	27.1	9.85	3	99.9	102.1	105.2	87.2	99.1	106.5	1.04918	0.0692627	0.45644
Gene000787	6	5	5	5	899	98.4	6.02	5	98.4	100	100.6	102.1	98.3	100.6	0.993355	-0.009618	0.631376
Gene000788	61	18	92	18	275	30.3	5.86	18	107.9	105	110.7	98.3	90.6	87.3	1.17161	0.228498	0.0123718
Gene000789	3	3	3	2	754	83.1	9.48	3	94.5	130.1	86.3	93.8	94.8	100.4	1.07578	0.105381	0.619878
Gene000791	50	17	43	17	348	39	9.39	17	99.3	104.9	100.1	100.4	98.2	97.1	1.02908	0.0413601	0.225001
Gene000792	6	1	1	1	238	27.4	5.48	1	NA	NA	NA	NA	NA	NA	NA	NA	NA
Gene000793	2	1	2	1	666	76.3	6.38	1	105.8	112.6	102.7	91.4	93	94.5	1.15131	0.203275	0.0100266
Gene000794	15	6	7	6	486	54	6.05	6	101.3	103.1	102.1	98.9	96	98.5	1.04465	0.0630182	0.0139858
Gene000795	2	1	2	1	515	57	6.62	1	137.9	124.8	154.1	55.9	60.8	66.5	2.27511	1.18594	0.000986121	Up
Gene000796	4	2	3	2	598	64.8	6.13	2	103.8	113.7	106.5	78.2	96.3	101.5	1.17391	0.231326	0.104802
Gene000797	11	5	5	5	676	74.2	6.47	5	88.7	105.5	92.4	128.8	89.9	94.8	0.914195	-0.129427	0.535731
Gene000799	36	32	71	32	1067	114.9	5.19	32	104.6	100.7	100.4	92	100	102.2	1.03909	0.0553193	0.320289
Gene000800	3	1	2	1	369	37.7	4.65	1	83.9	86	87.8	109.1	116.2	117	0.752848	-0.409569	0.000511266
Gene000802	3	3	3	3	701	75.7	9.19	3	112.6	106.5	117	73.6	88	102.3	1.27359	0.348899	0.0526268
Gene000803	3	5	5	5	1660	179.5	8.97	5	102.5	105.2	101.1	98.8	95.1	97.3	1.06044	0.0846624	0.0220269
Gene000804	29	4	5	4	221	23.6	7.21	4	110.9	110.7	99	102.6	88.7	88	1.14787	0.198959	0.0895148
Gene000805	2	1	1	1	484	51.6	9.52	1	NA	NA	NA	NA	NA	NA	NA	NA	NA
Gene000807	15	16	19	16	1125	124.6	7.3	16	91.4	91.8	90	110.3	106.8	109.7	0.835985	-0.258451	0.000122689
Gene000808	6	6	6	6	1447	155.5	6.96	6	94.4	104.7	96.1	97.1	102.3	105.4	0.968504	-0.0461702	0.468872
Gene000809	26	7	8	7	353	39.8	5.44	7	108	109.4	106.4	104.3	85.5	86.5	1.17191	0.228867	0.0621754
Gene000811	29	3	4	3	138	15.5	5.66	3	104.4	96.5	106.9	102.2	96.5	93.5	1.05339	0.0750371	0.267627
Gene000813	19	5	5	5	286	31.8	6.47	5	107.9	112.1	110.4	80.9	93.6	95	1.22597	0.293928	0.0119902
Gene000814	60	14	38	14	255	27	5.08	14	96.1	98.6	94.3	119.7	99	92.3	0.92926	-0.105845	0.428913
Gene000815	16	8	8	8	717	76.9	4.87	8	91.2	91.9	90.8	105.3	110.4	110.3	0.840184	-0.251223	0.000534115
Gene000816	22	17	20	17	935	102.7	6.21	17	101.9	109.8	100.6	90.5	97.3	100	1.08513	0.117866	0.112746
Gene000817	56	6	11	6	164	17.5	8.84	6	93.7	108.7	93.2	125.3	94.2	84.9	0.971091	-0.0423221	0.835412
Gene000818	55	5	15	5	106	11.6	4.96	5	105.8	95.3	103.2	86.3	108.2	101.2	1.02908	0.0413601	0.710409
Gene000820	21	19	26	19	999	111.4	6	19	109.3	101.6	118.2	89.4	91.6	89.8	1.21529	0.281298	0.0159686
Gene000821	30	24	31	24	1273	140.9	6.74	24	103.8	99.3	102	100	95.7	99.2	1.03459	0.0490564	0.141291
Gene000822	77	21	93	21	296	33.5	5.94	21	80	79.5	77.2	137.5	117.5	108.4	0.651348	-0.618499	0.00810567	Down
Gene000823	9	5	5	5	654	72.6	7.39	5	100.5	115.3	99.7	91.5	91.1	101.9	1.10896	0.149211	0.16996
Gene000824	7	3	4	3	630	70.3	5.27	3	96	105.4	102.9	92.1	97.1	106.6	1.02874	0.0408723	0.60795
Gene000825	33	18	37	18	635	70.5	8.98	18	69.1	78.2	69.4	132.7	121.4	129.2	0.565354	-0.822775	0.000243271	Down
Gene000826	25	6	6	6	288	32.2	6.43	6	110.9	115.5	116.7	81.5	88.8	86.6	1.33554	0.417422	0.000503276
Gene000828	36	16	25	16	669	74.2	6	16	80.4	83.2	80.6	125.5	117	113.3	0.686341	-0.543003	0.000563441
Gene000829	12	11	15	11	1015	113.9	6.73	11	109.1	121	109.9	72	82.2	105.7	1.3082	0.387578	0.0669541
Gene000833	9	4	4	4	769	84.3	5.21	4	104	107.7	96.9	90.1	100.3	101.1	1.05866	0.0822422	0.296503
Gene000834	9	2	3	2	254	27.5	8.56	2	118.5	116.7	121.1	84.2	79.7	79.8	1.46204	0.547986	4.36e-05
Gene000835	63	12	82	12	103	11.3	11.36	12	101.2	93.6	89.4	96	109.5	110.3	0.899937	-0.152105	0.142651
Gene000836	15	4	15	4	332	35.7	5.12	4	98.2	96.3	95.2	104	109.4	97	0.933312	-0.0995689	0.13523
Gene000838	20	11	14	11	583	64.7	7.4	11	103.5	107.6	105.1	87.6	98.6	97.4	1.11495	0.15698	0.0419335
Gene000839	21	22	32	22	1341	147.2	9.14	22	98.7	108.8	100.1	94.1	97.2	101.1	1.05198	0.0731122	0.248303
Gene000840	40	6	10	6	247	28.5	5.41	6	88	98.9	85.5	120.9	104.8	101.8	0.831756	-0.265768	0.0636577
Gene000842	34	5	10	5	169	18.5	6.02	5	90.9	94.3	83.8	107.1	115.2	108.7	0.812689	-0.299225	0.00644762
Gene000843	17	16	20	16	1078	120.9	6.23	16	94.9	94.6	94.7	104.3	106.5	105.1	0.899652	-0.152561	8.32e-05
Gene000844	50	11	21	11	262	28.8	8.5	11	49.8	55.6	53.1	128.6	162.8	150.1	0.359003	-1.47793	0.000737619	Down
Gene000846	24	73	99	73	3740	425.7	5.99	73	104.4	110.5	106.5	86.3	94	98.3	1.15363	0.206175	0.0223346
Gene000847	19	12	19	12	743	82.3	8.07	12	102.8	105.7	100.3	103.1	93	95	1.0608	0.0851579	0.163319
Gene000852	8	3	5	3	492	53.1	6.46	3	103.1	103.8	99.9	94.8	96.4	102	1.04638	0.0654134	0.142908
Gene000853	45	21	59	21	556	60.5	5.74	21	110.3	104.3	112.6	85.7	93.2	94	1.19897	0.2618	0.00749497
Gene000854	14	5	6	5	472	52.9	6.09	5	95.9	104.7	94.1	102.8	97	105.5	0.96528	-0.0509805	0.439926
Gene000855	44	10	23	10	262	28.6	6.4	10	111.1	95.2	111.6	77.9	99.5	104.7	1.12691	0.172366	0.290878
Gene000856	38	5	5	5	120	12.7	9.89	5	103.7	93.4	84.7	111.9	105.8	100.5	0.885607	-0.175262	0.131014
Gene000857	3	1	2	1	303	33.2	9.61	1	120.8	130.5	119.3	74.2	78.5	76.8	1.61481	0.691369	0.000226792	Up
Gene000858	31	29	36	29	1177	135.1	7.08	29	103.5	105	105	91	96.7	98.9	1.09386	0.129427	0.0203666
Gene000859	4	2	2	2	490	54.6	6.27	2	112.2	135.2	111.4	74.4	79	87.9	1.48695	0.572352	0.01103
Gene000860	26	23	34	23	1066	117.5	7.74	23	109.2	107.3	108.4	89.6	93.2	92.3	1.18103	0.24004	0.000165576
Gene000861	56	16	60	16	209	24.4	11.47	16	97	96.2	98.3	114.9	94.1	99.6	0.944588	-0.0822422	0.413542
Gene000862	1	2	2	2	1390	155.6	6.7	2	94.8	86.5	97.6	108.9	96	116.3	0.868306	-0.203724	0.106935
Gene000863	28	6	8	6	227	24.2	5.25	6	109.9	103.2	112.8	92.9	93.6	87.6	1.18898	0.249727	0.00720737
Gene000865	12	9	11	9	948	106.5	9.45	9	107.6	111.5	107.6	95.8	90.2	87.4	1.19495	0.256953	0.00312102
Gene000869	15	37	90	37	2959	326.4	6.15	37	99.3	102.3	98.6	100.5	99.9	99.5	1.001	0.00144245	0.936072
Gene000870	4	3	4	3	726	77.7	8.78	3	107.1	105.6	106.5	87.2	98.1	95.6	1.13635	0.184404	0.0184718
Gene000871	24	10	11	10	565	62.8	9.6	10	102.4	96	105.4	103.5	96.4	96.2	1.026	0.0370374	0.522549
Gene000873	3	5	5	5	2134	238.6	7.01	5	107.5	106.9	103.7	96.7	91.9	93.3	1.12841	0.174297	0.00285271
Gene000875	8	10	12	10	1425	161.8	5.83	10	98	98.2	98.8	94.4	104.1	106.3	0.967848	-0.0471479	0.422955
Gene000876	10	17	18	17	1938	214.7	6.55	17	96.5	101.3	99.4	99.8	100	103	0.981506	-0.0269311	0.343157
Gene000877	6	3	4	3	655	73.5	5.78	3	110.3	104.9	108.9	75.8	100.6	99.6	1.17428	0.231771	0.124392
Gene000878	47	4	5	4	127	14	6.92	4	95.4	88.3	96.3	121	99.6	99.4	0.875	-0.192645	0.154239
Gene000879	11	16	18	16	1763	193.9	6.87	16	103.9	109.2	100.9	93.6	94.5	98	1.09752	0.134245	0.0284653
Gene000880	14	7	49	7	575	60.9	4.28	7	101.6	103.9	103.1	90.2	97.4	103.8	1.05903	0.0827372	0.223687
Gene000881	31	13	26	13	442	48.8	9.04	13	99.1	97.2	101.6	102.7	100	99.5	0.985771	-0.0206755	0.425181
Gene000882	22	28	47	27	1625	179.7	6.54	28	116.9	114.6	118.1	79.2	84.3	86.9	1.39617	0.481471	0.00018401
Gene000883	29	19	23	19	784	87.6	7.59	19	108.3	111.9	107.7	81	92.5	98.6	1.20507	0.269119	0.0250383
Gene000884	22	16	24	16	753	83.4	7.46	16	97.2	95.1	96.3	113.5	101.7	96.1	0.92708	-0.109234	0.216721
Gene000885	21	15	22	15	788	85.5	5.14	15	107.8	111.7	108.7	87.4	90.9	93.5	1.20751	0.27203	0.000900364
Gene000886	3	1	2	1	323	36.2	7.09	1	NA	NA	NA	NA	NA	NA	NA	NA	NA
Gene000887	23	10	13	10	520	55.2	7.96	10	99.2	99.4	96	99.5	101.5	104.3	0.964953	-0.0514702	0.114899
Gene000889	11	24	30	24	2851	316.2	7.02	24	95.3	101.4	92.2	98.5	105.9	106.7	0.92864	-0.106808	0.120232
Gene000890	14	5	6	5	498	55.3	6.86	5	103.6	117.3	103.1	78.3	98.1	99.5	1.17434	0.231848	0.124778
Gene000892	42	18	32	18	506	54.6	9.55	18	107	104.2	106.8	97.4	91.7	93	1.12726	0.17282	0.00354877
Gene000894	30	9	18	9	345	40.4	7.34	9	99	89.9	99.3	103	107.2	101.7	0.924014	-0.114013	0.0871223
Gene000897	3	1	1	1	403	43.9	9.79	1	NA	NA	NA	NA	NA	NA	NA	NA	NA
Gene000898	17	12	15	12	793	86.1	5.43	12	88	90.8	89.1	107.6	112.6	111.8	0.806928	-0.309489	0.000259205
Gene000899	10	2	3	2	244	25.7	4.75	2	103.6	120.7	107.1	90.5	85.6	92.5	1.2338	0.303114	0.0201985
Gene000900	28	8	10	8	372	41.1	8.07	8	122	133.7	128.6	68.1	73.1	74.5	1.78164	0.833207	0.000135369	Up
Gene000902	10	4	4	4	355	39.6	5.62	4	102.6	104.6	110.2	87.5	102.2	93	1.12274	0.16703	0.0757479
Gene000903	19	33	38	33	2032	232.5	6.3	33	99.2	102.2	100.9	102.1	97.3	98.4	1.01511	0.0216372	0.425372
Gene000905	6	2	2	2	304	34	5.06	2	97.2	106.9	105.2	95.1	93.9	101.7	1.06398	0.0894758	0.182611
Gene000907	19	11	17	11	751	81.6	5.33	11	100.4	110.1	100.2	95.3	94.4	99.6	1.07397	0.102956	0.121588
Gene000908	7	5	26	5	643	73.1	9.22	5	99.2	87.1	102	114.6	99.3	97.8	0.924928	-0.112587	0.330666
Gene000910	34	20	39	20	747	82	6.2	20	96.3	99.4	94.4	109.2	102.3	98.4	0.936108	-0.0952525	0.130556
Gene000911	18	26	31	26	1715	183.1	9.11	26	99.9	103.3	98	100.2	98.4	100.3	1.00769	0.0110589	0.669773
Gene000912	51	20	57	20	422	45.1	5.88	20	105.9	103.5	105.6	90	101.1	93.9	1.10526	0.14439	0.0400956
Gene000913	10	8	9	8	879	99.6	7.08	8	106	104.8	104.7	95.5	93.8	95.2	1.10896	0.149211	0.000103132
Gene000914	2	1	1	1	591	66.5	9.72	1	93.1	118.7	101.7	93.8	89	103.8	1.09386	0.129427	0.360624
Gene000916	18	15	18	15	951	107.3	8.35	15	109.3	110.1	110.9	86.9	89.1	93.7	1.22469	0.292421	0.000601632
Gene000919	26	4	6	4	167	17.5	6.16	4	106.5	108.9	104.9	89.5	93.6	96.7	1.14475	0.195028	0.00481816
Gene000923	32	26	34	26	1029	114.6	6.92	26	101.6	101.6	102.8	93.1	99.8	101.2	1.04046	0.0572249	0.192179
Gene000924	31	8	12	8	285	32.2	9.99	8	105.6	104.5	106.1	89	101.3	93.5	1.11416	0.155963	0.0407333
Gene000925	53	25	60	25	678	72.4	5.87	25	96.9	98.8	94.7	100.1	103.8	105.8	0.937682	-0.0928299	0.0347649
Gene000926	36	8	16	8	219	25.4	7.99	8	101.3	105.3	98.5	95.5	105.4	93.9	1.03494	0.0495457	0.449707
Gene000927	16	2	4	2	219	23.8	4.98	2	106.9	101.8	110.5	85.8	102.4	92.6	1.13675	0.184918	0.0782287
Gene000928	46	35	126	34	710	78.6	9.69	35	103.9	101.4	99.7	105.4	97.6	91.9	1.03425	0.0485834	0.457536
Gene000929	8	4	4	4	748	80.3	7.25	4	101.6	123.6	98.2	104.1	87.3	85.1	1.16962	0.22604	0.191905
Gene000931	11	9	14	9	857	93.6	9.54	9	98.7	101	96.9	98.1	104.4	100.9	0.977587	-0.0327025	0.356107
Gene000933	8	1	1	1	324	36.5	7.06	1	NA	NA	NA	NA	NA	NA	NA	NA	NA
Gene000934	5	1	1	1	193	21.2	5.5	1	117.4	158.6	114.9	55.1	73.5	80.4	1.87033	0.903297	0.0194923	Up
Gene000935	7	3	3	3	477	54.4	5.52	3	104.7	112.1	108	73.7	105.5	96.1	1.1798	0.238547	0.163209
Gene000936	8	7	7	7	873	98.3	4.75	7	101.1	105.9	106.9	95.5	95.4	95.2	1.09717	0.133786	0.00665033
Gene000937	30	4	4	4	123	13.7	5.57	4	103.8	102.4	105.9	88	104.4	95.5	1.08406	0.116441	0.171455
Gene000938	28	10	17	10	402	44.9	9.95	10	106.2	105.9	105.2	92.2	93.9	96.5	1.12279	0.167086	0.000843254
Gene000939	56	8	25	2	139	15.5	11.52	8	95.1	92	89.2	127.8	99.8	96.2	0.853305	-0.228867	0.193152
Gene000942	29	19	29	19	695	76.7	6.73	19	102.1	110.3	101.6	96.8	93.9	95.3	1.0979	0.134749	0.0337797
Gene000944	13	3	3	3	245	27.8	7.84	3	105.7	114.9	117.9	72.8	101.7	86.9	1.29495	0.372897	0.047853
Gene000945	3	4	4	4	1812	198.3	6.58	4	75.1	84.3	73.6	132.2	115.4	119.3	0.63505	-0.655057	0.00183246	Down
Gene000948	29	23	46	23	1027	111.1	7.31	23	104.3	104.2	106.8	97.5	92	95.2	1.10748	0.147283	0.00485414
Gene000949	5	4	4	4	994	109.1	6.01	4	96.2	108.6	96.9	118.9	87	92.4	1.0114	0.0163507	0.920347
Gene000950	11	3	3	3	494	52.5	4.94	3	111.9	115.4	109.3	85	89.8	88.7	1.27742	0.353232	0.000439609
Gene000953	7	4	4	4	698	78.2	9.17	4	104.5	96.6	99.3	90	106.4	103.2	1.00267	0.00384719	0.963842
Gene000954	36	8	12	8	330	36	6.74	8	95.9	115.2	98.8	113.7	87.3	89	1.06862	0.0957499	0.559514
Gene000955	17	12	15	12	1000	107.8	6.87	12	104.9	107.9	108.9	95	91.5	91.8	1.15595	0.209075	0.000917494
Gene000957	7	6	8	6	1436	159	6.77	6	94.1	118.8	97.4	101.7	91.6	96.6	1.07037	0.0981084	0.457274
Gene000958	25	27	41	27	1264	140.1	6.24	27	98.3	101.9	100.8	100.9	99	99.1	1.00669	0.009618	0.616895
Gene000959	36	31	45	31	980	110.3	6.16	31	103	100.9	106.1	86.4	102.1	101.4	1.06933	0.0967129	0.277808
Gene000962	23	19	24	19	1053	114.9	5.67	19	105.4	111.5	103.9	87.9	94.6	96.7	1.149	0.200375	0.017086
Gene000963	1	2	2	2	1249	137.7	5.66	2	101.1	105.8	101.7	94.8	90.4	106.3	1.05866	0.0822422	0.314924
Gene000964	6	5	5	5	1191	131.1	9.8	5	105.4	112.6	97.4	90.1	101.1	93.3	1.10861	0.148754	0.132923
Gene000965	18	5	8	5	333	36.8	5.41	5	95.9	105.3	93.1	102.1	107	96.4	0.963339	-0.0538848	0.479731
Gene000966	10	2	5	2	189	21.1	9.52	2	109.8	110.3	106	69.4	110	94.4	1.19102	0.252192	0.216856
Gene000967	41	10	16	10	246	27.2	9.66	10	100.8	106.2	99.9	102	98.4	92.7	1.04708	0.0663757	0.241261
Gene000968	47	28	39	28	653	75.2	8.88	28	108.7	107.3	110.6	87.7	89.5	96.3	1.19415	0.255984	0.00315304
Gene000970	8	3	5	3	484	51.2	4.77	3	111.3	107.9	111.7	56	104.2	108.9	1.22965	0.298253	0.291001
Gene000971	47	11	31	11	267	30.9	4.61	11	94	97.1	92.2	110.8	103.7	102.1	0.89482	-0.160331	0.0215718
Gene000973	23	3	4	3	160	16.9	6.29	3	114.5	90.6	115.3	84.3	98.3	97	1.14592	0.19651	0.215535
Gene000974	8	4	4	4	668	73	8.03	4	101.6	124.7	97.3	81.3	93	102	1.17119	0.227976	0.204321
Gene000975	58	17	66	17	280	30.3	7.88	17	97.7	99	96	105.5	102.6	99.3	0.95218	-0.0706944	0.0695678
Gene000976	4	5	5	5	1835	199.2	6	5	99.5	112.8	101.1	89.3	96.3	100.9	1.09389	0.12947	0.170928
Gene000977	48	22	61	22	507	54.7	6.23	22	104.4	101.1	104.7	94.4	97.8	97.6	1.07039	0.0981411	0.0130131
Gene000978	55	14	35	14	321	33.7	5.2	14	105.2	101.5	97.6	103.2	96.4	96.2	1.02874	0.0408723	0.42319
Gene000979	21	41	55	41	2326	255.2	5.96	41	91.7	90.1	90	106.6	108.6	113.1	0.827901	-0.272469	0.00070816
Gene000980	72	18	81	18	221	23	9.7	18	93.2	92.7	90.5	137	98.7	87.9	0.854141	-0.227454	0.35112
Gene000981	3	5	5	5	1713	183.7	6.6	5	103	131.2	96.6	87.3	87.2	94.7	1.22883	0.297281	0.13309
Gene000982	5	2	3	2	515	56.7	6.28	2	97.1	87.2	98.9	107.6	103.7	105.5	0.893939	-0.161751	0.0423358
Gene000983	14	6	6	6	417	46.1	8.73	6	100.5	103.9	100	100.7	96.1	98.8	1.02977	0.0423221	0.180735
Gene000984	20	18	28	18	1218	131.7	6	18	99.6	94.8	101.4	99.5	101.7	103.1	0.972067	-0.0408723	0.272958
Gene000986	22	10	10	10	606	65.5	5.4	10	100.1	107.4	102.2	94.1	97.4	98.7	1.0672	0.0938239	0.0644219
Gene000988	3	2	2	2	876	94.5	7.78	2	119.6	126.4	113.5	61.6	87.6	91.3	1.4948	0.579955	0.0169166
Gene000989	22	7	9	7	364	39.5	9.5	7	101.9	106.7	100.9	90.1	98.1	102.4	1.06504	0.0909047	0.192493
Gene000990	9	3	3	3	337	36	7.33	3	84.4	95.7	85.7	83.5	119.4	131.3	0.795332	-0.330371	0.198364
Gene000991	12	3	3	3	243	27.2	9.23	3	100.5	107.5	98.8	95.4	100.4	97.4	1.04638	0.0654134	0.20931
Gene000993	36	18	35	18	654	72	8.1	18	102.2	97.6	103.4	98	97.7	101.2	1.02122	0.0302927	0.372381
Gene000994	7	3	3	3	492	55.2	4.72	3	98.9	93.4	101.3	102.4	99.8	104.2	0.958225	-0.0615643	0.18455
Gene000997	29	12	15	12	551	61.1	6.07	12	105.7	112.3	109.6	90.1	89	93.3	1.20264	0.266209	0.00134459
Gene000998	24	20	28	20	866	97	7.03	20	102.6	109.8	110.3	90.3	94.7	92.4	1.1633	0.218226	0.00566991
Gene000999	34	8	10	8	297	33.2	8.07	8	101.4	101.8	100.7	106.4	95.6	94.1	1.02634	0.0375122	0.540244
Gene001000	1	1	2	1	616	70.4	6.73	1	101.9	104.5	102.4	91	104.2	96.1	1.06008	0.0841671	0.211406
Gene001001	8	5	6	5	708	80	8.85	5	87.4	98.7	88.6	111.7	106.8	106.8	0.844451	-0.243914	0.012818
Gene001002	1	1	1	1	1648	188.1	7.87	1	NA	NA	NA	NA	NA	NA	NA	NA	NA
Gene001005	1	1	1	1	1904	217.1	7.87	1	NA	NA	NA	NA	NA	NA	NA	NA	NA
Gene001007	22	13	15	13	741	85	7.21	13	97.7	99.5	98.9	105.6	100	98.3	0.974334	-0.0375122	0.315532
Gene001008	44	14	35	14	362	38.7	6.96	14	95.8	97.7	93.8	110.5	103.9	98.3	0.918772	-0.122221	0.0840841
Gene001010	52	18	30	18	439	49.7	7.91	18	98.9	100	99.4	109.7	93.8	98.1	0.989058	-0.0158725	0.82855
Gene001011	52	12	17	12	266	29.4	8.79	12	99.1	98.7	96.4	97.6	106.6	101.6	0.962067	-0.0557912	0.230457
Gene001012	5	3	3	3	533	60.4	8.21	3	100.7	115.7	101.2	67.7	108.4	106.2	1.12504	0.169982	0.45096
Gene001013	46	15	38	15	414	44.4	7.03	15	96.6	100.4	97.6	102.7	101.8	100.8	0.964953	-0.0514702	0.0476049
Gene001014	8	4	5	4	666	67.3	8.07	4	95.2	97.8	91.9	94.2	112.1	108.8	0.904157	-0.145354	0.155362
Gene001017	5	1	1	1	257	27.4	9.48	1	NA	NA	NA	NA	NA	NA	NA	NA	NA
Gene001018	7	1	1	1	176	19.7	8.16	1	102	129.4	100.2	81.7	97.6	89	1.23593	0.305597	0.115007
Gene001019	32	9	14	9	310	34.2	5.5	9	113.7	109.1	113.7	82.2	94.3	86.9	1.27752	0.353351	0.00316288
Gene001020	10	6	7	6	858	94.2	6.43	6	103.8	104.2	110.5	77.7	102.3	101.6	1.13104	0.177646	0.215711
Gene001021	2	1	1	1	418	44.9	5.12	1	100.8	104.6	98.6	100.5	96.1	99.5	1.02668	0.0379868	0.297598
Gene001022	14	9	10	9	875	94.7	6.55	9	99.3	109.6	99.1	95.3	96.9	99.8	1.05479	0.076962	0.223815
Gene001024	18	36	49	36	2189	244.1	7.27	36	102.2	107.6	105.5	91.3	96.2	97.2	1.10748	0.147283	0.0132874
Gene001025	1	1	1	1	904	95.9	6.86	1	98.8	149.3	94.5	85.6	83.8	88	1.331	0.412513	0.182608
Gene001028	16	4	6	4	257	28.3	7.59	4	100.4	102.7	103	95.4	104.2	94.3	1.04151	0.0586777	0.277582
Gene001029	17	18	25	18	1347	144.5	9.52	18	97.2	101.9	95.6	104.1	98.1	103	0.965596	-0.0505079	0.255735
Gene001031	48	14	28	14	391	41.7	6.15	14	88.7	90.6	85.9	125.2	106.9	102.8	0.791878	-0.33665	0.0296633
Gene001032	28	54	73	54	2288	252	5.67	54	104	110.8	102.9	94.5	91.3	96.5	1.1254	0.170436	0.0151955
Gene001033	3	1	1	1	578	62.1	5.54	1	98.7	122.8	101.3	97.7	85	94.5	1.1645	0.219713	0.149571
Gene001034	1	1	1	1	721	75.3	5.55	1	132	164.8	134.2	52	56.2	60.8	2.5503	1.35066	0.00131003	Up
Gene001036	32	13	23	13	517	56.2	7.25	13	102.1	98.4	104.2	99.9	97.6	97.9	1.03148	0.0447197	0.167799
Gene001037	28	10	13	10	290	31.9	6.11	10	106.1	102	102.7	84.8	106	98.5	1.07432	0.10342	0.321124
Gene001038	3	3	3	2	960	104.3	6.71	3	101.4	109.9	94.6	96.8	97.4	99.8	1.04048	0.057244	0.429693
Gene001039	37	19	31	19	652	69.8	5.36	19	94.1	99.4	98.2	113	94.9	100.3	0.946463	-0.0793815	0.381606
Gene001040	38	9	15	9	320	36	5.19	9	102.3	103.9	103	77.8	115	98	1.06327	0.088513	0.599221
Gene001041	42	24	36	24	654	74	9.32	24	98.2	103.9	96.5	100.3	97.5	103.6	0.99071	-0.0134653	0.759625
Gene001042	30	19	24	19	592	68.4	5.26	19	101.7	97.4	109.9	90.5	100	100.5	1.06186	0.0865877	0.288094
Gene001043	25	20	24	20	887	100	9.57	20	105.6	101.8	105	88.5	97.3	101.8	1.08623	0.119331	0.1127
Gene001044	38	27	39	27	859	96.2	5.05	27	104.6	109.1	103.2	93.3	92.7	97.2	1.119	0.162206	0.00778191
Gene001045	3	3	3	3	1211	129.6	7.78	3	95.6	103.2	100.8	97.3	99.5	103.6	0.997337	-0.00384719	0.931273
Gene001046	15	24	28	24	1567	174.8	9.14	24	109.7	111.7	111	84.4	89.7	93.5	1.24215	0.312842	0.00132966
Gene001047	16	9	17	9	481	53.3	8.81	9	106.5	102.9	112.4	80.2	98.2	99.9	1.15631	0.209523	0.102914
Gene001048	43	11	48	11	191	21.3	9.26	11	100.7	94.8	98.9	93.8	110.4	101.4	0.963351	-0.0538669	0.50516
Gene001050	15	19	30	19	1710	191.8	6.68	19	85.6	89.7	85.7	114.6	110.8	113.5	0.770139	-0.37681	0.000122857
Gene001051	17	4	6	4	396	42.5	7.88	4	98	103.3	96.4	105	100.5	96.8	0.984783	-0.0221218	0.652625
Gene001052	17	4	4	4	294	32.2	7.69	4	95.8	97.5	94.2	105.9	104.6	101.9	0.920294	-0.119832	0.00540518
Gene001053	54	7	9	7	153	17.1	9.82	7	98.3	109.8	92.2	100.8	99.6	99.3	1.002	0.00288539	0.971052
Gene001054	2	1	1	1	407	45.9	5.99	1	98.1	96.3	97.7	102.4	103	102.5	0.948685	-0.0759995	0.000796085
Gene001057	27	3	3	3	128	14.3	4.63	3	106.7	127	100.8	84.6	96.5	84.3	1.26036	0.333838	0.0607005
Gene001058	3	1	2	1	345	38.1	4.86	1	107.9	103.3	118.7	79.4	91.6	99	1.22185	0.289069	0.0524331
Gene001061	4	2	2	2	576	63.8	6	2	114.1	110.2	116.9	80.8	87.8	90.2	1.31839	0.39878	0.00131064
Gene001062	42	11	15	11	312	36.8	5.62	11	86.4	89.2	83.5	140.3	104.4	96.3	0.759824	-0.396263	0.115537
Gene001063	1	1	1	1	556	61.4	6.3	1	103	144.8	103.7	70.8	90	87.8	1.41392	0.499698	0.085459
Gene001064	12	18	22	18	1820	205.9	6.65	18	93.9	100	93.6	114.5	95.3	102.8	0.919706	-0.120756	0.233247
Gene001065	39	19	78	19	545	61.5	7.83	19	136.7	130.9	143.3	58.7	64.5	66	2.17178	1.11888	6.23e-05	Up
Gene001068	27	12	16	12	547	60.8	6.49	12	95.1	92.7	94.4	115.2	102.4	100.2	0.88798	-0.171401	0.0661651
Gene001069	1	1	1	1	751	78.9	9.54	1	NA	NA	NA	NA	NA	NA	NA	NA	NA
Gene001070	17	16	20	16	969	110.3	7.64	16	105.1	106	104	94.6	95.2	95	1.10639	0.145861	7.52e-05
Gene001073	10	4	5	4	518	58.2	9.55	4	96.9	101.9	102.3	99.8	96	103.1	1.00736	0.0105798	0.798502
Gene001075	26	10	12	10	494	53.2	6.73	10	108.3	98.9	105.3	111	88.8	87.8	1.08658	0.119793	0.3615
Gene001079	24	21	33	21	948	106.8	5.59	21	99.8	109.2	98.7	94.8	100.4	97.1	1.05269	0.0740746	0.238359
Gene001089	6	5	6	5	1195	130.6	8	5	96.7	91.7	93.4	111	104.6	102.6	0.885607	-0.175262	0.0143284
Gene001091	3	1	1	1	309	34.7	6.79	1	NA	NA	NA	NA	NA	NA	NA	NA	NA
Gene001093	21	5	7	5	309	34.9	5.33	5	109.4	101.6	110.4	76	101.4	101.1	1.15404	0.206693	0.182017
Gene001094	14	7	8	7	627	69.6	8.97	7	93.3	103.6	93.1	100.5	105	104.5	0.935484	-0.0962153	0.149922
Gene001095	53	13	27	13	281	29.4	8.92	13	118.5	109.2	116.6	84.6	86.4	84.7	1.3465	0.429214	0.000521152
Gene001102	13	9	13	9	756	82.9	7.03	9	96.9	105.3	96.5	97.8	97.7	105.7	0.9917	-0.0120245	0.841477
Gene001103	41	45	70	45	1258	137.5	5.85	45	96.4	99	95.3	100.9	105.2	103.3	0.93956	-0.0899421	0.0198078
Gene001104	22	41	57	40	2343	260.8	6.52	41	104.7	100	105.8	94.4	96.4	98.8	1.07217	0.100532	0.0333399
Gene001105	26	26	49	25	1117	125.1	7.14	26	112.5	112.7	113.5	78.2	90.8	92.3	1.29621	0.374301	0.00451517
Gene001111	16	14	14	13	1011	113.6	8.21	14	93.4	102.8	94.9	94.2	106.1	108.6	0.942376	-0.085625	0.326707
Gene001112	6	5	5	5	936	103.5	6.52	5	101.9	96.3	93.4	105	102.5	100.8	0.945832	-0.0803442	0.115503
Gene001115	1	1	1	1	573	61.3	5.27	1	NA	NA	NA	NA	NA	NA	NA	NA	NA
Gene001116	1	1	1	1	573	62.8	4.96	1	NA	NA	NA	NA	NA	NA	NA	NA	NA
Gene001118	16	5	8	5	318	35.1	4.88	5	92.5	91.7	87.8	118.9	107.5	101.6	0.829268	-0.270089	0.0241285
Gene001119	3	1	1	1	319	35.8	6.74	1	97.8	113.4	100.5	105.5	85.9	96.8	1.08154	0.113088	0.351661
Gene001120	12	8	16	8	864	92	5.26	8	123.2	106.7	118.1	81.8	85.5	84.8	1.3804	0.465091	0.0030905
Gene001121	2	1	1	1	346	38.6	7.24	1	110.4	122.4	121.5	78.6	78.7	88.3	1.44259	0.528661	0.00195936
Gene001123	21	10	11	10	585	66.2	6.51	10	61.4	69.4	61.9	128.2	141.3	137.7	0.473232	-1.07938	0.000107632	Down
Gene001124	30	15	17	15	505	56.7	7.31	15	107.2	111.6	105.7	92.9	92.6	90	1.17786	0.236166	0.0012136
Gene001125	11	11	12	11	1264	135.5	9.11	11	97.7	99.9	100.3	104.4	99.2	98.5	0.986097	-0.0201981	0.528135
Gene001127	14	8	11	8	811	85.2	8.68	8	90.4	101.3	82.8	109.5	106.3	109.6	0.843577	-0.245408	0.0362988
Gene001128	5	2	3	1	285	33.4	8.95	2	91.4	84.8	84.5	136.7	103.2	99.4	0.768347	-0.380171	0.0956012
Gene001129	5	2	2	1	323	38.2	7.62	2	107.3	111	112.8	72.1	101.5	95.3	1.23131	0.300197	0.0847684
Gene001130	5	2	2	2	551	58	8.92	2	82	79.7	75.8	128.5	116.5	117.5	0.655172	-0.610053	0.000606089	Down
Gene001131	1	1	1	1	958	100.6	6.77	1	80.3	67.3	75.8	146.8	112.8	117	0.593202	-0.753404	0.0108639	Down
Gene001132	4	5	6	5	1093	117	6.58	5	98.5	94.6	97.7	102.9	103.5	102.8	0.940492	-0.088513	0.00711983
Gene001136	1	1	1	1	945	99	8.41	1	107.8	107.7	98	92.8	103.6	90.1	1.09424	0.12993	0.161691
Gene001137	26	9	14	9	358	40.6	8.78	9	112.2	113.3	117.8	81.4	84.8	90.6	1.33684	0.418825	0.000825609
Gene001138	3	1	1	1	393	44.1	7.68	1	NA	NA	NA	NA	NA	NA	NA	NA	NA
Gene001139	6	3	3	3	690	77.1	6.71	3	91.4	116.9	98.5	89.9	98.7	104.4	1.0471	0.0663978	0.624596
Gene001141	19	4	5	4	268	30.1	7.14	4	65.5	70.2	64.4	138.4	134	127.5	0.500375	-0.998918	5.2e-05	Down
Gene001142	20	13	16	13	696	75.8	6	13	105.2	100.2	105.7	93	96.2	99.6	1.07722	0.107308	0.0455302
Gene001143	4	4	4	4	1147	129.4	7.74	4	111.8	116.4	111.1	79.5	89.1	92.1	1.3015	0.380171	0.0032128
Gene001144	34	9	64	9	241	25.6	4.54	9	93.4	87.4	86.4	126	106.8	100	0.802885	-0.316735	0.0538547
Gene001145	7	2	2	2	400	44.9	9.25	2	103.2	99.1	108.6	95.1	96.8	97.2	1.07541	0.104882	0.061847
Gene001148	2	3	9	3	1310	144.5	7.37	3	99.1	93.1	97.7	103.1	107.8	99.2	0.93486	-0.0971782	0.0938436
Gene001150	4	4	5	4	1154	124.2	6.81	4	106.5	100.2	109.6	73.4	101.8	108.4	1.1153	0.157436	0.381222
Gene001151	23	10	14	10	523	57.7	6.39	10	92	94	91.3	114.6	100.4	107.7	0.859312	-0.218746	0.0223281
Gene001152	5	1	1	1	327	38.5	5.59	1	107.2	112.6	97.9	93.8	99.8	88.7	1.1254	0.170436	0.0924607
Gene001154	3	1	1	1	554	61	6.54	1	97.3	127.8	91.5	74.3	102	107.2	1.11675	0.159313	0.50809
Gene001155	30	7	7	7	272	30.4	9.26	7	97.4	113.1	101	90.7	95.6	102.3	1.07935	0.110161	0.259754
Gene001156	16	12	14	12	804	88.6	7.78	12	103.6	103.2	102.6	94.8	98.8	97.1	1.06433	0.0899421	0.00644231
Gene001157	19	6	7	6	424	48.3	8.15	6	95.8	100.5	93.7	106.9	102.2	100.9	0.935484	-0.0962153	0.069917
Gene001159	24	5	6	5	244	27.3	4.89	5	104.7	109.3	104.6	92.4	94.8	94.3	1.13179	0.178611	0.00195664
Gene001162	43	7	9	7	239	26.5	6.32	7	92.9	99.1	86.1	126.6	98.4	96.9	0.863933	-0.211009	0.231683
Gene001163	64	6	10	6	123	13.9	10.37	6	109.5	115	105.2	82.8	94.7	92.9	1.2193	0.286059	0.0132884
Gene001167	5	8	8	8	1834	195.8	7.2	8	109.8	113.1	123.5	72.4	90.5	90.7	1.36593	0.449884	0.0135275
Gene001168	6	1	1	1	256	28.5	9.44	1	98.1	120.7	97.5	93.6	96.6	93.5	1.11491	0.156927	0.231143
Gene001169	35	3	4	3	116	12.8	5.58	3	85.6	87.1	79	159.9	99.8	88.7	0.722445	-0.469039	0.22111
Gene001170	17	4	4	4	193	21.4	9.74	4	89.2	88.7	93.8	101.2	117.3	109.9	0.827345	-0.27344	0.0185313
Gene001174	57	13	40	13	311	32.4	8.81	13	102.2	102.4	102	99.4	96.6	97.3	1.04535	0.0639806	0.00642436
Gene001175	12	4	5	4	682	68.7	7.47	4	86.4	79.3	87.6	109	115.5	122.3	0.730392	-0.453257	0.00254045
Gene001176	36	18	24	18	588	66	7.36	18	97.6	100.1	98.6	100.9	100.5	102.2	0.975955	-0.0351132	0.052131
Gene001177	3	2	2	2	619	65.9	4.77	2	NA	NA	NA	NA	NA	NA	NA	NA	NA
Gene001180	8	6	9	6	997	108.6	4.86	6	69.7	78.2	67.5	117.2	125.5	141.9	0.560062	-0.836341	0.00209123	Down
Gene001181	49	11	17	11	283	30.3	6.55	11	103.5	101.4	102.4	84.6	110.2	97.9	1.04988	0.070225	0.547544
Gene001183	20	4	5	4	261	29.1	6.73	4	101.8	106	100.4	91.1	98.5	102.1	1.05656	0.0793815	0.206228
Gene001185	9	10	10	10	1195	131.8	8.27	10	97.9	108.7	105.6	94.6	92.8	100.5	1.0844	0.116903	0.110535
Gene001186	77	44	209	44	617	67.2	6.6	44	53.1	57.8	52.9	150.2	141.5	144.6	0.37543	-1.41339	7.16e-06	Down
Gene001187	15	8	10	8	636	69.5	9.94	8	102.2	104	104.4	88.1	93.2	108.1	1.07326	0.101993	0.306833
Gene001188	39	2	4	2	97	10.5	5.41	2	98.5	109.5	106.2	98.4	92.7	94.8	1.09899	0.136173	0.0614671
Gene001189	12	4	4	4	361	40.8	7.18	4	73.3	77.5	75.7	115.6	122.3	135.5	0.606588	-0.721211	0.00120477	Down
Gene001190	4	2	2	2	421	45.9	8.76	2	89.8	102.1	89.6	133.9	87.5	97	0.884108	-0.177705	0.451042
Gene001194	24	5	10	5	328	36	6.42	5	157.4	152.1	156.1	41.6	44.2	48.6	3.46429	1.79256	1.82e-06	Up
Gene001196	10	2	2	2	326	35.5	7.97	2	86.7	88.6	89.3	124.1	102.2	109.1	0.788909	-0.34207	0.0222657
Gene001200	19	3	3	3	216	24.8	9.44	3	86.8	109.5	85	101.5	105.9	111.4	0.882371	-0.180542	0.210409
Gene001201	11	8	9	8	1068	119.1	6.2	8	85.7	90.7	88	108.5	111.2	115.9	0.787843	-0.344021	0.000799672
Gene001203	26	1	2	1	68	7.5	9.32	1	100.3	120.7	103	93.8	82.8	99.5	1.17349	0.230803	0.118643
Gene001207	34	15	22	14	497	56.6	7.8	15	100.1	105	99.5	98.6	99.2	97.6	1.03114	0.0442461	0.164259
Gene001208	2	1	1	1	597	64.3	8.65	1	105.1	108.2	106	99.2	92.8	88.7	1.13751	0.185883	0.0157046
Gene001209	24	12	15	12	591	65.3	5.99	12	70.5	72.4	67.3	133.7	128.9	127.2	0.539251	-0.890971	1.66e-05	Down
Gene001210	25	6	11	6	353	37.9	7.17	6	95.1	99.3	94.7	104.4	105.5	101.1	0.929582	-0.105346	0.0210055
Gene001211	40	15	20	15	553	61.8	8.7	15	106.9	111	102.6	91.6	90.7	97.1	1.1471	0.197992	0.0120805
Gene001214	15	8	16	8	604	66.1	8.6	8	86.3	93.6	85	93.2	125.4	116.4	0.790746	-0.338713	0.0788204
Gene001222	7	5	6	5	735	79.4	9.35	5	101.5	105.2	96.7	104.5	94.8	97.3	1.02293	0.0327025	0.583825
Gene001224	26	17	22	17	955	103.5	5.27	17	104	106.3	106.6	89.2	99.9	94.1	1.119	0.162206	0.0246541
Gene001230	19	13	18	13	977	105.4	6.6	13	104.7	111.4	107.3	88.2	92.4	96	1.1692	0.225519	0.00636612
Gene001231	65	22	64	22	400	45.6	4.61	22	95.8	97.6	93.6	124.6	98.2	90.1	0.917226	-0.124651	0.456336
Gene001232	10	2	3	2	460	48.4	6.76	2	109	140.1	101	80.9	80.7	88.3	1.40096	0.486416	0.0518493
Gene001235	29	3	3	3	115	12.9	4.91	3	107.6	122.5	99.6	74.3	106.9	89.1	1.21976	0.286592	0.162155
Gene001236	9	9	9	9	1233	135.4	6.01	9	76.3	89.3	80.2	120.1	117.8	116.3	0.693958	-0.527079	0.000837488
Gene001238	5	3	3	3	517	56.1	6.76	3	72.1	61.6	71	130	137.8	127.6	0.517704	-0.949802	0.00015051	Down
Gene001239	6	2	2	2	413	46.8	9.32	2	102	99.6	110.8	98.5	92.5	96.4	1.08699	0.120334	0.0952863
Gene001240	19	25	45	25	1568	170.7	6.07	25	107.9	104.6	102.9	94.6	96	94	1.10822	0.148247	0.00291321
Gene001241	40	8	13	6	249	26.2	7.94	8	91.7	95.9	80.8	102.6	116.7	112.3	0.809409	-0.305059	0.0263951
Gene001243	37	11	21	11	341	37.1	5.48	11	101.4	107.9	98	91.5	104.9	96.2	1.05024	0.070718	0.372396
Gene001245	20	5	6	5	343	39.3	6.95	5	85.8	112.8	91.8	91.4	108.5	109.6	0.938288	-0.091898	0.562134
Gene001249	6	2	2	2	635	72.1	6.27	2	NA	NA	NA	NA	NA	NA	NA	NA	NA
Gene001252	4	2	2	2	670	75.7	6.62	2	NA	NA	NA	NA	NA	NA	NA	NA	NA
Gene001262	28	15	76	13	625	68.8	4.83	15	120	120.3	119.7	81.9	81.7	76.4	1.5	0.584963	2.48e-05	Up
Gene001263	35	58	104	58	1735	195.1	6.46	58	105.3	110.5	103	92.2	97.2	91.8	1.13371	0.181055	0.0112621
Gene001264	47	18	31	18	404	45.6	6.39	18	95.3	101.9	92.7	113.8	102.5	93.7	0.935161	-0.0967129	0.356218
Gene001266	11	8	11	8	966	108.3	7.88	8	101.9	100.9	102.8	99	96.6	98.8	1.03804	0.0538669	0.0167843
Gene001267	56	8	21	8	150	15.9	4.97	8	99.2	97.6	100.7	108.5	102.8	91.1	0.983796	-0.0235685	0.769107
Gene001268	19	3	4	3	196	21.4	5.11	3	94.3	97.6	95.5	87	112.9	112.7	0.919386	-0.121258	0.386692
Gene001269	12	5	11	5	769	82.9	6.89	5	104.1	117.4	107	84.3	90.7	96.5	1.20994	0.274941	0.0238934
Gene001270	32	29	52	29	1072	111.7	8.28	29	97.5	91.2	96.1	106.6	102.6	106.1	0.903267	-0.146776	0.0112894
Gene001272	21	3	4	3	146	16.1	4.58	3	102.7	88.3	98.3	102.8	107.1	100.7	0.931423	-0.102492	0.20214
Gene001273	17	4	5	4	287	32.9	5.31	4	102.8	100.1	103.8	87.5	97.7	108.1	1.04569	0.0644511	0.501216
Gene001274	21	6	9	6	414	45.8	5.83	6	113.2	113.7	109.5	79.1	94.2	90.3	1.27618	0.351827	0.00676223
Gene001275	42	10	15	10	353	38	6.42	10	105.4	113.3	104.6	96.5	89.5	90.8	1.16799	0.22403	0.0115612
Gene001279	11	10	10	10	1123	121.9	8.38	10	93.9	101.7	96	101.5	102.1	104.7	0.945832	-0.0803442	0.0925109
Gene001280	54	15	21	15	308	35.5	8.16	15	102.2	98.7	97	112.2	98.2	91.8	0.985771	-0.0206755	0.828925
Gene001281	2	1	1	1	510	58.2	5.73	1	107.4	153.2	100.5	64.8	86.6	87.4	1.51214	0.596596	0.0876475
Gene001283	15	10	11	10	702	80.1	6.7	10	96.5	101.7	100.7	94	101.3	105.7	0.993023	-0.0101006	0.861571
Gene001285	8	3	3	3	597	64.4	9.69	3	104.8	101.6	101.9	98.4	94.7	98.6	1.05691	0.0798495	0.027282
Gene001286	1	2	2	2	1473	161.8	7.24	2	106.1	112.2	102.8	93.1	97.7	88.1	1.15131	0.203275	0.0227527
Gene001289	18	11	16	11	791	86.7	7.65	11	102.8	103.2	98.8	99.2	98.1	97.9	1.03252	0.0461702	0.0937778
Gene001291	5	2	2	2	350	36.9	7.01	2	87.6	121.4	91	112.1	95.4	92.6	0.999667	-0.000480818	0.997976
Gene001292	1	1	3	1	988	106.9	6.19	1	89.9	91	81.1	83.4	127.2	127.4	0.775148	-0.367456	0.165741
Gene001293	61	36	199	36	637	69.2	6.34	36	93.4	92.2	93.9	109.5	106.7	104.2	0.872347	-0.197026	0.00107035
Gene001294	63	15	95	15	250	28.6	10.17	15	106.8	99.5	106.3	91.3	98.6	97.7	1.08693	0.120254	0.0644664
Gene001295	2	1	1	1	369	41	6.74	1	110	130.2	101.7	66.5	96.4	95.2	1.32468	0.405644	0.0968118
Gene001296	41	21	29	21	727	79	5.36	21	99.3	97.5	98.4	103.9	100.4	100.4	0.968822	-0.0456968	0.0682492
Gene001298	18	7	9	7	477	52.8	5.22	7	105.7	109.8	108.4	91.2	92.3	92.7	1.1727	0.229835	0.000244508
Gene001300	7	3	4	3	637	70.8	9.35	3	105.8	123	107.8	85.7	87.2	90.5	1.2779	0.35378	0.0121836
Gene001302	5	5	6	5	1219	127.2	6.79	5	96.7	101.1	96.4	102.8	99.7	103.3	0.962067	-0.0557912	0.110332
Gene001303	34	13	22	13	458	51.7	6.38	13	111.5	115.1	113.7	85.1	85.9	88.7	1.31036	0.389961	5.91e-05
Gene001305	5	6	6	5	1278	140.6	6.67	6	98.5	111.9	100.2	99.6	93.7	96.1	1.07326	0.101993	0.195122
Gene001306	27	19	25	19	796	89.2	7.81	19	107.2	104	106.4	95.2	95.7	91.5	1.12465	0.169471	0.00200464
Gene001307	42	15	26	15	403	45.7	9.1	15	128.7	110.3	124.1	77	81.2	78.7	1.53271	0.616089	0.00175151	Up
Gene001308	37	19	26	19	737	80.7	5.69	19	111	105.7	113.4	79	93.4	97.5	1.22305	0.290478	0.0295159
Gene001309	3	1	1	1	378	41.9	8.48	1	77.6	92.6	76.5	135.4	106.1	111.8	0.698273	-0.518136	0.0265699
Gene001310	45	10	15	10	240	26.6	9.52	10	91.1	93.7	90.7	120.7	105.1	98.6	0.84926	-0.235722	0.0696525
Gene001311	5	2	2	2	321	35.6	6.4	2	106.5	102	102.6	77	108.8	103.1	1.07684	0.106808	0.495932
Gene001312	11	5	6	5	577	61.8	6.4	5	99.1	105.2	100.9	99.5	94.7	100.6	1.03528	0.0500184	0.24719
Gene001313	21	7	8	7	458	50.8	9.16	7	101	94.7	100.3	98.8	102.7	102.5	0.973684	-0.0384741	0.322147
Gene001315	3	4	5	4	1381	155.7	8.13	4	106.2	106.9	102	95.5	93.1	96.3	1.106	0.145354	0.00508794
Gene001316	14	7	9	6	568	63.1	8.95	7	101.1	107.4	103.6	90.3	97.9	99.7	1.08406	0.116441	0.0773973
Gene001318	6	2	7	2	124	14.1	10.04	2	98.1	111	102.5	96.4	88.1	103.9	1.08044	0.111624	0.262126
Gene001319	27	11	16	11	476	50.4	6.83	11	99.1	91.4	99.4	103.5	103.6	103	0.93486	-0.0971782	0.0622809
Gene001320	47	25	66	25	634	68.1	8.47	25	99.9	101.3	99.7	104.1	97.8	97.2	1.00602	0.0086562	0.804049
Gene001322	32	5	5	5	176	19.5	4.5	5	98.7	114.1	103.2	83.9	101.8	98.2	1.11307	0.154542	0.207629
Gene001323	7	3	4	3	677	74.9	6.15	3	109.1	98.1	108.8	94.2	94.5	95.4	1.11228	0.153526	0.0430383
Gene001324	6	3	3	3	553	59.5	9.19	3	118.5	148.7	125.5	64.7	64.4	78.2	1.89436	0.921707	0.00374363	Up
Gene001325	19	6	6	6	320	37.2	8.22	6	106	86.6	94	108.7	104.4	100.4	0.914195	-0.129427	0.217949
Gene001326	3	1	1	1	523	57	5.34	1	94.2	119.8	116.2	104	82	83.8	1.22387	0.29145	0.132103
Gene001327	79	17	112	17	218	24.9	5.71	17	95.6	98.3	97.5	116	98.8	93.8	0.944264	-0.0827372	0.444818
Gene001328	11	4	4	4	497	55	8.66	4	95.4	129.3	97.5	79.8	98.2	99.9	1.15941	0.213391	0.310094
Gene001329	15	3	6	3	251	27.8	7.05	3	110.8	108.8	109.9	88.9	91.2	90.2	1.21902	0.285717	2.36e-05
Gene001330	15	6	7	6	364	40	8.75	6	106.9	109.6	118.6	94.6	85.7	84.7	1.26453	0.338599	0.00783979
Gene001331	3	2	2	2	728	78.9	8.65	2	NA	NA	NA	NA	NA	NA	NA	NA	NA
Gene001332	48	13	23	13	374	41.4	5.33	13	99.9	96.5	103.3	97.6	99	103.8	0.99767	-0.00336573	0.935671
Gene001335	2	1	1	1	453	51.8	9	1	99.6	103.4	92.6	123.2	91.6	89.6	0.971091	-0.0423221	0.808529
Gene001336	19	3	5	3	137	15.6	5.1	3	103	99.1	98	99.4	108.5	92	1.00067	0.000961797	0.990014
Gene001337	34	8	9	8	231	26.1	6.27	8	96.2	103.9	95.9	110.4	98.5	95.1	0.973684	-0.0384741	0.642901
Gene001338	19	7	11	7	466	51.9	9.51	7	105.3	108.4	103.6	93.4	94.1	95.2	1.12239	0.166576	0.00153758
Gene001339	20	3	3	3	173	20.4	5.67	3	110.9	83.6	107.6	80.9	113.9	103.1	1.0141	0.0201981	0.919275
Gene001340	20	7	8	7	530	59.6	7.24	7	99.3	105.9	95.7	95	100.9	103.2	1.00602	0.0086562	0.88394
Gene001341	35	11	13	11	332	36.2	10.61	11	108.6	116.9	107.4	82.8	89.4	94.8	1.24682	0.318249	0.00866102
Gene001342	9	4	5	4	440	46.4	4.91	4	94	92.3	91.7	118.6	100.6	103	0.862818	-0.212872	0.0605685
Gene001343	2	1	1	1	425	47.2	8.76	1	95.3	93.4	103.1	71.3	115.9	120.9	0.947095	-0.0784188	0.751889
Gene001348	14	9	23	9	907	100.6	8.53	9	101.5	112.7	100.5	92.8	102.2	90.3	1.10305	0.141497	0.139858
Gene001349	16	4	4	4	291	31.6	7.02	4	102.7	130.6	103.8	68.2	79.6	115.1	1.28224	0.358662	0.215212
Gene001350	15	23	26	23	1748	195.1	6.8	23	104.6	108.1	107.4	95.3	89.5	95.2	1.14321	0.193096	0.00367665
Gene001354	5	3	3	3	570	64.1	6.71	3	NA	NA	NA	NA	NA	NA	NA	NA	NA
Gene001356	7	2	3	2	376	38.4	9.52	2	102.2	102.6	107	97.8	91.3	99.1	1.08189	0.113551	0.0513965
Gene001357	48	74	641	67	1328	147.6	5.64	74	96.2	96.1	97.9	103.4	102.4	104	0.936733	-0.0942896	0.000944655
Gene001358	5	3	3	3	1038	111.2	9.35	3	96.2	95.4	89.8	122.3	96.7	99.7	0.882962	-0.179577	0.209691
Gene001359	1	1	1	1	937	98.9	9.39	1	102.3	120	93.3	100.6	84.8	99	1.1097	0.150176	0.326643
Gene001360	55	24	78	24	466	51.4	8.28	24	79.9	82.8	76.2	125.6	123.6	111.8	0.661773	-0.595592	0.000986504	Down
Gene001361	7	3	3	3	441	48.5	7.2	3	105.3	104.3	106.2	77.3	102.4	104.5	1.11119	0.152105	0.295265
Gene001363	3	1	1	1	432	45.3	6.2	1	97.4	123.2	97.3	89	99.4	93.8	1.12651	0.171855	0.26221
Gene001364	10	11	11	11	1409	155.9	7.66	11	115.6	114	108.3	84.9	85.2	92	1.2892	0.366479	0.00140244
Gene001366	19	4	7	4	269	30.3	5.57	4	103.7	129.5	103.3	82.4	91.4	89.6	1.27752	0.353351	0.0552465
Gene001367	28	6	10	6	243	27.3	10.32	6	108.9	99	109.4	84.6	101.5	96.5	1.12279	0.167086	0.128428
Gene001369	5	8	10	8	1951	218.4	6.23	8	97	104	97.5	99.8	100.6	101.2	0.989721	-0.0149055	0.675305
Gene001370	12	7	8	7	729	78.1	4.73	7	106.7	116	105.3	88.6	89.3	94.1	1.20588	0.270089	0.00780116
Gene001371	64	25	98	25	537	57.4	8.18	25	94.5	95.6	93.2	108	104.8	104	0.894255	-0.161242	0.00135781
Gene001373	8	4	4	4	497	55	4.91	4	85.1	93.9	88	70.3	86.1	176.5	0.802043	-0.318249	0.544181
Gene001374	7	3	3	3	539	58.9	7.83	3	96.2	110.5	93.5	97.8	99.1	103.1	1.00067	0.000961477	0.990927
Gene001376	30	39	55	39	1553	176.1	5.07	39	105.1	101.8	107.8	90.6	96	98.7	1.10305	0.141497	0.0292053
Gene001377	41	9	15	9	321	34.7	8.06	9	103.1	106.8	101.1	98.4	94.5	96.1	1.07612	0.105845	0.0220524
Gene001378	4	2	3	2	446	46.9	3.76	2	79.3	69.1	75.6	141.7	115	119.3	0.595745	-0.747234	0.00450902	Down
Gene001379	14	5	8	5	269	30.3	6.86	5	99.7	102.7	95.2	107.1	99.1	96.2	0.984127	-0.0230836	0.70412
Gene001380	56	39	121	39	713	76.3	6.87	39	107	99.3	106.9	98.8	93.6	94.5	1.09167	0.126536	0.0436923
Gene001381	8	6	7	6	1016	109.8	5.36	6	96	112.6	98.1	92.6	99.6	101	1.04604	0.0649431	0.483241
Gene001382	37	17	24	17	566	60.9	9.32	17	103.3	100	101.2	94.5	100.7	100.2	1.03081	0.0437724	0.241835
Gene001383	17	2	3	2	216	23.6	7.39	2	91.1	96.4	91.6	110.7	104.4	105.8	0.869741	-0.201342	0.00545521
Gene001384	18	19	28	19	1177	131.7	5.64	19	101.7	100	101	91.4	103.5	102.4	1.01816	0.0259692	0.667961
Gene001385	17	3	4	3	139	15.1	6.52	3	104.6	100.6	101	86.7	109	98	1.04256	0.060131	0.559959
Gene001386	19	8	14	8	564	62.9	7.25	8	107.7	111.8	104.6	85.6	95.9	94.4	1.1747	0.232294	0.0137515
Gene001387	12	3	3	3	353	38.7	7.71	3	99.5	115.3	108.5	89.3	94.9	92.4	1.16884	0.225072	0.0326824
Gene001388	8	6	6	6	977	110.2	6.96	6	107.5	117.8	108.1	86.6	90.3	89.7	1.25056	0.322577	0.00322708
Gene001389	66	17	23	17	347	37	6.74	17	99.2	97.2	95.8	103.8	102.9	101.1	0.949318	-0.0750371	0.0147721
Gene001393	29	10	17	10	486	54.1	5.26	10	94.6	91.6	95.8	105.3	106.8	105.9	0.886792	-0.173332	0.000818674
Gene001394	21	4	9	4	300	32.3	9.28	4	104.6	107.1	99.7	89.9	101.1	97.6	1.079	0.109698	0.127256
Gene001395	13	6	6	6	484	53.7	6.37	6	98.8	91.3	101.5	109.1	99.3	100	0.945525	-0.080812	0.271145
Gene001398	39	4	8	4	153	16.7	4.75	4	104.2	103	98.8	110.3	91.9	91.9	1.04046	0.0572249	0.565937
Gene001399	17	4	6	4	213	24.2	9.26	4	110.5	108.7	109.9	89.5	91.2	90.3	1.21439	0.280233	1.15e-05
Gene001400	32	33	42	33	1221	138.9	5.76	33	102	98.7	103.1	96.4	99	100.7	1.026	0.0370374	0.231204
Gene001402	42	4	9	4	154	15.8	4.34	4	73.3	88.7	76.2	171.6	97.8	92.4	0.658375	-0.603019	0.187971
Gene001403	56	18	174	18	359	37.5	6.98	18	73.7	70.9	70.5	143.8	123.1	118	0.558846	-0.839476	0.00205975	Down
Gene001405	8	14	18	14	2371	266.5	5.47	14	90.4	98.9	91.1	97.3	108.8	113.4	0.877621	-0.18833	0.0771559
Gene001407	41	32	68	32	941	103.7	5.49	32	93.1	91.2	90.5	108.1	109.8	107.3	0.845018	-0.242945	9.64e-05
Gene001408	50	13	121	4	183	19.4	10.17	13	100.3	88.7	101.1	99.2	106.3	104.3	0.936411	-0.0947868	0.22077
Gene001409	36	15	22	15	557	61.5	8.34	15	97.2	101.2	101.4	102.5	93.7	104	0.998668	-0.00192359	0.97137
Gene001410	13	15	18	14	1448	151.6	7.78	15	98.4	97.7	97.5	102.9	98.4	105.2	0.957912	-0.0620351	0.0998176
Gene001413	19	4	5	1	278	31.6	6.09	4	68.5	90.2	80	123.9	116.7	120.7	0.66067	-0.597999	0.00346795	Down
Gene001415	17	9	12	6	627	70.9	8.05	9	89.1	98.3	91.7	107.1	109.1	104.7	0.869741	-0.201342	0.00991894
Gene001417	3	1	1	1	215	24.3	7.33	1	NA	NA	NA	NA	NA	NA	NA	NA	NA
Gene001418	24	6	7	6	390	44.5	8.68	6	97.5	107.9	89.8	103.7	99.7	101.5	0.968186	-0.0466434	0.579593
Gene001419	13	3	4	3	261	28.4	5.54	3	102.6	116.6	100.5	99.1	89	92.2	1.14056	0.189747	0.088749
Gene001421	33	11	22	11	487	55.4	9.51	11	99.1	98	102.1	114.2	93.7	92.9	0.994681	-0.00769439	0.943548
Gene001422	33	57	117	57	1753	197	6.34	57	97.2	91.5	98	107.2	102.2	103.9	0.915097	-0.128003	0.0244327
Gene001424	49	20	45	20	503	56	5.26	20	95.5	96.1	95.6	102.3	105.4	105.1	0.918159	-0.123185	0.00105263
Gene001426	5	2	2	2	552	62.5	7.12	2	71.6	82	70.5	132.3	128.5	115.1	0.596169	-0.746206	0.00136388	Down
Gene001427	20	8	10	8	488	54.1	4.96	8	109.3	109	109.4	95.1	89.4	87.9	1.20301	0.266649	0.00110306
Gene001429	2	1	1	1	646	73	9.29	1	96.5	145.4	98.4	78.2	89	92.6	1.30985	0.389406	0.180628
Gene001430	1	2	2	2	1552	168.7	5.77	2	83.3	99.9	86.7	104.9	106.3	119	0.817383	-0.290915	0.0410704
Gene001431	37	41	62	41	1432	156.9	6.52	41	95	99.3	95.2	109.4	98.8	102.3	0.932367	-0.10103	0.109985
Gene001433	1	1	1	1	1081	115.7	9.5	1	111.3	103.4	111.3	89	90.6	94.3	1.19022	0.251223	0.00478746
Gene001434	8	3	3	3	539	57.7	6.34	3	NA	NA	NA	NA	NA	NA	NA	NA	NA
Gene001435	30	13	24	13	517	56.9	9.29	13	112.6	110.9	111.6	82.4	92.1	90.5	1.26453	0.338599	0.00154602
Gene001436	24	19	35	19	906	97.7	7.25	19	101.7	100.9	102.2	96.5	97.5	101.3	1.03217	0.0456815	0.104044
Gene001437	13	15	19	15	1391	148.3	8.81	15	102.6	110.9	102.1	92.2	91.3	100.9	1.1097	0.150176	0.0678373
Gene001438	23	3	3	3	233	25.4	5.64	3	106.4	113.4	101.2	97.7	89.2	92.1	1.15054	0.202308	0.031793
Gene001442	5	4	4	4	928	99.9	6.39	4	104.3	124.6	106.8	81.6	89	93.7	1.27015	0.344996	0.0310339
Gene001443	4	2	2	2	789	87.5	8.98	2	NA	NA	NA	NA	NA	NA	NA	NA	NA
Gene001444	5	1	1	1	383	40	4.41	1	94.4	124.4	92.6	94.6	96.7	97.4	1.07863	0.109198	0.505149
Gene001445	5	2	2	2	463	48.4	4.31	2	94.7	94.6	92.4	101.9	106.7	109.8	0.884736	-0.176681	0.00717921
Gene001446	6	1	1	1	382	42	4.98	1	NA	NA	NA	NA	NA	NA	NA	NA	NA
Gene001447	23	15	19	15	762	85.6	7.08	15	100.3	103.9	104.3	92.3	97.3	101.9	1.05832	0.0817746	0.136724
Gene001448	31	40	60	40	1442	160.8	8.38	40	101.4	105.2	102.1	96.6	96.4	98.4	1.05937	0.0832046	0.0122798
Gene001449	39	7	14	7	208	23.1	10.64	7	110.5	102.5	110	87.1	93.3	96.7	1.16564	0.221127	0.0160597
Gene001450	3	1	1	1	466	49.9	9.51	1	92	108.5	102.3	104.5	98.1	94.6	1.01884	0.0269311	0.756348
Gene001452	21	3	3	3	163	17.6	9.31	3	104.1	109.4	100.5	100.2	94.4	91.5	1.09752	0.134245	0.0627982
Gene001454	4	5	5	4	938	106.2	9.42	5	103	109.8	107.7	90.7	91.7	97.1	1.14669	0.197476	0.00843522
Gene001457	19	8	12	8	470	52.7	8.34	8	100.3	98.3	102.5	100.9	101.3	96.7	1.00736	0.0105798	0.720103
Gene001458	11	8	9	8	1205	129.6	5.57	8	101.7	104.7	101.2	93.6	97.4	101.5	1.05162	0.0726189	0.117458
Gene001460	5	10	10	10	2573	279	5.85	10	73.4	79	72.5	122.1	127.2	125.8	0.599573	-0.737992	3.9e-05	Down
Gene001461	28	12	18	12	465	50.7	6.77	12	101.5	113.1	99.2	89.8	97.3	99	1.09682	0.133326	0.147273
Gene001462	17	11	12	11	661	72.3	7.24	11	101.8	93.2	101.3	95.9	100.6	107.1	0.975955	-0.0351132	0.6
Gene001463	20	3	4	3	203	22.7	7.01	3	96.7	91.1	97.3	103.5	109	102.4	0.905367	-0.143426	0.0249489
Gene001464	22	12	18	12	678	77	6.4	12	107	104.5	108.8	81.5	97	101.3	1.14475	0.195028	0.0928154
Gene001465	14	8	9	8	1056	115.1	5.08	8	93.9	120.2	101	89.7	94.5	100.8	1.10561	0.144848	0.302627
Gene001466	10	5	9	5	593	64.7	6.6	5	113.1	108.4	116.5	74.4	92.9	94.7	1.29008	0.367456	0.0213574
Gene001467	23	49	101	49	2475	269	9.33	49	99.5	100.1	100	96.9	100.3	103.2	0.997337	-0.00384719	0.891191
Gene001468	48	35	84	35	724	79.6	5.95	35	95.9	100.6	95.5	115	100	93.1	0.947744	-0.0774303	0.46607
Gene001469	15	6	8	6	504	55.7	6.01	6	93.1	106.7	95.7	98.4	104.7	101.4	0.970443	-0.0432841	0.545527
Gene001470	10	17	32	17	2234	246.4	7.11	17	97	98.4	89.2	97.7	112	105.6	0.902632	-0.14779	0.111612
Gene001471	22	15	19	15	947	103.2	7.88	15	101	96.9	101.8	99.6	98.5	102.3	0.99767	-0.00336573	0.907773
Gene001473	55	20	59	20	395	44.9	8.29	20	98.6	96.6	100.2	98.4	104.1	102.1	0.969796	-0.0442461	0.194134
Gene001474	2	1	2	1	732	81.2	7.44	1	94.7	106.5	97	95.6	102.9	103.3	0.988072	-0.0173125	0.798294
Gene001478	29	19	31	19	775	87.7	5.19	19	108	103.9	107.1	82.7	99.1	99.3	1.13483	0.182473	0.0885972
Gene001479	16	8	13	8	287	32.1	9.22	8	97.6	87.2	97	117.3	103.4	97.5	0.885607	-0.175262	0.147499
Gene001482	16	13	20	13	960	106	7.33	13	103.5	104.5	99.1	98.3	97.5	97.1	1.04848	0.0683003	0.0492467
Gene001483	31	11	12	11	515	56.1	5.49	11	102.1	106.7	104.5	96.4	95.3	95	1.09278	0.128003	0.00313863
Gene001485	2	2	2	2	960	106.6	5.82	2	86.6	111.2	84.4	103	88.4	126.4	0.88798	-0.171401	0.444685
Gene001486	25	21	35	21	914	99.5	6.57	21	107	103.7	105.5	88.3	95.6	99.9	1.11416	0.155963	0.0372822
Gene001488	41	41	77	41	1361	142.9	5.08	41	100.6	99.1	98.1	88.3	105.6	108.2	0.985766	-0.0206824	0.830849
Gene001489	12	1	1	1	174	19	5.06	1	NA	NA	NA	NA	NA	NA	NA	NA	NA
Gene001490	21	24	28	21	1267	141.1	7.34	24	99.5	104.6	99.3	99.1	97.2	100.3	1.02293	0.0327025	0.310791
Gene001494	20	60	82	60	3481	392	5.9	60	103.7	105.4	102	96.7	96.4	95.8	1.07684	0.106808	0.00189214
Gene001495	24	9	11	9	390	43.6	8.53	9	102.9	110.3	101.5	93.4	91.8	100	1.10344	0.142003	0.056878
Gene001496	13	5	6	5	429	46	8.1	5	93.3	100.9	90.2	108	100.8	106.8	0.901141	-0.150176	0.0552505
Gene001497	10	5	6	5	544	60.4	7.11	5	78.1	75	73.9	129.1	123.4	120.6	0.608416	-0.71687	6.41e-05	Down
Gene001498	6	2	2	2	478	53.6	7.49	2	100.9	105.5	101.3	79.5	103.9	108.9	1.05269	0.0740746	0.606635
Gene001503	1	1	3	1	1046	116.7	6.2	1	74.2	83.5	69.7	115.6	137.7	119.3	0.610306	-0.712395	0.00368159	Down
Gene001507	13	11	19	10	1136	126.8	6.04	11	94.6	96.4	99.6	107.6	107.1	94.6	0.939541	-0.0899721	0.237958
Gene001508	52	10	16	10	242	27.9	8.22	10	116.5	112.3	122.5	78.2	81.3	89.1	1.41311	0.498877	0.00145928
Gene001509	6	4	4	4	781	83.3	6.83	4	103	107.8	104.8	90.2	98.7	95.5	1.1097	0.150176	0.0217056
Gene001510	41	14	22	14	360	39.1	8.92	14	97.6	99.3	96.8	106	99.1	101.2	0.958864	-0.0606021	0.125155
Gene001511	33	14	20	14	552	60.1	9.38	14	101.9	106	99.2	101.5	93.5	97.9	1.04848	0.0683003	0.194792
Gene001513	13	11	12	11	900	100.4	9.01	11	101.7	103.2	103.1	96.4	95.8	99.8	1.05479	0.076962	0.0162476
Gene001514	19	17	23	17	1239	128.9	9.72	17	98.3	99.9	96	108.9	95.6	101.3	0.962067	-0.0557912	0.390083
Gene001515	25	8	12	8	454	51	5.96	8	103.9	103.6	104.8	95.9	94.3	97.6	1.08513	0.117866	0.00131347
Gene001516	28	18	34	18	708	78.2	6.4	18	107.8	97.1	95.8	109	97.1	93.2	1.00468	0.00673259	0.942558
Gene001517	6	7	8	5	1181	129.3	8.92	7	87.9	98.3	84	113.7	106.8	109.3	0.819284	-0.287564	0.0136006
Gene001520	52	20	85	16	416	45.3	6.21	20	102.1	97.8	100	107.1	97.9	95.2	0.999001	-0.00144246	0.980317
Gene001521	23	10	18	7	433	46.6	6.04	10	100.6	105.2	101.6	95.2	92.2	105.2	1.05058	0.0711874	0.302379
Gene001524	4	2	2	2	260	28.9	9.66	2	92.3	111.2	91	111.7	91.4	102.4	0.963993	-0.0529047	0.697562
Gene001525	16	2	2	2	119	13.7	9.52	2	86.4	83.1	79.3	147.1	109.3	94.8	0.708428	-0.497306	0.0957194
Gene001526	42	16	27	16	429	46.8	7.28	16	104.9	101.4	106.4	93.6	96.9	96.8	1.08841	0.122221	0.00993435
Gene001527	19	17	23	17	1051	116.4	6.49	17	100.9	107.7	103.7	88.2	97.9	101.6	1.08551	0.118367	0.139569
Gene001528	55	9	12	9	216	23.4	7.06	9	94.9	99.8	93	77.8	124	110.5	0.92123	-0.118367	0.586023
Gene001533	27	6	12	6	193	21.9	10.04	6	105	106.1	107.5	94.5	95.5	91.3	1.1326	0.179637	0.00103948
Gene001535	26	14	35	5	518	57.2	9.03	14	83.9	78.6	79.8	106.1	124.1	127.4	0.677573	-0.561552	0.00485519
Gene001537	18	12	13	12	851	92.5	6.51	12	96.7	105	94.3	99.1	100	104.9	0.973684	-0.0384741	0.511904
Gene001539	26	6	13	6	297	32.3	9.03	6	98.4	91.5	105.2	95.6	109.5	99.7	0.968176	-0.046659	0.601694
Gene001541	4	1	1	1	294	33.7	5.22	1	98.8	110.3	98.5	92.9	101.6	97.9	1.05198	0.0731122	0.335346
Gene001542	3	1	1	1	509	56.6	8.85	1	99.4	125.4	93.7	76.3	89.7	115.6	1.13104	0.177646	0.46124
Gene001543	39	4	4	4	119	13.2	9.07	4	111.4	107.1	116.3	82.9	91	91.2	1.26292	0.336763	0.00366848
Gene001544	29	4	8	4	173	19	7.56	4	107.4	96.3	108.8	93	100.9	93.6	1.08696	0.120294	0.150847
Gene001545	13	10	12	10	881	97.3	6.19	10	102.3	103.7	101.5	91.9	98.9	101.7	1.05128	0.0721498	0.16917
Gene001546	31	11	17	11	383	40.9	8.76	11	104.4	97.6	100.9	92.5	98.9	105.7	1.01952	0.027893	0.675378
Gene001547	4	3	3	3	920	101.2	7.28	3	101.7	110.1	104.5	85.8	97.4	100.5	1.11491	0.156927	0.100598
Gene001549	10	7	8	7	832	91.2	6.48	7	101.1	105.5	97.3	96.2	97.1	102.8	1.02634	0.0375122	0.454702
Gene001550	2	1	1	1	683	75.9	8.15	1	NA	NA	NA	NA	NA	NA	NA	NA	NA
Gene001551	11	5	5	5	493	55.9	7.81	5	100.1	101	100.6	100.2	99.3	98.9	1.01106	0.0158672	0.0768827
Gene001552	3	4	4	4	1557	177.5	8.53	4	93.5	99.6	95.2	102.7	103.9	105	0.925225	-0.112124	0.015948
Gene001553	35	7	14	7	181	20.8	8.25	7	104.6	104.8	112.3	88.8	93.4	96	1.15636	0.209594	0.0116768
Gene001555	5	1	1	1	448	44.5	4.5	1	86.2	68	92	131	112.2	110.6	0.695873	-0.523103	0.0212678
Gene001558	17	13	14	13	1142	123.6	7.25	13	102.6	107.6	101.6	92	96.6	99.6	1.08189	0.113551	0.0526695
Gene001559	4	2	2	2	563	60	10.02	2	100	116.8	93.9	90.7	94.9	103.5	1.07471	0.103954	0.409022
Gene001560	2	1	1	1	412	44.3	5.1	1	105.8	108.3	99.5	99.1	91.8	95.5	1.09497	0.130894	0.0542233
Gene001561	32	15	20	15	556	62.7	8.19	15	104	115	105.1	89.9	88.3	97.7	1.1747	0.232294	0.0241371
Gene001562	48	19	27	19	448	50.3	9.92	19	107.8	105.9	106.4	90.6	92.5	96.8	1.14362	0.193611	0.00221705
Gene001563	46	3	5	3	97	10.8	5.25	3	102.6	107	99	84	112.4	95.1	1.05866	0.0822422	0.542856
Gene001565	16	8	9	8	477	54.1	8.95	8	104.9	105.2	101.4	103.1	96.3	89.1	1.07972	0.110661	0.143564
Gene001566	52	28	59	28	613	68.3	6.42	28	102.8	96.3	105.5	99.7	96.1	99.6	1.03114	0.0442461	0.360995
Gene001567	36	33	41	33	1130	127.7	6.23	33	107.2	107.5	109.9	82.2	93.5	99.7	1.17865	0.237134	0.0342583
Gene001570	50	21	39	21	464	51.6	5.34	21	114.7	112.7	116.6	91.4	82.5	82.1	1.34375	0.426265	0.000822506
Gene001571	3	2	2	2	520	58	6.86	2	NA	NA	NA	NA	NA	NA	NA	NA	NA
Gene001572	56	20	62	20	261	30.7	9.29	20	104.4	98.6	103.4	107.6	93	93	1.0436	0.0615643	0.456836
Gene001573	43	17	33	17	475	52.2	7.56	17	106	104.1	104.9	97.1	93.6	94.2	1.10565	0.144896	0.00116545
Gene001575	64	7	16	7	180	19.6	6.23	7	105.2	102.5	101.5	100.7	95.8	94.3	1.06327	0.088513	0.0511017
Gene001576	20	10	14	10	611	68.1	7.08	10	94.9	102.9	95.6	118.3	94.2	94.2	0.956635	-0.0639593	0.626796
Gene001577	6	5	5	5	876	97.1	5.36	5	93.1	104.5	93.4	101.4	94.7	112.9	0.941748	-0.0865877	0.408528
Gene001578	44	10	14	10	323	35.7	9.2	10	99.4	107.2	102	89.1	99.8	102.6	1.05866	0.0822422	0.292779
Gene001580	4	3	3	3	900	101.6	5.33	3	74.9	80	78.4	120.3	119.5	127	0.636041	-0.652807	9.35e-05	Down
Gene001582	17	11	27	11	666	70	5.19	11	97.8	104.1	100	99.4	102.4	96.3	1.01275	0.0182744	0.645596
Gene001583	12	6	8	6	485	54.2	5.68	6	102.9	110.1	100.6	89	98.7	98.6	1.09535	0.131398	0.102067
Gene001584	21	11	14	11	684	74.2	7.44	11	105	105.6	105.6	91.6	95.8	96.3	1.11456	0.156471	0.00196755
Gene001585	6	3	6	3	462	50.6	6	3	115.1	104.1	114.2	61.7	107.8	97.1	1.25056	0.322577	0.196172
Gene001587	10	11	12	11	1185	131.6	5.21	11	110.7	110.9	112.4	87.2	86.7	92	1.25611	0.328964	0.000214323
Gene001588	19	14	18	14	775	83.9	5.54	14	91.6	103.6	89.7	89.1	110.1	115.8	0.904444	-0.144896	0.337266
Gene001590	39	5	7	5	166	17.6	4.81	5	91.9	95.4	89.4	130	98.6	94.8	0.855597	-0.224997	0.240006
Gene001591	18	8	13	8	389	41.8	9.38	8	111.9	110.8	115.4	81.6	86.7	93.5	1.29144	0.368985	0.00238332
Gene001592	28	3	4	3	201	20.9	7.64	3	95.1	98.6	87.9	120	101	97.4	0.884422	-0.177193	0.185721
Gene001593	6	2	3	2	531	55.7	4.6	2	90	94.9	90	115	101.7	108.4	0.845586	-0.241977	0.0159901
Gene001594	15	11	14	11	736	82.6	6.52	11	94.5	93.8	103.6	91.1	107.8	109.2	0.94742	-0.0779245	0.460178
Gene001595	1	1	1	1	512	56.4	7.8	1	NA	NA	NA	NA	NA	NA	NA	NA	NA
Gene001597	53	17	26	17	339	37.9	8.03	17	96.9	98	100.1	98.8	103.6	102.7	0.966896	-0.0485672	0.126193
Gene001598	38	17	24	17	772	84.6	7.53	17	91.2	90	89.6	120.4	102.1	106.8	0.82235	-0.282175	0.0240079
Gene001601	20	8	11	8	400	43.1	6.99	8	104	99.3	99.9	89.7	103.7	103.5	1.02122	0.0302927	0.688143
Gene001602	8	1	1	1	106	12	5.16	1	101.5	90.1	102.9	112.8	94.9	97.8	0.963993	-0.0529047	0.621821
Gene001603	9	2	2	2	334	38.2	6.54	2	88.5	77.9	82.6	127.2	116	107.8	0.709402	-0.495325	0.00605098
Gene001604	52	15	26	14	314	33.9	8.31	15	88.8	89	89.8	123.3	106	103.1	0.805054	-0.312842	0.0267459
Gene001605	40	67	97	67	1976	221.5	5.87	67	103.1	104	102.8	96.8	94.9	98.3	1.06862	0.0957499	0.00318612
Gene001606	14	9	16	9	811	90.2	5.47	9	107.5	110.8	106.3	90.1	92.5	92.9	1.17822	0.236611	0.000520417
Gene001608	12	3	3	3	323	36.6	6.47	3	91.4	114.3	95.4	108.1	93	97.8	1.00736	0.0105798	0.934231
Gene001609	48	47	94	47	873	98.1	6.38	47	105.1	101.5	104	98	95.1	96.3	1.07326	0.101993	0.00648728
Gene001610	8	3	4	3	500	55.9	7.69	3	77.1	115.9	79.9	110.1	103.3	113.8	0.834046	-0.2618	0.232214
Gene001611	31	8	12	8	254	28.1	6.23	8	119.8	119.6	114.3	79.6	85.4	81.3	1.43605	0.52211	0.000136284
Gene001612	35	8	20	8	320	34.3	5.96	8	92.1	89.7	90.1	110.6	109.4	108.3	0.828206	-0.271939	4.64e-05
Gene001613	24	19	37	19	1009	109.9	7.09	19	102.7	96.1	105.1	93.9	100.1	102.1	1.02634	0.0375122	0.515768
Gene001614	14	17	21	17	1471	162.5	5.06	17	100.7	106.9	99.5	97.7	94.4	100.8	1.04848	0.0683003	0.183263
Gene001615	61	12	23	12	228	24.7	6.96	12	98.5	96.9	102.8	104	101.7	96	0.988399	-0.0168344	0.713526
Gene001616	5	13	15	13	2999	340.4	6.15	13	103.4	113	104.8	88.4	93.9	96.5	1.15208	0.204241	0.0210079
Gene001617	15	4	6	4	401	45.6	5.62	4	104.1	100.4	100.4	90.4	99.2	105.4	1.03356	0.0476212	0.506074
Gene001619	8	10	10	10	1529	171.6	6.62	10	103.2	111.7	109	88.3	89.9	97.9	1.17313	0.230358	0.0148583
Gene001620	21	25	34	25	1722	191.6	7.3	25	98.9	98.6	101.7	99.4	98.7	102.7	0.994681	-0.00769439	0.752631
Gene001622	1	1	1	1	1000	113.7	6.83	1	108.8	98.1	111.3	98	94	89.9	1.12877	0.17475	0.0607966
Gene001623	31	49	84	49	1912	213.8	6.15	49	103.1	106.3	103.1	88.5	98.5	100.5	1.08696	0.120294	0.0971349
Gene001624	38	25	33	25	781	88.6	6.48	25	100.2	104.7	103.9	93.6	96.8	100.7	1.0608	0.0851579	0.0758317
Gene001625	5	9	12	9	1903	211	5.69	9	97.2	99.7	100.6	109.2	94.5	98.7	0.983796	-0.0235685	0.734343
Gene001626	17	8	9	8	546	61	5.78	8	97	103.8	97.8	91	103.4	107.1	0.990381	-0.0139438	0.864664
Gene001627	57	11	19	11	216	24.2	5.33	11	105.5	110	102.6	87.9	102.6	91.4	1.12841	0.174297	0.0705663
Gene001628	48	15	21	15	400	44.7	5.3	15	95.2	105.2	92.7	126.4	94.8	85.8	0.954723	-0.0668457	0.737417
Gene001629	16	8	9	8	610	68.6	5.26	8	99.5	106.7	102.9	96.2	97.3	97.4	1.06256	0.0875504	0.0455272
Gene001630	5	1	1	1	219	23.8	4.13	1	99.1	104.9	108.9	91.8	89.6	105.7	1.08986	0.124148	0.211488
Gene001631	11	5	5	5	634	70.6	6.86	5	98.6	107.1	100.5	95.7	98.3	99.8	1.04221	0.0596399	0.219336
Gene001632	15	23	30	23	1711	183.2	6.83	23	102.6	99	101.9	93.2	100.7	102.6	1.02361	0.0336644	0.490078
Gene001633	11	5	6	5	708	79.3	6.18	5	104.9	108	103.8	95.2	94.5	93.6	1.1179	0.160786	0.00114612
Gene001635	4	1	1	1	297	33.2	9.73	1	101.5	98.7	97.4	97.2	101.8	103.5	0.983802	-0.0235606	0.505775
Gene001636	11	7	9	7	637	70.4	8.48	7	106.5	110.7	104.9	84.7	96.2	97	1.15905	0.212943	0.0272799
Gene001637	20	8	11	8	447	48.3	7.27	8	95	95.3	92.6	120.4	97.3	99.4	0.892148	-0.164646	0.199459
Gene001638	28	9	16	9	283	30.8	9.57	9	108.9	97.2	109	82.2	102	100.6	1.10639	0.145861	0.248586
Gene001639	32	44	81	44	1484	165.8	6.61	44	101.6	101.5	103.4	96.6	97.2	99.8	1.04394	0.0620351	0.020709
Gene001640	59	16	60	16	384	41.7	5.62	16	94.7	91.8	95.5	108	105	105.1	0.886514	-0.173785	0.00128916
Gene001642	71	18	72	18	318	36.5	6.86	18	100	104.5	103.3	96.9	98.6	96.7	1.05339	0.0750371	0.02429
Gene001644	12	4	5	4	423	45.1	9.16	4	101.6	92.4	98.8	103.8	102.2	101.2	0.953125	-0.0692627	0.164649
Gene001645	36	11	34	11	296	32.6	5.91	11	62.7	73.5	63.1	108.7	153.1	139	0.497255	-1.00794	0.00775744	Down
Gene001647	13	2	2	2	270	29.9	6.46	2	100.4	102.1	100.8	107.8	93.9	95	1.02224	0.0317406	0.64986
Gene001648	22	7	10	7	361	38.7	9.41	7	93.5	90.3	93.3	98.3	114.2	110.3	0.858426	-0.220234	0.0358021
Gene001649	2	1	1	1	552	60	7.5	1	103.1	101.3	100.4	112	103.6	79.6	1.03252	0.0461702	0.758985
Gene001652	11	7	10	7	1112	122.1	5.52	7	102.3	104.1	97.8	116.2	94.8	84.9	1.02805	0.0399105	0.783698
Gene001654	3	1	1	1	442	48.2	4.89	1	99.8	99.5	98.9	87.5	110	104.3	0.988072	-0.0173125	0.867706
Gene001657	12	9	11	9	808	90.5	7.11	9	109.4	110.9	109.2	83.3	92	95.3	1.21766	0.284117	0.00559862
Gene001658	16	5	6	5	371	42.8	7.06	5	102.8	111.5	125.1	81.4	90.7	88.4	1.30288	0.381703	0.0204383
Gene001660	24	7	10	7	280	31.1	9.83	7	102.7	105.2	98.8	91.8	100.9	100.6	1.04569	0.0644511	0.273032
Gene001662	6	5	5	5	858	89.3	6.79	5	85.5	90.6	88.2	113.5	105.9	116.2	0.787545	-0.344566	0.00224591
Gene001663	19	9	13	8	520	56.6	8.82	9	96.1	100.8	94.1	102	104.2	102.8	0.941748	-0.0865877	0.0452594
Gene001665	19	9	9	9	631	69.9	7.18	9	92	114.4	96.1	97.7	89.7	110.2	1.01647	0.0235606	0.86643
Gene001666	3	6	6	6	2440	273.2	6.62	6	100.9	110.8	102	92	96.1	98.2	1.0957	0.131858	0.0653104
Gene001667	11	6	11	5	746	83.3	8.7	6	98.1	86.4	99	95.8	116.7	104	0.895735	-0.158857	0.206817
Gene001668	17	4	4	4	219	25.4	8.15	4	109	114.1	117.1	66.5	89.4	103.9	1.30947	0.388982	0.0739053
Gene001670	19	13	17	13	823	89.2	6.05	13	85.8	89.2	86.3	121	105.6	112	0.771707	-0.373875	0.00495101
Gene001671	6	3	3	3	470	52.3	8.21	3	116.7	123.5	112.7	67.4	91	88.5	1.42932	0.515333	0.0121522
Gene001672	10	18	21	18	2128	234.1	6.52	18	99.5	108.8	96.5	97.9	99.6	97.7	1.03252	0.0461702	0.441724
Gene001674	11	11	14	11	1378	151.9	9.29	11	99.2	106.2	103.4	93.1	96	102.1	1.06044	0.0846624	0.154081
Gene001677	24	4	7	4	218	23.8	6.2	4	105.3	105.4	108.4	79.9	100.3	100.7	1.13599	0.183952	0.140557
Gene001678	17	10	17	10	761	80.8	6.35	10	94.6	88.2	95.2	113.1	104.2	104.7	0.863354	-0.211976	0.0159463
Gene001683	43	9	48	9	193	22.9	10.9	9	103.2	101.1	98.3	103.9	97.4	96.1	1.01748	0.0250073	0.569295
Gene001684	58	18	37	18	395	43	5.39	18	97.9	94.7	96.9	103.8	103.9	102.9	0.932067	-0.101494	0.00213106
Gene001685	10	3	6	3	393	42.5	7.58	3	71.1	88.3	189.3	84.2	85.2	82	1.38703	0.472002	0.428844
Gene001687	13	5	9	5	464	49.2	5.39	5	101	104.4	100.7	94.9	100	99.1	1.04116	0.0581869	0.109915
Gene001693	1	1	2	1	683	76.1	9.6	1	134.8	116.1	124.8	39.6	92.1	92.7	1.67424	0.743508	0.0519455
Gene001694	5	1	1	1	183	20.3	5.99	1	102.4	100.1	97.7	107.1	100.7	91.9	1.00167	0.00240489	0.972894
Gene001696	32	19	36	19	622	68.6	6.33	19	110.7	105.1	105.6	92.6	92.9	93.1	1.15363	0.206175	0.00135729
Gene001697	29	6	7	6	221	25.8	9.13	6	107.7	106.4	114	75.4	96.4	100.1	1.20669	0.271059	0.0802833
Gene001698	1	1	1	1	564	61.7	9.98	1	101.4	101.3	97.5	93	75.5	131.3	1.00133	0.00192359	0.993949
Gene001699	1	1	1	1	503	57.1	8	1	108	87.7	105.7	104.6	96	98	1.00938	0.0134653	0.89928
Gene001700	11	8	9	8	790	88.1	9.57	8	96.2	101.9	99.4	103.2	101.3	98.1	0.983146	-0.0245223	0.486801
Gene001701	77	24	55	24	282	32.1	6.47	24	113.5	96.9	107.5	104.5	93.7	83.9	1.12691	0.172366	0.195071
Gene001705	68	23	71	23	344	37.7	6.33	23	107	97.2	107.1	99.6	93.8	95.2	1.07866	0.109234	0.11166
Gene001706	11	8	10	8	935	104.3	6.83	8	97.8	111.7	96.8	93.7	96.1	103.8	1.04326	0.0610934	0.498385
Gene001709	58	26	64	26	490	54.5	8.24	26	115.1	108.7	116.4	81.5	91.6	86.8	1.30896	0.388427	0.00206719
Gene001710	12	6	6	5	545	61.9	8.85	6	80.9	87.3	79.8	113.3	122.3	116.4	0.704545	-0.505235	0.000600416
Gene001712	28	10	17	10	554	61	5.11	10	90.7	91.5	96.9	107.8	102	111.1	0.869741	-0.201342	0.0134025
Gene001713	19	5	9	4	240	26.8	5.58	5	102.7	101.5	101.4	87.3	108.3	98.9	1.03769	0.0533769	0.576142
Gene001714	67	13	50	12	236	26.4	5.86	13	98.2	95.6	95.2	92.8	114.4	103.8	0.92926	-0.105845	0.30953
Gene001715	5	4	4	4	779	88	7.62	4	107.3	109.8	109.1	92.9	88.1	92.7	1.19182	0.253161	0.000544276
Gene001716	37	26	54	26	741	83.5	9.57	26	109.1	106.5	111.9	82.6	93	96.8	1.20228	0.265768	0.0153231
Gene001717	4	2	2	2	465	48.9	8.75	2	113.6	100.4	111.2	93	92	89.9	1.18298	0.24242	0.0157411
Gene001719	5	1	1	1	279	31.6	9.74	1	104.5	117.1	108.9	87	94	88.6	1.22589	0.29383	0.00884351
Gene001721	34	23	31	23	752	84.2	5.34	23	105	103.4	102.2	88.5	99.7	101.2	1.07326	0.101993	0.15894
Gene001724	3	1	1	1	301	32.2	8.9	1	NA	NA	NA	NA	NA	NA	NA	NA	NA
Gene001725	58	13	23	13	292	32	8.6	13	103.7	107.5	101.1	94.6	95	98.1	1.08551	0.118367	0.019239
Gene001726	7	6	6	6	884	96.8	5.66	6	103.4	103.1	102.4	89	99.2	102.8	1.06151	0.0861207	0.223277
Gene001727	21	26	39	26	1507	169.7	7.66	26	102.8	101.9	102.5	91.2	99.9	101.7	1.04918	0.0692627	0.214059
Gene001728	1	1	1	1	886	96.8	7.05	1	NA	NA	NA	NA	NA	NA	NA	NA	NA
Gene001731	34	7	11	7	231	24.9	6.23	7	104.3	98.1	101.6	68.6	122.5	105	1.02668	0.0379868	0.877075
Gene001733	20	4	4	4	249	27.2	9.45	4	100.2	97	101.8	94.3	102.1	104.6	0.993355	-0.009618	0.854431
Gene001737	17	2	2	2	167	18.2	5.24	2	99.8	100.7	93.9	91.7	107.9	105.9	0.963666	-0.0533947	0.539901
Gene001738	5	3	3	3	761	85	6.19	3	108.3	100.3	101.7	96.4	96.3	97	1.07111	0.099104	0.0501808
Gene001739	33	46	88	46	1421	152.4	6.16	46	101.8	100.7	99.5	92.3	100.6	105.2	1.01308	0.0187522	0.751523
Gene001741	22	25	29	25	1411	156	5.55	25	99.6	107.7	101.2	89.8	94.9	106.8	1.05832	0.0817746	0.369792
Gene001743	6	5	5	5	903	99.5	8.51	5	97.1	134.4	110.6	82.5	86	89.4	1.32648	0.407606	0.0645153
Gene001744	8	8	13	8	1177	130.3	8.19	8	107.4	114.2	114	93.6	82.5	88.3	1.26929	0.344021	0.00371093
Gene001745	38	29	42	29	800	90.7	7.18	29	91.6	91.6	94.8	105.3	106.9	109.8	0.863354	-0.211976	0.000980751
Gene001746	17	9	9	9	424	45.9	7.68	9	104.9	117.4	108.7	86.9	89.1	93	1.23048	0.299225	0.00732397
Gene001747	21	16	22	16	783	85.2	6.46	16	96.2	105.3	93.8	121.5	90.5	92.7	0.96915	-0.0452081	0.781915
Gene001749	56	14	26	14	307	34	5.78	14	130.1	111.5	116.1	78.9	85.5	77.9	1.47627	0.561956	0.00319449
Gene001750	55	23	176	23	409	44.6	5.66	23	110.3	107.6	111	92.8	91.8	86.4	1.21365	0.279356	0.00100047
Gene001751	7	2	2	2	444	48.6	7.21	2	99.2	96.2	94.3	87.2	88.5	134.6	0.933613	-0.099104	0.683546
Gene001752	58	68	395	68	1229	133.2	8.34	68	104.4	103.2	106	95.9	94.2	96.2	1.09535	0.131398	0.000881009
Gene001753	8	3	4	3	418	46.6	5.41	3	90.2	101.6	90.3	94.8	110	113.1	0.887386	-0.172366	0.154298
Gene001754	28	13	76	12	450	48.4	6.52	13	111.8	108.9	107.7	89.6	91.9	90.1	1.20913	0.273971	0.000174561
Gene001755	7	5	9	5	597	64	8.69	5	89.7	114.8	117.1	109	87.2	82.2	1.15517	0.208108	0.297359
Gene001756	36	13	22	12	352	37.6	7.43	13	107.3	86.7	105.1	84.7	110.1	106.1	0.994018	-0.0086562	0.95608
Gene001758	8	4	4	3	695	73.7	4.89	4	81	93.2	88.4	113.5	108.8	115.1	0.778305	-0.361593	0.00343905
Gene001761	2	2	3	2	1160	125.8	6.77	2	92.7	104.3	91.5	100.8	101.7	108.9	0.926461	-0.110198	0.188404
Gene001762	37	12	25	12	382	42.3	6.89	12	117.3	115.1	121.4	71.1	86.8	88.4	1.43646	0.522517	0.00353103
Gene001763	1	1	1	1	754	81.4	5.2	1	114.7	126.2	131.5	73	67.2	87.4	1.6362	0.710353	0.00344598	Up
Gene001764	42	32	53	32	828	93.2	8.37	32	101.6	102.4	99.9	93.7	100.7	101.6	1.02669	0.0379995	0.368996
Gene001765	17	5	7	5	465	50.6	6.6	5	110.9	118.1	110.3	70.6	92.3	97.8	1.3015	0.380171	0.0391317
Gene001766	24	25	34	25	1217	136.6	7.78	25	106	107.4	109.8	83.4	95.1	98.3	1.16763	0.223583	0.0294541
Gene001767	35	12	14	12	421	46	6.44	12	101.6	107.5	103.7	82.9	100.6	103.7	1.08914	0.123185	0.272068
Gene001768	14	4	8	4	375	41.6	4.87	4	93.2	101.9	93.6	100.5	103.6	107.2	0.927401	-0.108734	0.0932673
Gene001769	13	17	70	17	1273	140.6	9.19	17	94.2	97.9	91.7	122.7	98.6	94.9	0.897533	-0.155963	0.291689
Gene001770	3	2	3	2	837	88	6.6	2	83.3	106.5	87.9	117.2	102.4	102.6	0.861887	-0.214429	0.160414
Gene001772	3	1	1	1	526	58.2	7.34	1	NA	NA	NA	NA	NA	NA	NA	NA	NA
Gene001773	12	6	6	6	650	72.2	6.7	6	77.2	93	75	110.2	121.1	123.6	0.690899	-0.533454	0.00642503
Gene001774	23	5	9	5	331	36.2	5.59	5	78.2	86.4	76.9	124.2	113	121.3	0.67364	-0.56995	0.000962136
Gene001775	21	13	14	13	733	79.6	7.15	13	101.7	99.8	101.2	99.8	97	100.5	1.01816	0.0259692	0.211394
Gene001777	5	3	3	3	518	57.1	8.05	3	NA	NA	NA	NA	NA	NA	NA	NA	NA
Gene001778	4	1	1	1	360	39	8.15	1	97.9	130	96.5	86.2	96.7	92.7	1.17707	0.235198	0.225448
Gene001780	65	10	101	9	162	17.8	8.38	10	96.9	98.2	93.7	111.9	101	98.2	0.928319	-0.107308	0.165483
Gene001782	12	19	22	19	1783	198.7	5.76	19	105	109.1	106.2	84	95.1	100.6	1.14516	0.195544	0.0546725
Gene001783	7	3	3	3	639	71	6.29	3	96.1	121	86.3	100.6	86.9	109	1.02327	0.033189	0.859325
Gene001784	3	2	2	2	703	76.3	5.26	2	102.4	116.8	102	82.2	92.6	104	1.15208	0.204241	0.150383
Gene001785	5	1	2	1	405	44.5	6.43	1	103	135.3	93.4	88	83.8	96.4	1.23676	0.30657	0.184175
Gene001786	2	1	1	1	305	32.8	7.62	1	105.5	92.6	114.8	79.2	102	105.8	1.09024	0.124651	0.457461
Gene001787	36	19	32	19	637	68.3	4.59	19	101.5	100.9	99	96.8	101.2	100.6	1.00938	0.0134653	0.584233
Gene001793	19	2	2	2	113	12.6	8.41	2	103.4	105.3	105.3	73.2	107.1	105.8	1.09752	0.134245	0.449558
Gene001794	10	8	10	8	1124	123	7.77	8	102.6	105.7	100.6	97.4	97.1	96.6	1.06115	0.085625	0.0168084
Gene001797	58	42	104	42	740	81.9	7.01	42	98.3	97.6	97.9	105.5	103	97.8	0.95919	-0.060111	0.141237
Gene001798	20	28	63	26	1524	170.4	6.9	28	93.9	96.6	93.6	113.6	104.3	98	0.899335	-0.153069	0.0839263
Gene001799	2	2	2	2	835	92.9	6.57	2	110.8	89.4	116.6	83.5	99.5	100.2	1.11864	0.161751	0.32147
Gene001800	1	1	1	1	1020	115.5	6.62	1	97.2	121.1	106.2	93	89.5	93.1	1.17743	0.235643	0.082404
Gene001801	32	41	62	41	1598	177	5.82	41	79	87.4	81.3	117.6	117.1	117.6	0.703094	-0.508211	0.000156148
Gene001802	26	11	15	11	463	49.8	7.15	11	93	97.2	94.6	102.6	106.3	106.3	0.903553	-0.146318	0.00430698
Gene001804	3	1	1	1	486	53.7	9.47	1	100.7	113	107.8	81.1	95.2	102.3	1.15398	0.206623	0.117152
Gene001805	0	1	1	1	1806	200.1	8.46	1	99.4	111.9	94.5	86	96.1	112.1	1.03943	0.0557912	0.69575
Gene001808	16	5	7	5	447	49.4	5.34	5	106.1	99.9	109.7	75	107.1	102	1.11123	0.152155	0.366881
Gene001809	43	6	10	6	253	26.6	8.1	6	56.1	60.5	53.8	136	149	144.5	0.39674	-1.33373	3.59e-05	Down
Gene001811	4	4	5	4	1476	163	9.35	4	100.4	124.6	94.9	83.5	94.4	102.1	1.1425	0.192194	0.277848
Gene001813	39	6	12	6	215	23.7	9.74	6	99.3	101.7	99.1	117.9	91.4	90.6	1.00067	0.000961797	0.99445
Gene001814	26	27	97	27	1138	126.1	7.4	27	91.9	93.7	90.5	103.5	110.2	110.2	0.852424	-0.230358	0.00274591
Gene001816	17	5	5	5	428	46.6	4.64	5	101	104.8	101.7	103.9	92.5	96.2	1.05092	0.0716566	0.234903
Gene001818	40	23	43	23	817	91.7	5.78	23	95.6	96.3	93.6	110	103.7	100.7	0.908079	-0.13911	0.0280068
Gene001819	14	7	8	7	491	53.7	9.01	7	87.8	87	84.6	101.1	117.8	121.7	0.761597	-0.3929	0.0133121
Gene001820	53	18	57	18	300	33.3	6.19	18	85.4	85.3	82	129.6	114.7	103	0.727613	-0.458757	0.0154219
Gene001821	37	8	15	8	230	26	8.12	8	79.1	78.4	71.8	141.1	122	107.5	0.618726	-0.692627	0.00925186	Down
Gene001823	8	2	2	2	451	51.8	6.71	2	NA	NA	NA	NA	NA	NA	NA	NA	NA
Gene001825	11	9	12	9	1145	122.2	8.37	9	97.2	106.2	98.2	115.9	89.4	93.1	1.01072	0.0153889	0.908973
Gene001826	5	2	2	2	366	40.6	9.96	2	104.2	111	104.3	87.1	90.4	103	1.13904	0.187815	0.071694
Gene001827	2	2	2	2	1458	164.7	6.99	2	90.2	106.7	99	107.7	94.6	101.9	0.972715	-0.0399105	0.673161
Gene001828	57	8	18	8	141	15.9	7.91	8	61.2	74	60.8	170.5	114.6	119	0.485028	-1.04386	0.0198188	Down
Gene001829	18	11	19	11	758	85	5.86	11	74.7	80.4	73.7	128.8	116.1	126.3	0.616379	-0.69811	0.00042219	Down
Gene001830	11	2	2	2	255	29.5	9.52	2	106.8	142.4	99.6	83.9	85.8	81.5	1.38854	0.473564	0.0705907
Gene001832	6	3	4	3	663	73.9	7.3	3	96.9	111.5	89.5	111.3	93.6	97.2	0.986097	-0.0201981	0.876051
Gene001834	17	17	29	17	1132	125.6	6.13	17	108	107.1	108.2	94.7	91.7	90.3	1.16841	0.224551	0.000317554
Gene001835	6	1	2	1	257	28.3	9.41	1	108.6	122.3	124.3	73.8	76.2	94.9	1.45039	0.536439	0.0114059
Gene001836	8	1	2	1	185	21	5.94	1	97.5	113	98.3	94.5	104.3	92.5	1.06008	0.0841671	0.401386
Gene001841	13	12	16	12	1231	126.5	9.7	12	110	110.5	112.6	86.9	86.9	93.1	1.24803	0.319656	0.000570114
Gene001842	42	2	2	2	104	10.7	8.54	2	90	118.4	86.5	103.5	94	107.6	0.966568	-0.0490564	0.770155
Gene001843	4	2	2	2	575	64.1	7.3	2	97.9	103.4	95.2	99.6	103.7	100.1	0.977258	-0.033189	0.447952
Gene001847	3	5	5	5	1559	171.7	5.74	5	90.5	108.5	94.1	100.7	102.8	103.5	0.954723	-0.0668457	0.451756
Gene001849	27	9	18	9	434	44.8	5.08	9	98.5	102.9	93.2	102.8	99.6	103	0.964637	-0.0519426	0.298122
Gene001850	2	2	2	2	1188	128.8	5.78	2	78.9	108	70.2	185.3	72.9	84.7	0.749781	-0.415458	0.487612
Gene001852	54	16	31	16	377	40.6	5.87	16	108.9	103.5	102.1	97.8	95	92.8	1.10119	0.139064	0.0189311
Gene001853	25	18	25	18	810	85.8	8.88	18	104.4	108.4	104.6	91.9	94.7	96	1.12314	0.167541	0.00284272
Gene001856	32	11	15	11	370	40.4	5.59	11	105.5	111.5	105.6	91.1	93.1	93.1	1.16336	0.218299	0.00195577
Gene001857	14	9	12	9	802	90	7.91	9	89.4	99.2	90.5	103.1	106.3	111.5	0.869741	-0.201342	0.0242779
Gene001859	55	8	12	8	214	24	4.87	8	95.1	100.3	90.8	118.7	102.5	92.7	0.911755	-0.133281	0.316016
Gene001860	10	6	7	6	680	75.5	7.56	6	102.2	106.2	103.1	93.9	99.8	95	1.07897	0.109661	0.0251793
Gene001861	48	11	20	11	219	24.5	5.55	11	105	110.8	99.1	105	94.5	85.7	1.10414	0.14292	0.203606
Gene001862	6	2	2	2	408	44	5.83	2	84.2	92.2	72.8	126.4	113.3	111.1	0.710376	-0.493345	0.0101236
Gene001863	53	36	91	36	707	78	6.62	36	91.8	90.2	93.1	109.3	107.5	108.2	0.846462	-0.240484	7.32e-05
Gene001864	13	2	2	2	161	18.5	5.6	2	104.6	106.9	93.6	90.3	108.4	96.1	1.03494	0.0495457	0.636895
Gene001865	14	11	15	11	819	89.7	5.99	11	97.4	98.3	94.9	99.3	104.2	105.9	0.939237	-0.0904385	0.0479755
Gene001866	21	5	5	5	206	22.9	9.95	5	110	106	107.7	95	91.3	90	1.17155	0.228422	0.00112827
Gene001867	10	5	6	5	732	82.2	5.2	5	96.8	106	107.8	96.2	97.8	95.3	1.07363	0.102492	0.111217
Gene001868	42	8	10	8	250	27.5	5.38	8	93.9	93.6	87.7	131.5	97.3	96	0.847291	-0.239071	0.23368
Gene001869	39	16	27	16	486	54.5	6.65	16	102.8	107.3	104.4	93.2	95.6	96.7	1.10158	0.139569	0.00446535
Gene001870	38	33	42	33	1139	129.8	9.06	33	103.7	102.3	104.4	97.2	95	97.5	1.07145	0.0995689	0.00232309
Gene001871	5	3	4	3	760	83.5	8.63	3	95.2	113.8	94.2	98.8	93.9	104.1	1.02156	0.0307787	0.776387
Gene001872	7	5	5	5	999	111.5	6.81	5	90.5	99.1	88.4	118.3	102	101.7	0.863354	-0.211976	0.083262
Gene001873	17	1	1	1	87	10.1	9.41	1	98.1	90.6	87.1	146.2	95.5	82.4	0.850972	-0.232817	0.460151
Gene001876	12	5	8	5	513	56.5	5.48	5	96	101.6	99.5	100.2	99.4	103.2	0.981176	-0.0274166	0.396205
Gene001877	34	14	24	14	478	52.3	5.45	14	106.3	110.7	116	76	95.5	95.5	1.24719	0.318682	0.0359501
Gene001878	25	22	64	22	1002	110.4	5.27	22	92.1	88.9	90.7	114.9	109.2	104.2	0.827597	-0.273	0.00426755
Gene001881	43	8	10	8	157	17.9	5.19	8	105.8	108	99.9	91.9	101.1	93.3	1.0957	0.131858	0.0713928
Gene001882	11	4	7	4	502	55.5	7.58	4	112.7	119.2	116.6	79.9	83.5	88.1	1.38569	0.4706	0.000438495
Gene001883	12	5	7	5	392	43.2	6.7	5	106.8	98.6	104.7	88.7	99.7	101.6	1.06931	0.0966806	0.228226
Gene001884	14	7	12	7	474	51.6	6.76	7	106.9	104.4	109.1	90.1	93.8	95.7	1.14592	0.19651	0.0031
Gene001885	30	39	176	39	1282	141.7	7.18	39	112.3	105.3	115.3	98.1	84	85	1.24635	0.317709	0.015549
Gene001886	19	25	54	25	1910	210.5	7.08	25	101.5	105.7	102.7	97.7	95	97.3	1.06862	0.0957499	0.0116471
Gene001887	8	6	8	6	671	73.1	6.24	6	97.3	100.2	97.2	103.6	99.9	101.8	0.96528	-0.0509805	0.0717414
Gene001888	24	10	12	10	470	53.8	5.57	10	104.7	106.2	104.4	87.2	98.4	99.1	1.10748	0.147283	0.0588893
Gene001889	5	1	1	1	195	19.4	4.49	1	NA	NA	NA	NA	NA	NA	NA	NA	NA
Gene001890	41	7	13	7	183	20.6	9.66	7	108.6	113.8	108	88.3	95	86.2	1.22597	0.293928	0.00327312
Gene001892	12	4	4	4	283	31.7	9.76	4	97.4	113.9	101.4	101.1	83.2	103.1	1.08803	0.121719	0.35366
Gene001893	35	10	12	10	298	32.6	7.03	10	106.8	121.4	108.3	84.7	89.4	89.4	1.27704	0.352804	0.00764265
Gene001894	3	1	2	1	428	47.8	7.78	1	102.2	117	97.7	86.3	100.1	96.7	1.11939	0.162716	0.19054
Gene001895	27	12	18	12	465	49.3	6.24	12	106	106.3	109.3	87.6	93.1	97.7	1.15517	0.208108	0.00973741
Gene001896	26	11	20	11	527	59.2	5.67	11	88.8	93.2	90.4	97.4	117.9	112.4	0.831248	-0.266649	0.0421843
Gene001897	5	5	5	5	1190	130.4	6.43	5	96.4	96.2	93	103	103.9	107.6	0.908108	-0.139064	0.00573073
Gene001898	43	10	14	10	305	35	9.79	10	109.7	114.7	109.8	82.2	92.5	91.1	1.25734	0.330371	0.00325785
Gene001899	20	10	21	10	576	62.4	7.93	10	98.5	104.1	95	93.6	107	101.7	0.984453	-0.0226065	0.756226
Gene001901	31	14	26	14	481	50.6	8.6	14	97.2	101.4	93.2	107.1	99.5	101.6	0.946788	-0.078887	0.170605
Gene001904	79	31	288	31	544	58.6	6.25	31	102.1	98.6	103.8	100.1	97.1	98.3	1.03046	0.0432841	0.163784
Gene001905	26	16	22	16	705	78.1	9	16	106	105.7	106.6	85.2	98	98.5	1.12993	0.176228	0.0489166
Gene001906	28	9	11	9	464	49.8	5.11	9	102.7	103.6	100.7	96.3	97.7	98.9	1.04814	0.0678305	0.0145657
Gene001907	7	5	5	3	520	58.1	8.57	5	106.7	109.6	106.6	83.8	94	99.3	1.16528	0.220681	0.0304822
Gene001908	5	5	5	5	1056	117.8	7.8	5	101.5	109.9	99.8	91.7	99.3	97.8	1.07756	0.107771	0.127508
Gene001909	2	2	2	1	961	107.2	5.36	2	97.7	106	98.7	92	100.6	105	1.01613	0.0230836	0.746959
Gene001913	46	11	17	11	352	38.1	4.86	11	105.1	103	99.2	87.1	102.7	103	1.04952	0.0697322	0.431237
Gene001914	7	6	7	6	924	105.6	7.28	6	95.5	102.6	102.3	93.6	94.3	111.8	1.00234	0.00336573	0.972616
Gene001916	24	3	6	3	174	19.1	10.64	3	93.1	121.4	95.2	83.7	99.7	106.8	1.0672	0.0938239	0.598491
Gene001917	11	6	6	6	895	96.9	4.12	6	92.4	102.1	92.7	101.6	104	107.2	0.918159	-0.123185	0.0753532
Gene001918	7	5	6	5	543	61.3	9.35	5	92	94.3	92.4	92.4	99.4	129.5	0.867414	-0.205208	0.280991
Gene001920	31	32	48	32	1087	121.5	5.87	32	97.1	92.6	98.3	115.6	97.1	99.2	0.923373	-0.115015	0.261596
Gene001921	17	6	6	6	447	50.8	8.87	6	97.4	100.5	97.4	113.6	95	96.1	0.96915	-0.0452081	0.63526
Gene001922	24	8	13	8	355	39.7	6.34	8	107.4	99.9	108.5	96.6	95.7	91.9	1.11119	0.152105	0.0262921
Gene001923	1	1	1	1	1127	126.1	7.8	1	NA	NA	NA	NA	NA	NA	NA	NA	NA
Gene001924	13	10	13	10	850	92.3	8.19	10	109	113	111.7	83.8	90.1	92.5	1.25263	0.324958	0.00140648
Gene001925	4	1	1	1	373	40.4	6.05	1	95.1	103.4	87.5	117.3	98.7	98.1	0.910538	-0.135209	0.295921
Gene001926	3	1	1	1	259	27.9	7.88	1	NA	NA	NA	NA	NA	NA	NA	NA	NA
Gene001927	41	29	52	29	752	81.6	6.3	29	106.5	110.5	109.2	86.9	93.3	93.7	1.19095	0.252108	0.00221778
Gene001929	12	14	19	14	1469	163.1	5.72	14	104.1	107.2	108.2	83.8	96.2	100.6	1.13863	0.187301	0.0665
Gene001930	55	12	41	12	271	29.7	7.18	12	94.5	91.8	94.5	114.7	104.3	100.2	0.879699	-0.184918	0.0439592
Gene001932	2	1	1	1	608	65.3	8.12	1	NA	NA	NA	NA	NA	NA	NA	NA	NA
Gene001934	30	8	14	8	317	34.5	6.33	8	90.8	98.2	87.5	96.6	116.6	110.3	0.854714	-0.226486	0.0794624
Gene001935	27	6	7	6	308	33.6	5.57	6	99.2	115.3	104.8	95.8	93.4	91.6	1.13711	0.18537	0.0579753
Gene001936	10	4	4	4	493	56.2	6.15	4	101.6	112.1	100.7	87.8	96	101.9	1.10046	0.1381	0.156181
Gene001937	16	8	9	8	399	44.7	5.96	8	110.6	110.1	110.9	76.7	87.5	104.2	1.23547	0.305059	0.0580362
Gene001938	23	10	15	10	519	55.5	9.03	10	109.4	106.7	110.2	94.7	86.8	92.2	1.19218	0.253604	0.00237992
Gene001939	79	27	95	27	354	37.9	8.54	27	112.3	99.1	110.2	89.8	96.3	92.3	1.15517	0.208108	0.0331571
Gene001940	28	9	14	9	386	42.8	5.26	9	100.9	97.8	105.2	98.6	98	99.6	1.026	0.037025	0.307334
Gene001942	31	30	43	30	998	113.7	5.35	30	100.3	102.6	99.8	100.1	97.8	99.3	1.01851	0.0264546	0.169215
Gene001943	18	6	6	6	363	43.1	8.57	6	111.5	121.9	105	72.6	95.5	93.5	1.29358	0.371367	0.0440524
Gene001944	36	39	77	39	1395	151.7	7.12	39	95.7	93.5	91.8	106.2	105.6	107.3	0.880602	-0.183438	0.0005024
Gene001946	35	6	8	6	266	29.1	5.86	6	93.9	84.3	87	112.5	114.4	107.9	0.792115	-0.336219	0.00254327
Gene001947	20	19	27	19	974	106	8.53	19	106.8	104.6	109	78.4	101.1	100.2	1.14551	0.195994	0.145917
Gene001951	35	3	5	3	113	12.6	10.4	3	103.3	107.6	102.4	91.7	95.4	99.6	1.09278	0.128003	0.0335866
Gene001952	1	1	1	1	1206	132.2	6.24	1	98.5	105.8	98.2	112.1	87.7	97.7	1.01681	0.0240455	0.835135
Gene001953	23	5	8	5	342	38.8	9.38	5	108.8	110.3	110.1	89.7	91.3	89.8	1.21566	0.281737	9.9e-06
Gene001954	64	20	77	20	331	35.1	7.59	20	96.4	99.2	95.7	111.7	100.5	96.4	0.94394	-0.0832324	0.286754
Gene001955	1	1	4	1	1034	114.4	8.68	1	101.1	109.7	99.8	89.6	100.7	99.1	1.07326	0.101993	0.203435
Gene001956	78	12	63	12	178	20.2	5.9	12	101.3	103.4	104.1	99.5	99.9	91.8	1.06044	0.0846624	0.101305
Gene001958	6	1	1	1	180	19.8	8.38	1	NA	NA	NA	NA	NA	NA	NA	NA	NA
Gene001959	30	25	119	23	845	93.2	5.38	25	102.9	101.9	104.2	92.2	102	96.9	1.06149	0.086092	0.109384
Gene001960	7	1	1	1	147	16.2	8.94	1	100.1	110.9	105.3	88.5	104.9	90.4	1.11452	0.156419	0.147611
Gene001961	60	11	14	11	214	23.4	6.07	11	101.4	95.7	104.1	106.2	98.5	94.1	1.00803	0.0115416	0.861989
Gene001962	57	5	12	5	70	8.2	10.35	5	94.2	97	88.5	150.2	90.3	79.8	0.873244	-0.195544	0.572885
Gene001963	45	10	38	10	174	18.8	9.23	10	88.5	82.6	85	169.3	91.9	82.8	0.744477	-0.425701	0.34665
Gene001964	17	13	16	13	915	99	6.48	13	102.7	103.4	102.8	91.8	98.5	100.8	1.06115	0.085625	0.0936192
Gene001966	10	9	11	9	997	110.9	5.58	9	98.1	111.5	102.5	91.8	97.2	98.9	1.08406	0.116441	0.146608
Gene001967	11	7	7	7	732	80.9	8.35	7	98.5	102.8	99	102.7	97.6	99.4	1.002	0.00288539	0.92583
Gene001968	20	5	6	5	359	38.5	9.03	5	85.3	79.8	88.6	115.2	123.9	107.2	0.732602	-0.448899	0.00483285
Gene001969	7	4	4	4	778	86.1	5.41	4	97.6	104.4	93.5	124	90.1	90.4	0.970443	-0.0432841	0.810135
Gene001970	6	1	1	1	129	14.6	9.63	1	96.1	67	68.6	158.6	114.6	95.1	0.629107	-0.668623	0.0962341
Gene001971	4	2	2	2	730	80.6	7.31	2	106.3	106.8	100.1	101.3	92.5	93.1	1.09167	0.126536	0.0697005
Gene001972	3	4	5	4	2016	221.4	5.43	4	95.1	107.2	101.4	96.8	100.9	98.7	1.02463	0.0351015	0.545576
Gene001973	16	10	12	10	696	78.3	9.57	10	95.1	99.6	92.8	100.5	104	108	0.92	-0.120294	0.0474337
Gene001974	14	29	35	29	2435	272.1	5.92	29	99.8	105.3	97.5	97.6	96.8	103	1.01748	0.0250073	0.597218
Gene001975	47	6	9	6	185	20.2	5.17	6	87.2	91.4	86.2	137.5	98.8	98.8	0.790212	-0.339689	0.145756
Gene001977	43	78	124	78	2160	237.8	6.93	78	79	84.9	80.2	114.6	117.8	123.6	0.685674	-0.544405	0.000306073
Gene001978	33	16	25	16	517	56.5	7.94	16	100	97.4	95.7	94.5	105.6	106.8	0.955034	-0.0663757	0.325729
Gene001979	11	9	12	9	1176	128.4	8.73	9	106.6	104.7	105.3	96.4	93.1	94	1.11675	0.159313	0.000623458
Gene001981	10	6	8	6	766	82.9	4.78	6	110.2	115.3	116.7	76.2	88.8	92.8	1.32739	0.408587	0.00637693
Gene001983	8	3	4	3	473	52.3	6.49	3	103.8	111.3	101.1	81.9	90.7	111.2	1.11416	0.155963	0.305586
Gene001986	42	31	68	31	930	103.9	6.98	31	107	106.7	110.3	95.7	89.5	90.8	1.17391	0.231326	0.00193852
Gene001987	8	2	2	2	259	28.8	9.92	2	101.2	95	97.2	119.3	94.3	92.9	0.957259	-0.0630182	0.644535
Gene001990	10	6	7	6	1045	115.1	5.3	6	103.4	106.7	96.5	99	96.9	97.5	1.04499	0.0634888	0.224984
Gene001992	27	30	84	30	1030	114	9.2	30	109.1	98.4	113.4	87	98.7	93.5	1.14936	0.200825	0.0680034
Gene001993	18	10	10	10	618	69.6	6.39	10	97.3	107.9	95.1	104.3	98.8	96.5	1.00234	0.00336685	0.961803
Gene001994	24	6	9	6	210	23.1	10.04	6	100.1	100	95.7	113.2	94.6	96.5	0.972067	-0.0408723	0.665667
Gene001995	25	22	27	22	1318	144.8	5.58	22	110	116.6	107.3	84.1	90.7	91.3	1.25479	0.327448	0.00328243
Gene001996	21	5	5	5	290	32.9	6.15	5	110.5	111.8	114.4	84.5	86.2	92.5	1.27926	0.355304	0.000805957
Gene001997	15	11	13	11	657	73.7	7.74	11	101.8	104.1	100.9	109	92.6	91.7	1.04603	0.0649214	0.474204
Gene001998	33	18	32	18	596	66.3	6.07	18	96.8	90.8	95.5	104.5	104.8	107.7	0.89306	-0.163171	0.00565318
Gene001999	9	8	8	8	1121	122.3	9.64	8	97.4	125.1	100.8	84.4	91.7	100.6	1.16841	0.224551	0.191733
Gene002001	21	4	5	4	194	22.1	4.68	4	106.9	118.4	108.3	93.8	87.8	84.7	1.25272	0.325067	0.00757458
Gene002002	38	19	24	19	665	72.7	5.24	19	96.7	94.5	97.8	105.3	104.2	101.5	0.92926	-0.105845	0.0078912
Gene002003	21	8	15	8	298	33.2	5.76	8	101.5	100.7	105.1	100.6	94.6	97.4	1.05024	0.070718	0.0897807
Gene002004	3	1	1	1	345	37.8	6.19	1	NA	NA	NA	NA	NA	NA	NA	NA	NA
Gene002005	21	7	9	7	354	38.9	6.46	7	96.1	111.5	94.5	89.5	103.5	104.9	1.0141	0.0201981	0.857593
Gene002006	75	7	11	7	150	15.4	9.88	7	77.5	70.6	74.7	128	124.9	124.3	0.590668	-0.75958	2.4e-05	Down
Gene002007	20	8	11	8	485	53.5	5.35	8	98.9	99.5	105.8	101.8	96.5	97.5	1.0284	0.0403981	0.364766
Gene002008	13	9	10	9	999	106.9	8.72	9	111.6	115.1	110.5	83.4	86.4	93	1.28311	0.359639	0.00141791
Gene002009	31	20	24	20	744	83.4	8.12	20	99.3	107	103.2	99.6	93.3	97.7	1.06504	0.0909047	0.0957204
Gene002012	17	3	4	3	280	30.4	10.93	3	94.3	98.9	91.8	111.7	103.9	99.4	0.904762	-0.14439	0.073644
Gene002013	64	24	103	24	267	29.7	10.3	24	99.9	92.6	96.2	121.8	94.6	95	0.927103	-0.109198	0.459012
Gene002014	16	10	17	10	644	70.9	6.77	10	110.2	109.3	112.2	89.5	87.8	91	1.2363	0.306032	7.42e-05
Gene002016	70	28	113	28	280	29.5	4.92	28	117.4	102.5	119.6	73.7	93.7	93.1	1.30326	0.382128	0.0361006
Gene002017	55	28	51	28	464	52.3	6.01	28	98	96.9	97	101.7	106.4	99.9	0.947727	-0.0774561	0.0526982
Gene002018	17	27	74	27	1813	201.2	5.77	27	93.5	93.5	93.9	107.8	105.6	105.7	0.880288	-0.183952	6.33e-05
Gene002022	9	11	12	11	1336	145.8	6.6	11	99.5	106.5	101.3	100.2	93.2	99.4	1.04952	0.0697322	0.188123
Gene002023	1	1	1	1	1080	119.3	6.18	1	105.4	125.5	108.7	65.4	92.5	102.4	1.30465	0.383661	0.105659
Gene002024	10	10	12	10	1180	131.9	7.43	10	105.3	133	103.8	82.8	86.9	88.2	1.32648	0.407606	0.0435036
Gene002025	13	5	5	5	450	49.6	9.35	5	102.6	103.8	100.6	109.6	91	92.4	1.04778	0.067338	0.483721
Gene002026	37	37	55	37	1071	119.1	6.38	37	100.9	103.2	96.7	101.7	98.3	99.1	1.00568	0.00817666	0.80619
Gene002027	63	21	41	21	419	45.8	6.92	21	98.8	98.5	101.9	92.9	102.9	104.8	0.995343	-0.00673483	0.909313
Gene002029	74	53	576	53	638	72.2	5.15	53	93.4	91.2	94.6	114.3	104.5	102.1	0.870053	-0.200825	0.0227762
Gene002030	9	10	12	10	1497	168.9	5.4	10	93.5	103.5	94.6	115	98.7	94.7	0.945525	-0.080812	0.466687
Gene002031	70	9	42	9	193	20.5	5.2	9	100.3	92.1	97	111.9	100.7	98	0.931745	-0.101993	0.220906
Gene002033	7	1	1	1	173	19.5	5.36	1	106.7	106.2	105.2	86.8	105	90.2	1.12801	0.173785	0.0982928
Gene002034	41	13	24	13	315	33	6.79	13	102.2	96.7	101.3	96.1	101.2	102.5	1.00133	0.00192359	0.961433
Gene002035	29	11	17	11	488	54.4	6.67	11	93.2	97.6	99.8	107.9	100.6	100.9	0.939237	-0.0904385	0.111157
Gene002036	71	23	44	21	412	46.5	5.59	23	97.6	91.7	96.3	97.7	115	101.7	0.908397	-0.138605	0.157397
Gene002037	32	5	5	5	258	28.9	6.65	5	94.9	103.3	99.4	108.9	96.9	96.6	0.984127	-0.0230836	0.751786
Gene002038	7	4	5	4	587	66.4	6.52	4	111.2	142.4	114.3	65.6	78.7	87.8	1.58509	0.664567	0.0186853	Up
Gene002039	31	4	6	4	152	16.8	10.78	4	113.4	101.4	114.2	85.1	92.3	93.5	1.21447	0.280327	0.0167935
Gene002040	83	19	47	19	160	18.4	4.7	19	89	91.3	82.7	134.6	111.9	90.5	0.780415	-0.357686	0.13039
Gene002041	16	6	8	6	437	49.9	6.76	6	103.7	101.9	102.9	95	96.3	100.2	1.05832	0.0817746	0.0262734
Gene002043	9	3	4	3	339	38.2	6	3	99.8	107.7	96.1	86.9	111.5	98	1.02429	0.0346263	0.776228
Gene002047	6	4	5	4	507	55.5	6.11	4	82.5	85.2	80.8	125	116.1	110.3	0.707171	-0.499868	0.00154124
Gene002049	7	4	4	4	692	74.2	6.49	4	101.5	110.7	103.2	93.3	94.2	97.2	1.10783	0.14774	0.0287903
Gene002050	15	4	6	4	233	25.7	9.29	4	100.9	121.1	98	84.7	99.4	95.9	1.14286	0.192645	0.192268
Gene002051	12	8	8	8	737	79.7	5.15	8	97.9	99.6	96.3	102.8	100.7	102.7	0.959504	-0.0596399	0.0243574
Gene002052	19	15	19	15	1047	112	8.88	15	103.3	110.7	102.2	95	93.7	95.1	1.11416	0.155963	0.0162652
Gene002053	14	21	28	21	1749	195.1	5.81	21	101.1	92.6	100.4	99.9	101	105	0.961425	-0.0567533	0.277788
Gene002054	44	15	28	15	339	38	5.6	15	97.2	97.5	98.5	98.2	103.6	104.9	0.955983	-0.0649431	0.0974817
Gene002055	26	20	28	20	774	89.2	8.19	20	102.2	93.2	101.3	97.3	101.7	104.4	0.977917	-0.0322162	0.561463
Gene002056	39	25	54	25	683	74.1	8.92	25	103.8	97.9	109.8	97.2	95.8	95.5	1.07972	0.110661	0.0920105
Gene002057	6	2	2	2	337	37.9	6.98	2	NA	NA	NA	NA	NA	NA	NA	NA	NA
Gene002058	1	2	2	2	1290	139.5	9.19	2	103.9	97.4	101.7	101.5	98.1	97.4	1.0202	0.0288549	0.431866
Gene002059	46	11	22	11	265	28.4	8.12	11	99.5	103.7	100.4	84.3	108.6	103.6	1.02395	0.0341397	0.768646
Gene002061	13	6	7	6	449	48.5	6.16	6	103.4	108	106	91.4	94.5	96.7	1.12314	0.167541	0.00467165
Gene002062	12	6	10	6	493	55.8	6.37	6	101.4	100.2	99.8	103.4	98	97.1	1.00972	0.0139485	0.658033
Gene002063	21	4	6	4	241	28.4	4.54	4	78.1	86.1	78.6	122.2	118.5	116.5	0.679731	-0.556964	0.000244402
Gene002064	6	2	2	2	411	45.4	5.1	2	NA	NA	NA	NA	NA	NA	NA	NA	NA
Gene002065	14	4	4	4	349	38	7.02	4	94.7	101.9	96.1	109.8	99.1	98.4	0.952489	-0.070225	0.320697
Gene002066	11	2	2	2	209	23.8	8.95	2	143.3	126.8	156.7	63.7	54.9	54.5	2.46563	1.30195	0.000762899	Up
Gene002068	44	11	17	2	319	35.7	7.03	11	111.8	110.8	112.1	88.6	88.4	88.3	1.26159	0.335244	5.5e-07
Gene002069	13	4	5	4	334	37.2	9.72	4	99.4	98.1	101.7	97	104.1	99.6	0.995012	-0.00721469	0.840292
Gene002070	15	25	30	25	2188	234.3	8.35	25	106.2	101.9	108.3	87.9	96.1	99.7	1.11526	0.157383	0.051506
Gene002071	26	16	22	16	756	84.5	9.7	16	107.7	106.3	108.2	86.2	96.5	95.2	1.15941	0.213391	0.0108971
Gene002072	34	10	16	1	361	40.3	7.08	10	79.2	76	74.9	136.4	116.6	116.9	0.62206	-0.684874	0.00221589	Down
Gene002073	12	6	7	6	542	59.4	7.85	6	110	111.7	112.4	89.5	88.2	88.1	1.25696	0.329939	1.12e-05
Gene002077	22	4	5	4	246	26.6	6.57	4	106.9	97.2	106.4	95	99.6	94.8	1.07291	0.101528	0.116483
Gene002078	29	12	18	12	498	55	6.46	12	104.5	104.1	107	95.2	94	95.3	1.10931	0.149669	0.000486685
Gene002080	55	8	17	8	129	15.6	9.36	8	92.6	93.5	83.5	136.9	104.5	89	0.815981	-0.293393	0.233893
Gene002081	78	11	68	11	143	15.7	7.64	11	103.3	104.6	104.9	81.5	107.2	98.5	1.08914	0.123185	0.322271
Gene002083	47	23	32	23	635	71.9	6.04	23	101.2	103.3	96.9	99.1	101.5	98.1	1.00904	0.0129822	0.695252
Gene002084	5	6	6	6	1394	154.1	6.71	6	99	100.9	99.2	97.7	95.2	108.1	0.993688	-0.00913558	0.881736
Gene002085	14	9	10	9	736	81.9	5.94	9	105.2	110.1	107.1	84.9	96.7	96	1.16138	0.215844	0.0215691
Gene002086	38	10	24	10	306	33.3	6.32	10	100.6	97.4	100.6	93.8	104.5	103	0.991039	-0.0129865	0.810323
Gene002089	15	2	3	2	169	18.7	10.04	2	128.7	111.1	127.3	61.6	84	87.3	1.57621	0.656462	0.0104948	Up
Gene002090	10	6	11	6	753	81.8	5.54	6	90.3	108.2	96.2	107.5	91.6	106.1	0.965596	-0.0505079	0.657468
Gene002091	25	13	17	13	735	79.9	5.24	13	110.3	111.4	108.3	94.8	82.7	92.6	1.22177	0.288972	0.00645906
Gene002093	28	3	8	3	158	18	8.79	3	104.4	87	103.7	115.9	97.2	91.7	0.968176	-0.046659	0.744901
Gene002094	9	14	19	11	1761	201.3	9	14	102.5	109.6	106.6	93.1	91.2	97	1.13295	0.180089	0.00957075
Gene002095	23	7	7	7	366	40.8	6.99	7	108.9	96.6	106.1	84.6	101.8	102	1.08044	0.111624	0.322894
Gene002097	45	26	62	26	744	83.4	6.57	26	101.1	97.8	102.6	94.9	101.2	102.6	1.00937	0.0134608	0.752246
Gene002098	33	20	30	20	791	86.3	7.69	20	100.9	109.8	102.3	96.1	93.3	97.7	1.09021	0.124609	0.0472087
Gene002099	13	7	7	7	584	63.8	5.11	7	87.6	88	88.7	111.4	114.9	109.4	0.78731	-0.344996	0.000130816
Gene002100	5	4	4	4	1230	136.2	7.4	4	96.8	99.5	99.8	107.2	95.4	101.3	0.974334	-0.0375122	0.503106
Gene002101	28	8	10	8	319	34.2	8.07	8	105.4	96.4	99.9	106.2	94.6	97.5	1.0114	0.0163507	0.807739
Gene002102	3	1	1	1	297	32.2	9.41	1	98.8	112.5	86.7	103.6	95.8	102.6	0.986755	-0.0192362	0.873293
Gene002103	52	16	39	16	214	22.1	10.99	16	98.1	90.2	94.1	114.1	103.2	100.3	0.889169	-0.169471	0.0700939
Gene002104	16	47	73	42	3119	347.3	6.9	47	99.7	100.2	102.5	96.9	99	101.8	1.01579	0.0225989	0.398892
Gene002105	9	5	5	5	717	78.4	9.17	5	93.7	101.7	94.5	120.9	89.2	99.9	0.935161	-0.0967129	0.525786
Gene002106	2	2	2	1	1170	131.6	8.68	2	96	109	90.7	121.9	89.4	92.9	0.972058	-0.0408859	0.819755
Gene002107	31	32	47	32	1210	135	6.02	32	113.2	111.6	115.5	80	88.1	91.6	1.31036	0.389961	0.00175358
Gene002108	38	16	26	16	437	47.2	8.25	16	104.3	100.3	103.4	101.2	93.9	96.8	1.05516	0.0774561	0.0930434
Gene002109	10	6	8	6	733	82.2	6.93	6	88.7	92.7	88.4	108.3	108.1	113.7	0.817328	-0.291013	0.000943167
Gene002110	5	3	3	3	781	85.8	8.25	3	96.4	131.8	91.6	89	90.1	101.1	1.14133	0.190713	0.375574
Gene002111	19	25	32	25	1769	191.2	8.06	25	102.4	103.4	101.9	90.8	100.9	100.6	1.05269	0.0740746	0.199878
Gene002112	19	5	7	5	343	36.7	6.84	5	117	122	135.8	52.7	83.1	89.4	1.6643	0.734914	0.0169233	Up
Gene002115	57	40	128	40	735	81.2	6.87	40	95.1	89.9	92.8	106.8	108.6	106.9	0.86193	-0.214358	0.000778233
Gene002117	18	8	12	6	500	55.2	6.25	8	114.4	118.8	110.9	79.6	86.7	89.6	1.34467	0.427248	0.00142647
Gene002118	34	10	14	8	269	30	7.94	10	118	113.7	122.4	75.5	85.2	85.2	1.44002	0.526085	0.000916164
Gene002119	37	21	31	21	761	82.3	5.1	21	88.9	97.2	88.4	104	114	107.5	0.843318	-0.245851	0.0141835
Gene002120	29	29	52	28	1040	118.4	5.47	29	99.3	103.7	101.7	97.8	101.8	95.7	1.03183	0.0452081	0.22665
Gene002121	17	2	2	2	190	21.4	9.51	2	91.2	117.5	84.9	111.6	98	96.7	0.958537	-0.0610934	0.721425
Gene002122	17	4	4	4	230	25	5.1	4	88.4	104.6	87.2	98	111.5	110.3	0.876173	-0.190713	0.1356
Gene002123	13	7	8	7	663	75.7	6.8	7	99.5	114	103.8	84.4	99.3	98.9	1.12279	0.167086	0.150732
Gene002124	8	5	6	5	831	93.6	7.56	5	106	113.4	109.9	88.8	88.4	93.5	1.21648	0.282708	0.00191642
Gene002126	23	8	11	8	568	61.2	9.11	8	114.4	116.1	120.1	83.1	79.8	86.5	1.40577	0.491365	0.000194008
Gene002127	6	3	3	3	599	64.3	6.93	3	116.8	86.5	130	79.5	90.3	96.9	1.24972	0.321603	0.183956
Gene002128	16	10	11	10	755	84.9	6.35	10	97.3	100.5	100.3	111.4	91.2	99.4	0.987086	-0.0187522	0.837908
Gene002131	19	5	6	5	444	48.6	8.65	5	101.2	101.6	100.1	103.4	96.4	97.2	1.01987	0.0283786	0.432749
Gene002135	13	8	10	8	728	80.5	5.48	8	102.9	94.5	98.6	102.8	100	101.2	0.973684	-0.0384741	0.355901
Gene002137	28	26	38	26	1118	123.3	5.83	26	99.5	101.2	93.6	106.4	100.1	99.2	0.962709	-0.054829	0.304648
Gene002138	5	2	2	2	421	47.8	8.19	2	104.2	105.4	97.7	93.9	95.9	102.8	1.05024	0.070718	0.245551
Gene002140	10	5	5	5	651	73.9	5.41	5	105.5	105.4	107.5	85.9	99	96.7	1.13068	0.177193	0.0401419
Gene002141	11	2	2	2	179	19.3	4.65	2	106.7	106.7	95.1	96.9	101.6	93	1.05832	0.0817746	0.285187
Gene002142	4	2	2	2	432	47.6	6.77	2	100.7	100.9	92.4	95.6	106.4	104	0.960784	-0.0577155	0.405754
Gene002144	17	13	15	13	900	101.5	5.4	13	77	76.8	73.1	109.8	132	131.4	0.607985	-0.717892	0.00276163	Down
Gene002146	12	8	8	8	808	89.2	8.4	8	104.5	106	104	90.1	96.2	99.3	1.10119	0.139064	0.0253599
Gene002147	58	38	116	38	822	89.2	5.85	38	95.8	96.6	94.7	119.4	99.7	93.8	0.917546	-0.124148	0.329864
Gene002148	34	11	13	11	323	36.5	6.37	11	89.4	83.4	81.4	92.3	134.3	119.2	0.735107	-0.443974	0.0712406
Gene002149	23	13	14	12	672	74.9	5.74	13	90.9	99.3	92.4	99.8	107.5	110	0.89064	-0.167086	0.0449372
Gene002151	36	22	38	22	683	72.8	9.11	22	106.9	110	105.9	88.5	94.7	94	1.1645	0.219713	0.00279098
Gene002152	6	2	3	2	453	49.2	9.99	2	97.5	100.7	96.9	110.4	95.4	99.1	0.967858	-0.0471322	0.522209
Gene002155	26	26	44	26	1317	139.3	8.07	26	102.9	104.2	105.3	94	94.2	99.4	1.08623	0.119331	0.0121232
Gene002157	9	4	12	4	772	87.1	6.4	4	108.3	114.6	110.1	84.3	88.1	94.5	1.24766	0.319223	0.00331155
Gene002160	35	33	56	33	1009	111.4	6.52	33	104.1	103.7	105.8	90.8	95.6	99.9	1.09535	0.131398	0.0282276
Gene002162	42	36	69	36	937	102.2	5.66	36	107.9	103.6	110.3	99	88.4	90.8	1.15672	0.210042	0.0180691
Gene002163	22	11	16	11	673	71.6	6.49	11	103.6	103.9	103.4	98.3	94.5	96.4	1.07503	0.104383	0.00282998
Gene002164	28	5	8	5	254	26.7	4.89	5	87.3	96.6	89.6	103.5	112.4	110.6	0.837672	-0.255542	0.0105687
Gene002165	16	4	6	4	298	32.2	4.58	4	101.5	99.1	102.6	101.7	98	97.1	1.02156	0.0307787	0.288874
Gene002166	4	3	3	3	682	75.6	9.98	3	73.6	297.5	66.2	50.2	54.4	58.2	2.68612	1.42552	0.294608
Gene002167	6	2	3	2	345	37.6	5.57	2	97.3	108.6	92.4	88.5	109.1	104.1	0.988731	-0.0163507	0.892074
Gene002168	13	6	8	6	578	64.9	4.63	6	96.3	98.8	95.2	107.4	97.2	105	0.937661	-0.0928609	0.119533
Gene002169	47	18	32	18	510	56.6	6.8	18	102.5	103.5	102.8	92.9	100.4	97.9	1.06044	0.0846624	0.0577513
Gene002170	34	9	18	9	336	37.3	9.17	9	104.6	106	104.4	89.6	92.8	102.6	1.10526	0.14439	0.0642406
Gene002171	75	49	358	47	612	66.9	5.66	49	102.8	97.7	105.4	100.8	96.4	96.9	1.04012	0.0567533	0.212598
Gene002172	32	11	13	11	387	43	8.69	11	103.9	102	101.4	104.2	96.9	91.6	1.04988	0.070225	0.261926
Gene002173	3	3	3	3	767	85.7	6.21	3	99.9	97	96.8	106.8	100.1	99.4	0.958864	-0.0606021	0.176558
Gene002174	12	6	8	6	461	49.3	10.04	6	107.7	108.4	103.7	91.5	93.8	94.8	1.14174	0.191228	0.00167502
Gene002175	28	10	19	10	537	58	6.49	10	98.6	99.8	99.4	102.1	100.2	99.9	0.98544	-0.0211599	0.13096
Gene002176	59	17	48	17	275	28	10.67	17	103.5	94.5	103.1	107.4	93.6	97.8	1.0077	0.0110626	0.886229
Gene002177	29	6	9	6	278	31.7	6.05	6	111.7	109.8	113.1	82.4	95.3	87.7	1.26074	0.334269	0.0039546
Gene002178	35	9	14	9	348	38.1	6.67	9	94.9	92.4	93.9	108.6	104.6	105.6	0.882058	-0.181055	0.000871551
Gene002179	16	6	8	6	437	48	6.33	6	98	132.2	96.3	86.2	92.5	94.8	1.19378	0.255542	0.214095
Gene002180	5	6	7	6	1387	154	6.35	6	95.5	105.5	96.3	109.6	95.6	97.5	0.982161	-0.0259692	0.757038
Gene002182	12	5	5	5	562	62.7	8.5	5	99.2	110	101.8	90.5	96.1	102.4	1.07612	0.105845	0.196246
Gene002183	2	3	3	3	2346	263.7	6.42	3	98.8	105.5	101.9	95.2	96.3	102.4	1.04185	0.0591489	0.238264
Gene002184	5	6	6	6	1318	146.1	6.1	6	96.5	95.7	95.2	113.6	96.5	102.5	0.919386	-0.121258	0.169799
Gene002186	26	71	100	71	2873	318.5	6.28	71	110.6	107.2	110	93	89	90.1	1.2047	0.268679	0.000305855
Gene002187	14	18	24	18	1778	188.1	6.32	18	100.8	101.9	101.8	98	96.6	100.8	1.03081	0.0437724	0.077406
Gene002188	32	9	18	9	318	35.2	9.5	9	104.5	99.7	100.6	90.5	101.7	102.9	1.03287	0.046659	0.485735
Gene002189	8	7	7	7	1082	120.6	6.54	7	99.3	120	92.7	101.4	90.4	96.2	1.08333	0.115477	0.415502
Gene002190	31	8	10	8	385	45.7	6.14	8	99.3	96	97.7	99.4	105.8	101.7	0.954708	-0.066868	0.0920279
Gene002191	59	16	37	16	356	38.4	7.06	16	106.8	102.5	106.1	106	90.3	88.4	1.10783	0.14774	0.148866
Gene002192	4	1	1	1	205	22.9	7.01	1	97.5	99.3	87.8	118.6	94.9	102	0.90206	-0.148704	0.261169
Gene002193	15	12	15	12	947	103.9	9.19	12	111	104.4	108.3	82.3	96	97.9	1.17198	0.228944	0.0398632
Gene002194	22	9	16	9	337	37.5	6.48	9	91.3	104.9	88.6	111.8	100	103.5	0.903267	-0.146776	0.173035
Gene002195	19	19	21	19	1113	126.8	7.47	19	106.8	113.5	107.9	91	90.1	90.6	1.20795	0.272561	0.000840935
Gene002196	21	7	8	7	398	45.3	10.08	7	98.4	107.6	141.9	74.4	89.1	88.5	1.38056	0.465249	0.0856997
Gene002197	9	4	14	4	583	63.1	5.78	4	94.9	105.9	100.8	94.8	98.1	105.5	1.01072	0.0153889	0.823672
Gene002198	27	14	22	14	651	69.4	9.16	14	95.6	102	92.2	104.7	102.9	102.6	0.934236	-0.0981411	0.0822464
Gene002199	37	13	32	13	457	49.8	6.01	13	93.8	97.7	94.5	101.9	108.3	103.8	0.910828	-0.134749	0.0141856
Gene002200	15	13	25	13	1057	114.7	4.88	13	87.9	81.6	86.4	111.3	115	117.8	0.743679	-0.427248	0.000389215
Gene002201	19	3	4	3	257	28.8	8.19	3	95.3	90.3	96.6	99.2	109.4	109.1	0.888259	-0.170947	0.0375205
Gene002202	2	1	1	1	606	64	4.65	1	96.3	121.8	100.9	97	85	99	1.13523	0.182986	0.231293
Gene002203	46	35	80	35	957	102.3	7.05	35	102.6	101.7	101.5	101	96	97.2	1.03943	0.0557912	0.0665197
Gene002204	44	11	25	11	304	32.9	7.17	11	109.5	107.5	109.9	85.5	94.2	93.4	1.197	0.25942	0.0033607
Gene002205	26	9	12	9	382	43.8	6.35	9	110.3	110.2	110.3	85.1	92.8	91.3	1.22883	0.297281	0.000956201
Gene002206	6	2	2	2	457	46.8	9.88	2	96.5	99.7	99.5	110	98.2	96.1	0.971738	-0.0413601	0.554368
Gene002208	10	8	9	8	829	93.9	5.87	8	102	107.9	105	97.6	91	96.5	1.10452	0.143426	0.0201893
Gene002209	10	4	7	4	485	52.7	5.76	4	96.6	102.7	97.8	110.5	96.5	95.9	0.980852	-0.027893	0.724994
Gene002210	20	5	6	5	266	29.8	6.8	5	96.2	95.5	92.5	114	102.8	99	0.899937	-0.152105	0.0858629
Gene002212	1	1	1	1	775	84.7	8.79	1	NA	NA	NA	NA	NA	NA	NA	NA	NA
Gene002213	17	1	1	1	179	19.2	4.61	1	101.2	119.1	108.5	76.2	101.1	93.9	1.21239	0.277853	0.100916
Gene002218	16	28	31	28	1940	215.2	6.68	28	102	107.8	104	90.1	97.4	98.8	1.09605	0.132318	0.0452521
Gene002219	6	2	2	2	384	43.6	4.93	2	109.1	103.2	105.1	85.3	96.7	100.7	1.12274	0.16703	0.0788557
Gene002220	3	1	1	1	292	32.4	5.41	1	89.9	104.9	90.5	120	98.4	96.4	0.90629	-0.141956	0.336292
Gene002221	31	3	7	3	137	15.3	9.99	3	104.3	116.4	101.1	89	92	97.2	1.15672	0.210042	0.0501178
Gene002222	13	4	6	4	429	47.9	5.3	4	94.4	100.3	91.6	107	101.7	105	0.912655	-0.131858	0.0379965
Gene002223	27	2	2	2	199	20.3	9.51	2	98.4	102.4	102.7	100.2	99.6	96.7	1.02361	0.0336644	0.255001
Gene002225	3	1	1	1	321	36	7.21	1	108.9	113.3	95.3	72.9	106	103.5	1.12429	0.169017	0.382651
Gene002227	10	25	32	25	2681	291.7	7.74	25	100.9	102	96.6	98.6	101.6	100.3	0.996672	-0.00480899	0.86666
Gene002228	1	1	1	1	810	90.6	7.64	1	96.4	110.7	93.2	100.4	96.9	102.5	1.00167	0.00240409	0.977771
Gene002229	64	35	148	35	622	68.7	7.21	35	91.9	93.9	92.8	119.7	100.1	101.6	0.866833	-0.206175	0.0870943
Gene002231	5	2	2	2	679	72.1	5.99	2	94.1	100	89.8	97.3	108.5	110.4	0.897849	-0.155455	0.0997084
Gene002236	7	3	4	3	399	43.3	8.95	3	95.8	123.7	91.8	89.3	97.6	101.7	1.07866	0.109234	0.517588
Gene002237	50	35	75	33	712	78.2	8.1	35	110.6	109.7	111.6	82.9	90.6	94.6	1.23797	0.307977	0.0036178
Gene002238	2	1	1	1	394	44	8.09	1	82.3	110.5	100.4	114.3	100.7	91.8	0.955671	-0.0654134	0.688961
Gene002241	9	2	3	2	367	38.2	4.48	2	90.2	95.5	97.5	106.2	103.6	107	0.893939	-0.161751	0.00964786
Gene002242	4	3	3	3	786	84	6.54	3	99.1	96	105.3	101.8	96.2	101.6	1.00267	0.00384719	0.939334
Gene002243	21	6	8	6	385	42.8	9.58	6	109.7	101.2	108.5	93.2	93.8	93.6	1.13828	0.186849	0.00828685
Gene002245	5	3	4	3	906	103	5.33	3	99.9	91.1	104.9	86.6	107.1	110.5	0.972715	-0.0399105	0.760719
Gene002246	38	11	14	11	247	27.5	10.51	11	111	107.3	113.3	78.7	95.1	94.6	1.23547	0.305059	0.020459
Gene002247	1	2	2	2	1347	150.8	8.46	2	102.5	114.4	102.6	91.8	91.4	97.3	1.13904	0.187815	0.0413581
Gene002250	4	3	4	3	559	61.1	6.81	3	107.9	110.7	111.3	77	90.9	102.2	1.2214	0.288535	0.0536795
Gene002251	33	18	32	18	451	50.7	7.33	18	101.8	99.3	99.4	95.4	102.4	101.8	1.003	0.00432737	0.905948
Gene002252	6	6	6	6	1001	108.3	6.89	6	101.5	102.4	100.9	94.4	98.7	102	1.03287	0.046659	0.222888
Gene002253	58	4	5	4	89	10.2	5.39	4	99.4	83.2	97.6	101.5	111.7	106.5	0.876447	-0.190262	0.0898971
Gene002256	10	4	4	4	423	47.5	5.71	4	92.6	101.7	88.4	97.3	113.6	106.4	0.890955	-0.166576	0.133334
Gene002257	60	22	40	22	438	49.3	5.52	22	103.7	101.1	107.1	89.2	97.6	101.4	1.08223	0.114013	0.119558
Gene002259	12	3	3	3	266	30.3	6.7	3	88.8	108.1	81.9	106.8	107.1	107.3	0.867995	-0.204241	0.145851
Gene002260	12	7	8	7	715	80.5	7.34	7	103.7	103.5	102.8	97.6	93.4	98.9	1.06933	0.0967129	0.016353
Gene002264	16	7	9	7	477	53	5.34	7	99.3	100.2	96.9	102.1	102.7	98.9	0.975963	-0.0351015	0.188458
Gene002265	12	6	7	6	599	65.7	6.74	6	104.4	102.1	102.4	113.5	89	88.7	1.06078	0.0851295	0.513979
Gene002266	18	2	2	2	113	11.8	9.2	2	104.1	94.3	85.9	114.4	106.1	95.1	0.900824	-0.150683	0.245595
Gene002267	32	36	71	36	1281	140.5	5.64	36	89.1	98.2	86.7	105.4	108.8	111.8	0.840491	-0.250696	0.0119069
Gene002268	5	7	8	7	1707	189.2	6.14	7	96.8	98.4	95.4	111.9	99.4	98.2	0.938934	-0.0909047	0.231109
Gene002269	2	1	1	1	523	55.6	6.28	1	114.6	119	103.1	65.2	107	91.1	1.27877	0.354756	0.134544
Gene002271	2	1	1	1	688	74.8	6.11	1	91.9	129.5	86.8	100.5	87.2	104.2	1.05584	0.0783926	0.725457
Gene002273	2	1	1	1	408	45.6	7.24	1	78.9	107.1	94.6	86.7	114.7	118	0.878522	-0.186849	0.371151
Gene002277	7	8	8	8	1046	117.7	6.73	8	97.3	100.2	96.4	93.9	104.1	108.1	0.960144	-0.0586777	0.405735
Gene002278	24	14	26	14	741	80.9	6.6	14	90.6	96.5	92.4	105.4	103.1	112	0.872075	-0.197476	0.012775
Gene002280	6	1	1	1	227	26.1	9.61	1	101.2	116	97.1	112.2	84.5	88.9	1.10049	0.138146	0.407013
Gene002281	2	1	2	1	776	85.6	6.92	1	95.3	106.8	93.5	103.8	97.1	103.6	0.970772	-0.042796	0.563085
Gene002284	48	35	90	35	890	97.3	7.91	35	111.2	108.6	110	92.2	89.6	88.4	1.22058	0.287564	0.000124052
Gene002285	27	12	18	12	435	47.5	8.79	12	105	101.5	104	90	97.2	102.3	1.07254	0.10103	0.132755
Gene002286	5	2	9	2	334	37.3	5.33	2	111.2	99.8	106.3	65.6	113.2	103.9	1.12239	0.166576	0.483087
Gene002288	26	23	27	23	1035	119.7	5.22	23	106.5	121	106.5	84.6	88.2	93.2	1.25564	0.328422	0.0140573
Gene002289	47	25	53	25	590	63.4	6.93	25	68.9	77.6	69.2	114.9	133.8	135.6	0.56128	-0.833207	0.00146	Down
Gene002290	10	3	3	3	436	44.5	4.98	3	80.7	89	82.7	115	115.9	116.7	0.726122	-0.461716	0.000239261
Gene002292	15	4	7	4	336	37.9	9.76	4	116.3	109.6	121	82.9	83.4	86.8	1.3706	0.454812	0.000894626
Gene002293	36	29	58	29	938	102.3	5.88	29	98.3	95.7	98	98.6	105	104.4	0.948052	-0.076962	0.0724083
Gene002294	33	6	11	6	205	23.4	4.77	6	94.4	95.5	93.7	109.1	104.5	102.8	0.896334	-0.157892	0.00500107
Gene002295	3	4	4	4	1465	162.6	6.51	4	95.6	98	104.4	106.6	95.3	100.1	0.986755	-0.0192362	0.766641
Gene002296	24	10	14	10	427	49.9	5.62	10	95.9	101.8	98.9	95.4	103.4	104.6	0.977587	-0.0327025	0.536039
Gene002299	6	2	2	2	432	48.9	7.85	2	106.8	116.8	102.6	83.5	94.5	95.7	1.19182	0.253161	0.0378348
Gene002301	33	13	17	13	402	44.2	9.6	13	110.3	101.9	112.6	84.5	94.9	95.8	1.18023	0.239071	0.0274146
Gene002302	31	12	18	12	397	42.8	5.06	12	100.4	98.3	99.7	105.2	99.7	96.7	0.98939	-0.0153889	0.69878
Gene002303	13	3	3	3	260	29.1	9.6	3	95.1	90.3	90.3	129.1	99.8	95.3	0.850401	-0.233785	0.20591
Gene002304	38	9	19	9	285	29.4	8.15	9	125	116	119.1	85.3	79.8	74.7	1.50167	0.586566	0.000579411	Up
Gene002305	40	24	73	24	647	69.7	4.97	24	107.2	105.2	107.8	86.5	96	97.3	1.14439	0.194577	0.0182307
Gene002306	1	1	1	1	1132	126	9.28	1	112.1	116.7	114	63.1	99.3	94.9	1.3323	0.413916	0.0680562
Gene002307	15	3	3	3	272	30	6.42	3	99.8	91.3	92.3	108.1	106.6	101.8	0.895419	-0.159366	0.0283931
Gene002308	52	27	54	27	663	72.2	9.16	27	101.6	102.9	101.8	98.6	96.2	98.9	1.0429	0.0606021	0.0113018
Gene002309	2	1	1	1	763	82.9	6.39	1	79.6	95.5	75	118.4	118.9	112.7	0.714571	-0.48485	0.00695034
Gene002310	12	5	5	5	425	46.8	5.76	5	101.4	106	107.1	90.2	99.1	96.1	1.10196	0.140075	0.0367298
Gene002311	5	1	1	1	261	27.9	4.81	1	NA	NA	NA	NA	NA	NA	NA	NA	NA
Gene002313	28	20	29	20	753	85.9	8.87	20	106.9	105.7	108.2	83.4	95.9	100	1.14859	0.199859	0.0517776
Gene002316	12	8	8	8	905	100.9	5.3	8	94	101.9	95.2	102.9	100.7	105.3	0.942376	-0.085625	0.100919
Gene002319	17	2	2	2	121	13.3	6.8	2	94	114.2	85.3	111.5	97.3	97.7	0.957586	-0.0625266	0.679713
Gene002320	10	4	4	4	492	54.5	6.67	4	102.5	111.9	104.3	79.2	101.5	100.6	1.13295	0.180089	0.186858
Gene002324	35	10	15	10	327	35.3	6.09	10	103.7	118.2	105.7	100.1	86.8	85.5	1.20264	0.266209	0.0474635
Gene002326	6	5	5	5	1106	119.7	7.61	5	102.2	102.2	103.9	91.3	99.2	101.2	1.05691	0.0798495	0.14633
Gene002327	10	3	3	3	355	38.6	9.58	3	102.7	112.5	101.6	93.6	89.7	99.9	1.11864	0.161751	0.070158
Gene002328	25	2	3	2	108	12.7	10.98	2	104.4	113	103.5	89.7	93.2	96.2	1.14977	0.201342	0.0173869
Gene002329	29	22	27	22	853	96.2	8.72	22	106.4	114.5	105.7	92.9	88.4	92.2	1.19415	0.255984	0.00493687
Gene002330	5	3	3	3	677	77.9	6.25	3	105.3	105.7	103.9	94.4	95.3	95.5	1.10414	0.14292	0.000103227
Gene002331	20	7	12	7	369	41.2	8.6	7	107.5	108.2	102.2	90.9	97.1	94	1.1273	0.172878	0.0100915
Gene002332	44	24	40	24	574	64	6.14	24	100.3	106	100.4	99.8	97.1	96.4	1.04569	0.0644511	0.106313
Gene002333	3	1	1	1	368	41.4	9.23	1	112.1	97.6	106	96.8	88.4	99.1	1.11045	0.15114	0.120237
Gene002334	4	2	3	2	537	57.2	7.78	2	111.4	102.7	103.3	98.7	91.6	92.3	1.12314	0.167541	0.0322632
Gene002335	49	55	151	55	1078	117.9	6.98	55	92.9	96.3	100	106.4	100.6	103.8	0.930502	-0.103919	0.0530904
Gene002336	22	16	23	16	832	94.3	5.74	16	103.8	108.1	103.8	90.5	96.1	97.5	1.11123	0.152155	0.0149568
Gene002337	6	1	1	1	115	12.8	4.55	1	NA	NA	NA	NA	NA	NA	NA	NA	NA
Gene002338	15	29	34	29	2464	268.7	6.18	29	104.5	102.4	105.5	95.7	94.3	97.7	1.08585	0.118829	0.00360261
Gene002340	17	7	9	7	509	54.8	8.32	7	104.6	127.5	102.3	76.8	89.6	99.2	1.25904	0.33232	0.0907064
Gene002343	60	14	36	14	275	30.1	8.43	14	103.7	103.3	103.8	93.2	99.2	96.8	1.07469	0.103919	0.0146874
Gene002344	8	3	3	3	436	46.7	5.12	3	92	91.3	91.3	110.5	107.1	107.8	0.843884	-0.244883	9.06e-05
Gene002345	2	1	1	1	578	63.7	8.19	1	95.3	105.3	90.7	100.7	103.9	104.2	0.943329	-0.084167	0.260354
Gene002346	5	2	2	2	377	43	4.84	2	NA	NA	NA	NA	NA	NA	NA	NA	NA
Gene002347	65	26	60	26	494	54.5	8.21	26	98.4	98.1	99.6	98.7	103.9	101.3	0.974334	-0.0375122	0.172946
Gene002348	13	6	8	6	573	62	6.99	6	98.5	110.5	101.6	97.2	96.1	96.2	1.07288	0.101494	0.12347
Gene002350	71	22	73	22	261	29	8.87	22	95.6	92.8	89.6	118.1	106.9	96.8	0.863891	-0.211079	0.0843721
Gene002351	5	3	3	3	1005	106.4	6.76	3	71.2	80.6	66.9	67.6	69.6	244.1	0.573564	-0.801973	0.407668
Gene002352	22	4	9	4	226	24.3	9.66	4	109.5	111.1	112.1	87.4	93.1	86.8	1.24467	0.315762	0.000528364
Gene002353	5	5	6	5	976	103.7	6.39	5	97.6	105.5	99.7	90	103.4	103.8	1.01884	0.0269311	0.733548
Gene002356	3	1	2	1	502	56.3	4.58	1	95.9	93.5	91	115.7	98.5	105.4	0.877347	-0.188781	0.0656486
Gene002357	46	18	59	17	425	47.3	6.16	18	99.2	101.3	99	98.2	102.2	100	0.997004	-0.00432881	0.837471
Gene002362	27	12	14	12	484	53.8	8.02	12	99.7	103.3	97.1	116.6	91	92.3	1.00067	0.000961797	0.994129
Gene002363	40	14	33	14	449	49.6	6.73	14	101.3	104.7	104.6	91.7	96.8	100.9	1.07326	0.101993	0.0705502
Gene002364	7	3	3	3	678	73.4	5.97	3	99.2	113.3	99.1	93.5	93.1	101.8	1.08044	0.111624	0.232678
Gene002365	4	1	1	1	383	41.5	7.18	1	93.8	124.3	96.3	89.8	88.2	107.5	1.10123	0.13911	0.451824
Gene002366	14	8	11	8	784	85.5	7.28	8	100.4	115.8	120.2	83.4	90	90.2	1.27618	0.351827	0.019289
Gene002367	20	3	6	3	266	30.5	6.7	3	74.5	81.8	71.2	134.5	128.4	109.6	0.610738	-0.711374	0.00399987	Down
Gene002368	9	2	3	2	433	50.3	6.7	2	95.7	125.5	110.1	94.4	81.2	93.1	1.23297	0.302142	0.0948095
Gene002370	13	1	2	1	135	15.3	5.81	1	92.8	85.3	92.8	98.4	115.8	115	0.822904	-0.281204	0.0350008
Gene002371	4	1	1	1	477	52.5	5.22	1	86.5	106.7	95.9	106	101.5	103.5	0.929582	-0.105346	0.289176
Gene002372	20	8	13	8	503	57.7	6.57	8	97.7	94.7	94.4	111.4	102.1	99.7	0.915709	-0.127039	0.0772024
Gene002373	3	1	1	1	317	36.6	7.94	1	NA	NA	NA	NA	NA	NA	NA	NA	NA
Gene002382	2	1	1	1	914	103.6	6.73	1	56.5	68.6	53.1	132.7	141.5	147.6	0.422475	-1.24306	0.00022085	Down
Gene002386	1	1	1	1	946	106.7	6.27	1	86.6	89.2	90.1	108.8	104.9	120.2	0.796346	-0.328532	0.00856117
Gene002392	10	2	3	2	249	29.6	7.05	2	77.3	81.2	75.2	128.2	119.8	118.3	0.638002	-0.648368	0.000238455	Down
Gene002412	39	8	14	8	249	27.9	6.16	8	75.8	83.6	73.9	127.4	123.9	115.4	0.636215	-0.652414	0.000660895	Down
Gene002415	5	1	1	1	175	19.3	5.82	1	96.4	98.7	101.2	109.5	99.2	95	0.975634	-0.0355883	0.614641
Gene002418	27	8	10	8	329	34.3	6.54	8	99.8	98.1	97.7	106.9	99.3	98.1	0.97141	-0.0418481	0.363323
Gene002422	44	7	16	7	209	23.5	5.48	7	116.4	120.2	113	85.6	82.3	82.4	1.39672	0.482047	0.000146216
Gene002423	6	1	1	1	271	30.4	8.73	1	90.6	127.8	85.1	107.7	97.2	91.6	1.02361	0.0336644	0.877594
Gene002424	2	1	1	1	552	61.6	5.87	1	85.6	111.7	121.4	106.3	87.1	87.8	1.13336	0.180602	0.370502
Gene002430	1	1	1	1	651	75	6.04	1	93.3	89.4	94.4	121.6	95.7	105.5	0.858426	-0.220234	0.119058
Gene002435	64	17	32	17	289	31.6	5.4	17	104.7	108.3	98.8	104	97.3	86.9	1.08189	0.113551	0.23922
Gene002436	20	5	6	5	313	34.9	6.52	5	105.3	100.2	103.7	102	96	92.8	1.06327	0.088513	0.118008
Gene002438	4	1	1	1	213	24	8.91	1	95.4	101.1	112	87.6	102	101.9	1.05832	0.0817746	0.453128
Gene002444	1	1	1	1	695	78.4	6.47	1	NA	NA	NA	NA	NA	NA	NA	NA	NA
Gene002448	4	4	4	4	1145	127.5	7.97	4	106.2	120.2	100.4	96.6	87.2	89.3	1.19663	0.258979	0.0518612
Gene002451	7	1	2	1	273	27.9	4.5	1	87.1	123.3	89.2	109	87.1	104.3	0.997337	-0.00384719	0.985174
Gene002457	13	3	3	3	236	26	5.35	3	95.4	93.4	102.1	110.5	91	107.6	0.941119	-0.0875504	0.41129
Gene002467	22	12	14	12	824	91.6	6.76	12	82.1	85.8	84.7	121.8	113.1	112.6	0.726906	-0.460158	0.000574875
Gene002477	1	1	1	1	570	63.3	6.77	1	NA	NA	NA	NA	NA	NA	NA	NA	NA
Gene002489	7	1	1	1	188	21.2	6.28	1	NA	NA	NA	NA	NA	NA	NA	NA	NA
Gene002490	72	6	21	6	129	14	5.82	6	106.6	109	109.6	88.5	94.8	91.6	1.18298	0.24242	0.00118697
Gene002491	9	2	2	2	299	32.8	6.07	2	110.3	121	116.5	88.4	77.7	86.1	1.37906	0.46369	0.00208844
Gene002492	5	1	1	1	249	28.6	6.98	1	111.7	134.5	122.1	81.2	74.5	75.9	1.59024	0.669246	0.00272307	Up
Gene002493	3	2	2	2	906	97.9	8.07	2	119.2	147.3	122.2	62.2	70.9	78.3	1.83869	0.878682	0.00417985	Up
Gene002494	0	1	1	1	1505	170.4	6.76	1	NA	NA	NA	NA	NA	NA	NA	NA	NA
Gene002497	26	21	88	21	1082	119	5.81	21	124.5	115.7	126	78.7	79.7	75.5	1.56563	0.64674	0.000216673	Up
Gene002501	60	40	97	40	731	83.8	7.05	40	99.3	94.2	100.1	105.4	99.7	101.3	0.958225	-0.0615643	0.164262
Gene002503	5	1	1	1	497	54.6	9.25	1	100.8	105.6	113.6	74.7	104.8	100.5	1.14286	0.192645	0.257795
Gene002504	22	3	3	3	221	23.3	9.58	3	102.5	113.7	100.5	101.2	89.8	92.2	1.11829	0.161296	0.10641
Gene002508	34	15	27	1	520	60.1	7.11	15	99.6	107.7	111.4	65.3	102.5	113.5	1.13295	0.180089	0.452468
Gene002511	52	36	69	22	673	77	6.04	36	87.2	91.9	85.4	110.7	114	111	0.787906	-0.343905	0.000422847
Gene002514	7	1	1	1	152	17.3	6.2	1	104.2	126.2	102.8	76.4	110.8	79.6	1.24888	0.32063	0.172281
Gene002520	0	1	1	1	3201	340.7	5.81	1	90.8	86.3	90.8	121.3	106.5	104.2	0.806928	-0.309489	0.0184567
Gene002521	7	14	14	14	2445	275	6.37	14	103.9	113.5	108.8	80.9	93.6	99.4	1.19095	0.252108	0.0465875
Gene002525	1	1	1	1	547	59.8	9.91	1	92.2	105.3	90.2	41.7	71.5	199.1	0.92123	-0.118367	0.873957
Gene002526	4	3	6	3	548	61.2	8.88	3	107.4	106.9	107.9	75.7	98.5	103.4	1.16066	0.214949	0.156671
Gene002527	27	16	40	16	630	68.5	7.94	16	101.9	97.7	102.9	99.6	99.9	98	1.01681	0.0240455	0.382072
Gene002531	4	1	1	1	204	22.6	7.96	1	95.9	120.7	92.3	93.5	99	98.7	1.06078	0.0851295	0.55227
Gene002536	18	14	24	14	894	98.2	6.02	14	107.4	108.4	104.7	86.5	96.2	96.8	1.14669	0.197476	0.0177357
Gene002538	39	19	48	19	727	79.9	7.42	19	93.2	102.7	96	102.6	103	102.5	0.94742	-0.0779245	0.128275
Gene002545	4	2	3	1	449	51.3	5.27	2	88.4	87.5	88.3	115.3	110.9	109.6	0.786778	-0.345972	0.000166645
Gene002547	24	10	19	10	491	55.7	6.28	10	113	116.5	109.1	66.4	103.2	91.7	1.29583	0.373875	0.0806015
Gene002548	31	14	21	14	506	54.1	7.17	14	100.3	106.8	100.2	97.3	95.9	99.6	1.04952	0.0697322	0.118175
Gene002550	5	6	9	6	1386	154.5	7.9	6	101.2	107.9	96.9	91.2	101	101.7	1.04117	0.0582063	0.435727
Gene002562	8	2	2	2	290	32.2	5.24	2	NA	NA	NA	NA	NA	NA	NA	NA	NA
Gene002567	25	11	12	11	490	53.1	6.19	11	75.7	81.2	71.4	120.1	126.9	124.7	0.614205	-0.703208	0.00016135	Down
Gene002569	33	12	34	11	688	73.1	4.79	12	101.4	107.6	100.1	91.6	97.7	101.6	1.06256	0.0875504	0.178062
Gene002573	30	21	32	20	886	101.4	6.68	21	86.3	94.9	86.7	102.7	110.8	118.6	0.806685	-0.309923	0.0164129
Gene002574	2	1	1	1	434	47.5	5.91	1	72.4	72.3	80.2	117.5	127.9	129.8	0.599414	-0.738376	0.000414753	Down
Gene002576	2	1	1	1	573	64.9	7.43	1	94.6	111.9	101.3	76.3	111.3	104.6	1.05339	0.0750371	0.683438
Gene002580	3	4	5	4	1447	157.4	9.58	4	95	104.5	91.3	96.6	102.8	109.8	0.940492	-0.088513	0.325443
Gene002586	9	3	6	3	350	39.2	9.47	3	84.5	83.6	87.5	104.9	120.7	118.8	0.74216	-0.430197	0.0044403
Gene002587	16	9	11	9	560	61.9	7.47	9	107.5	112.7	108.3	83.6	96.7	91.2	1.20994	0.274941	0.0100066
Gene002588	92	9	29	9	142	15.7	6.4	9	92.1	93.2	90.1	118.9	109.4	96.3	0.848429	-0.237134	0.0682447
Gene002591	12	4	5	4	370	39.8	7.68	4	97.7	112	95.3	92.2	99.3	103.4	1.03425	0.0485834	0.613447
Gene002595	4	3	3	2	595	66.1	6.42	3	77.5	86.2	76.6	119.2	122.5	118	0.668057	-0.581958	0.000285325
Gene002597	14	1	1	1	154	17.2	6.96	1	87.3	92.5	79.6	109.2	125.5	106	0.761374	-0.393323	0.0188806
Gene002599	0	1	1	1	1577	178.5	5.87	1	90.9	114.9	106.3	96.5	93	98.5	1.08368	0.11594	0.327151
Gene002609	7	9	12	7	1420	160.4	6.54	9	103.5	106.5	104.4	89.7	100.7	95.3	1.10046	0.1381	0.044071
Gene002613	7	3	6	1	365	41.2	8.48	3	NA	NA	NA	NA	NA	NA	NA	NA	NA
Gene002618	6	5	5	5	917	101.4	5.57	5	92.3	106.7	89.2	96	107	108.8	0.92431	-0.113551	0.306327
Gene002619	3	1	1	1	623	67.1	4.68	1	NA	NA	NA	NA	NA	NA	NA	NA	NA
Gene002620	14	4	6	4	514	55	5	4	75.4	76.5	78	128.5	120.3	121.3	0.621183	-0.686909	6.45e-05	Down
Gene002623	16	8	12	8	589	65.4	6.24	8	106.2	106	104.8	81.4	100.6	100.9	1.12054	0.164191	0.15356
Gene002627	23	3	3	3	260	27.5	6.09	3	75.3	79.6	76.4	124.7	123.5	120.5	0.627339	-0.672682	1.4e-05	Down
Gene002630	40	18	32	18	564	62.2	7.09	18	112.1	109.1	114.1	82.6	90.7	91.5	1.26624	0.340549	0.00181462
Gene002633	2	3	3	3	1513	165.9	6.76	3	97.3	106.6	96.4	93.5	104.3	102	1.00167	0.00240409	0.972997
Gene002635	7	3	3	3	529	53.6	7.08	3	94.5	111	91.5	101.5	94.9	106.6	0.980198	-0.0288549	0.787642
Gene002639	6	4	4	4	967	103.7	9.06	4	92.1	100	87.8	110.4	99.3	110.4	0.874414	-0.193611	0.0597117
Gene002641	24	2	59	2	80	9.1	6.62	2	42.1	47.7	41.2	163.2	153.8	151.9	0.279377	-1.83971	9.87e-06	Down
Gene002642	48	15	24	15	408	45.6	5.4	15	48.5	53.9	47.1	132.1	160.1	158.3	0.331853	-1.59138	0.00041561	Down
Gene002644	54	14	33	14	354	38.6	5.44	14	92.9	95.1	85.6	116.3	108.5	101.5	0.838492	-0.254131	0.0269896
Gene002650	6	1	2	1	185	20.6	7.03	1	106.8	95.3	102.9	82.6	113.3	99.1	1.0339	0.0480943	0.743163
Gene002651	29	9	14	9	315	34.4	9.83	9	107.2	110.3	105	88	98.7	90.7	1.16258	0.217331	0.0134663
Gene002652	23	13	14	13	823	88.6	5.57	13	113.1	122.3	117.7	83.1	79.9	83.8	1.43071	0.516734	0.000262684
Gene002653	5	2	2	2	335	37	9.19	2	100.1	113.5	101.3	92.9	97.2	95	1.10452	0.143426	0.0897439
Gene002656	2	1	1	1	367	39.8	5.07	1	125	120.1	119.3	43.1	99.7	92.9	1.54603	0.628571	0.074957
Gene002658	2	1	2	1	504	54.6	5.48	1	94.9	98	97.4	104.3	102.8	102.7	0.937056	-0.0937926	0.00385395
Gene002662	53	16	74	16	348	36.6	5.74	16	88.2	83.4	87.5	109.3	118.8	112.9	0.759824	-0.396263	0.000972758
Gene002664	13	1	1	1	135	14.6	4.32	1	NA	NA	NA	NA	NA	NA	NA	NA	NA
Gene002665	3	1	1	1	209	23.6	6.34	1	101.8	83.8	94.8	126.2	101.7	91.5	0.877896	-0.187878	0.323423
Gene002666	12	1	62	1	136	14.1	4.59	1	136.7	144.4	136.9	56.1	62.5	63.3	2.29797	1.20036	2.08e-05	Up
Gene002669	48	29	51	27	786	86	6.67	29	106.3	103.8	105.8	91.2	93.7	99.3	1.11154	0.152561	0.0136526
Gene002670	4	2	2	1	675	74.4	5.26	2	NA	NA	NA	NA	NA	NA	NA	NA	NA
Gene002671	6	1	1	1	185	21	7.34	1	83.7	103.4	96	68.6	116.5	131.8	0.893342	-0.162716	0.601258
Gene002672	4	5	6	5	1321	148.1	5.33	5	99.5	104.9	101.4	109	89.6	95.5	1.03978	0.0562816	0.548311
Gene002677	51	17	41	17	387	42.3	6.47	17	95.4	99	98	95.7	104.9	107	0.950585	-0.0731122	0.235498
Gene002679	3	1	1	1	284	31.4	9.8	1	102.6	109.4	104.5	81.5	103.4	98.5	1.1168	0.159366	0.186986
Gene002680	9	4	4	4	478	51.9	8.78	4	103.7	116.2	100	92.6	93.4	94.1	1.14209	0.191679	0.0543
Gene002681	4	1	1	1	411	45.5	7.64	1	NA	NA	NA	NA	NA	NA	NA	NA	NA
Gene002683	12	4	7	4	524	56.1	4.64	4	131.5	116.6	137.1	67.5	73	74.2	1.79413	0.843286	0.000918508	Up
Gene002684	42	42	126	42	1190	130.5	5.59	42	94.2	91.1	93.7	107.7	107.8	105.5	0.869159	-0.202308	0.000328412
Gene002685	17	13	14	13	813	88.4	9.32	13	99.6	97	99	104.9	100.9	98.6	0.971091	-0.0423221	0.216618
Gene002687	36	22	42	20	670	73.7	5.82	22	105.9	97.5	105.4	103.5	96	91.8	1.06008	0.0841671	0.252981
Gene002688	2	1	1	1	449	50.4	5.01	1	102.3	121.6	96.4	93.6	91.7	94.4	1.14516	0.195544	0.151676
Gene002689	4	2	2	2	495	55.4	6.2	2	94.4	97.3	90.4	107.8	104.6	105.5	0.887386	-0.172366	0.00574539
Gene002690	10	3	5	1	394	44.2	6.34	3	NA	NA	NA	NA	NA	NA	NA	NA	NA
Gene002694	35	13	21	13	435	48.8	5.06	13	70.5	68.6	74.4	118.9	133.5	134.1	0.552393	-0.856232	0.000391731	Down
Gene002698	5	5	6	5	1160	125	7.62	5	94.4	114.8	98.5	91	98.5	102.9	1.05233	0.0735811	0.51414
Gene002702	6	3	3	3	626	69.4	6.49	3	102.8	106.3	101.3	94.5	98.5	96.6	1.07182	0.100067	0.0210036
Gene002704	28	5	6	5	230	25.2	9.22	5	97.2	110.7	109.1	97.2	91.1	94.6	1.12054	0.164191	0.0692938
Gene002707	8	4	4	4	630	68.4	5.6	4	77.7	81.6	77.7	115.4	126.7	121	0.652713	-0.61548	0.000279151	Down
Gene002712	10	5	5	5	653	70.8	5.39	5	115.9	117.8	117.2	76.6	83.8	88.7	1.40867	0.494335	0.000675273
Gene002715	54	9	12	9	251	27.8	4.72	9	98	123.4	97.3	87	97.4	97	1.13255	0.179577	0.249437
Gene002716	27	24	32	24	1008	111.3	8.29	24	105.2	101.4	106.8	95	94.4	97.1	1.09389	0.12947	0.00756637
Gene002717	4	4	4	4	1200	130.1	8.37	4	94.2	103.3	93.2	107.6	96.7	105	0.939864	-0.0894758	0.248677
Gene002720	7	7	9	7	1362	152.4	5.38	7	100.6	102.6	102.1	95.1	97.7	101.9	1.03597	0.0509805	0.163052
Gene002723	1	1	1	1	763	86.2	9.44	1	103.9	95.7	102	103.6	96.8	97.9	1.01106	0.0158725	0.752256
Gene002727	14	10	14	10	646	72.4	6.07	10	83.1	88.3	78.9	108.8	120.4	120.5	0.715756	-0.48246	0.00220457
Gene002729	12	6	8	6	587	65.5	9.51	6	93.5	94.7	85.8	97.1	95.2	133.7	0.840491	-0.250696	0.248218
Gene002732	16	16	41	16	952	106.7	6.28	16	99.4	100.6	96.7	93.4	106.7	103.1	0.978562	-0.0312648	0.628043
Gene002736	9	2	2	2	338	37.5	7.72	2	94	125	93.2	100.6	87	100.1	1.08516	0.117905	0.512544
Gene002739	4	2	2	1	461	51.2	5.86	2	90.4	93.3	105.6	107.8	103.6	99.3	0.931123	-0.102956	0.246991
Gene002744	38	15	29	14	453	49.8	4.97	15	96	93.3	97.7	105.6	101.9	105.6	0.91664	-0.125573	0.00808799
Gene002749	13	6	7	6	551	62.7	7.49	6	104.8	111.2	101.9	82.1	100.5	99.4	1.1273	0.172878	0.142245
Gene002752	13	14	28	14	1250	139.5	6.79	14	101.9	105.3	99.5	93.2	99.9	100.2	1.04569	0.0644511	0.190584
Gene002754	37	19	35	19	586	62.3	5.02	19	94.6	96.2	92.7	103.8	102.6	110	0.896018	-0.158401	0.011914
Gene002756	3	1	1	1	533	58	7.91	1	NA	NA	NA	NA	NA	NA	NA	NA	NA
Gene002757	34	74	113	74	2209	247.1	7.27	74	100.8	99.4	101.3	100.8	97.9	99.8	1.01005	0.0144271	0.38369
Gene002758	8	2	2	2	285	32.2	8.44	2	NA	NA	NA	NA	NA	NA	NA	NA	NA
Gene002759	6	6	7	6	1065	115.1	7.9	6	101	100.4	103.4	92.8	99.1	103.3	1.03252	0.0461702	0.372006
Gene002760	7	1	1	1	229	25.4	6.6	1	NA	NA	NA	NA	NA	NA	NA	NA	NA
Gene002761	16	12	15	12	867	90.6	8.43	12	118.6	121.4	123	84.5	75.8	76.7	1.53165	0.615082	0.000160501	Up
Gene002762	33	13	23	13	391	44.4	6.48	13	101	103.7	101	93.6	98.7	101.9	1.03909	0.0553193	0.211375
Gene002765	15	5	8	5	325	36.3	6.68	5	113.9	107.9	114.5	82	89.8	92	1.27483	0.350304	0.00282104
Gene002766	5	5	6	5	1751	191.9	6.68	5	102.2	116.4	104.9	88.4	92.9	95.2	1.16998	0.226486	0.0307649
Gene002767	2	1	1	1	862	94.5	5.66	1	93.2	162.5	115	59.6	80.8	89	1.61595	0.692387	0.101755
Gene002769	38	12	37	12	495	53.8	6.13	12	113.4	110	114.9	93.7	84.3	83.8	1.29221	0.369838	0.00195016
Gene002773	61	35	417	35	542	58.7	8.97	35	99.5	106.1	101	104.2	96.1	93	1.04535	0.0639806	0.318114
Gene002774	36	6	7	6	181	20.3	10.89	6	106.7	114.2	104.4	90.8	89.6	94.4	1.18377	0.243389	0.00691456
Gene002775	22	17	21	17	708	81.9	8	17	102.5	105.9	102.6	95.5	95.7	97.7	1.0765	0.106344	0.0050478
Gene002778	5	2	2	2	319	36.3	6.52	2	100.9	115.6	92.6	93.8	93.3	103.8	1.06256	0.0875504	0.466386
Gene002782	46	12	48	12	241	26.2	9.66	12	103.3	109.8	100.3	87.2	108.9	90.6	1.09313	0.128463	0.289671
Gene002783	8	4	4	2	485	55	4.88	4	99.3	112.6	90.5	85.4	106.6	105.7	1.01579	0.0225989	0.876278
Gene002786	12	8	8	8	746	78	8.95	8	93.8	98.1	94.3	101.7	101	111.2	0.911755	-0.133281	0.0603924
Gene002788	35	7	13	7	210	22.9	6.18	7	100.1	97.5	90.9	111.3	99.1	101.1	0.926164	-0.110661	0.175688
Gene002789	9	3	3	3	395	42.7	6.4	3	103.1	116.1	92.4	83.7	104.5	100.3	1.08007	0.111124	0.456131
Gene002790	4	3	3	3	840	89	6.44	3	62.9	80.8	60.3	55	56.6	284.4	0.515152	-0.956931	0.449739
Gene002791	11	6	8	6	791	84.9	5.34	6	95.9	106.7	95.1	91.8	101	109.5	0.984783	-0.0221218	0.820607
Gene002793	49	13	24	13	402	43.7	9.54	13	111.3	105.8	110.7	86.7	91.9	93.6	1.20426	0.268149	0.00239059
Gene002794	20	4	4	4	220	25.3	6.52	4	99.6	100	99.7	101	103.2	96.5	0.995344	-0.00673259	0.824851
Gene002795	42	31	39	31	879	98.2	5.47	31	105.8	109.6	109.4	86.3	94	94.9	1.18023	0.239071	0.00526002
Gene002796	25	5	12	5	154	16.9	4.67	5	87.2	90.7	89.3	127.7	104.5	100.6	0.802885	-0.316735	0.0621984
Gene002797	7	12	15	12	1876	209.8	8.92	12	104.2	112	105.8	89.9	92.5	95.6	1.15827	0.211976	0.00713607
Gene002799	35	17	23	17	594	66.3	6.9	17	103.9	97.8	106.6	97.1	96.9	97.7	1.05691	0.0798495	0.101693
Gene002800	25	17	23	17	855	93.7	8.7	17	103.1	104.7	101.1	100	95.4	95.6	1.06151	0.0861207	0.0309083
Gene002801	8	2	3	2	274	31.5	5.92	2	95.9	112.2	101.3	94.5	92.9	103.2	1.06469	0.0904385	0.338063
Gene002804	36	14	20	14	502	55.1	5.38	14	97.5	93.5	99.3	102.7	103.1	103.9	0.937359	-0.0933268	0.0209194
Gene002805	18	16	25	16	1071	119.5	6.1	16	105.5	106.5	104.9	82.3	99.6	101.3	1.119	0.162206	0.138755
Gene002806	15	7	8	7	417	45.6	8.94	7	107	106	103.8	94.3	92.3	96.6	1.11864	0.161751	0.00199813
Gene002807	33	13	35	13	450	51.1	6.07	13	98.4	98.7	100.3	101.6	99.9	101.1	0.982816	-0.0250073	0.0892543
Gene002810	30	34	78	32	1360	152.7	5.36	34	101.7	103.3	102.7	95.7	97.9	98.7	1.05269	0.0740746	0.00709445
Gene002811	7	4	5	4	595	66.1	5.68	4	99.5	105.8	100.3	99.5	98.1	96.9	1.03769	0.0533769	0.15556
Gene002812	16	8	11	8	594	62.8	5.91	8	69	69.9	68.6	119.2	140.4	132.8	0.528797	-0.919214	0.000579729	Down
Gene002813	19	5	6	5	305	33.7	6.21	5	101.5	104.2	104.7	95.6	97	97	1.07182	0.100067	0.0032168
Gene002814	17	15	30	15	778	88	9.09	15	98.6	92.7	101.4	102.2	101.8	103.4	0.95218	-0.0706944	0.133544
Gene002815	22	9	15	9	501	55.8	5.63	9	93	102.9	93.8	107.6	98.5	104.2	0.933613	-0.099104	0.172427
Gene002816	17	11	12	11	829	90	8.44	11	104	111.8	99.9	94.3	94.5	95.4	1.11084	0.151648	0.0401618
Gene002817	2	1	1	1	394	42.8	10.05	1	109.2	159.6	101.3	39.3	89.9	100.6	1.61053	0.687536	0.149794
Gene002818	7	1	1	1	247	27.8	9.35	1	94.5	112.7	90.7	94.1	103.1	104.7	0.986751	-0.0192426	0.868375
Gene002819	1	1	1	1	2113	224.9	9.95	1	117.2	87.6	118.1	83.6	107.3	86.2	1.16528	0.220681	0.289638
Gene002820	16	13	14	13	1104	120.2	6.24	13	101.7	107.8	102.6	84.5	99.7	103.7	1.08406	0.116441	0.259835
Gene002821	5	3	4	3	822	92.7	6.04	3	114.7	124	108.4	84	80.7	88.2	1.37248	0.456784	0.00334121
Gene002822	19	13	14	13	725	79.7	7.06	13	105.5	108.2	106.9	85.3	94	100.1	1.14746	0.198442	0.0346272
Gene002823	6	5	7	5	1121	128.1	7.33	5	114.9	117.8	122.5	66.7	87.5	90.5	1.45157	0.537617	0.00917434
Gene002824	16	4	5	4	403	45	8.7	4	95.8	108.7	96.8	103.3	94.3	101.1	1.0087	0.0125034	0.869527
Gene002826	33	12	21	12	457	49.4	6.29	12	105.2	97.6	106.4	98.4	96.8	95.6	1.06327	0.088513	0.0995905
Gene002827	48	17	26	17	432	46.7	4.6	17	107.2	96.2	97	114.4	98.6	86.7	1.00234	0.00336573	0.980047
Gene002830	54	14	25	14	305	34.1	5.5	14	84	83.9	82.7	121.5	122.3	105.6	0.71723	-0.479493	0.00379345
Gene002831	31	12	16	12	433	48.8	4.56	12	107.3	105.2	105.4	95.8	95.3	91	1.12691	0.172366	0.00200178
Gene002832	23	9	16	9	454	50.4	8.59	9	96.4	102.3	96.3	120.9	91.7	92.4	0.967213	-0.0480943	0.751378
Gene002833	15	4	4	4	363	40.6	7.71	4	98.6	109.8	99.5	106.9	93.7	91.6	1.05373	0.0755057	0.431359
Gene002838	7	16	33	3	2147	240.5	6.4	16	99.2	161	90.7	67.9	91	90.1	1.40924	0.494914	0.220346
Gene002839	3	1	1	1	331	37.2	8.87	1	95.6	97.7	103.5	95.6	106.1	101.6	0.978569	-0.0312544	0.603738
Gene002840	31	29	45	29	843	92.7	5.12	29	111.4	103.2	109.9	85.1	94.4	95.9	1.17829	0.23669	0.0177936
Gene002841	55	25	69	25	419	46.6	5.85	25	99.2	93.3	100.8	103.6	103.2	99.7	0.956933	-0.06351	0.165248
Gene002842	5	5	5	5	1325	148.2	5.24	5	105	106.1	101.7	96.9	94.6	95.7	1.08914	0.123185	0.00448481
Gene002843	7	6	8	6	879	98.1	5.45	6	101.3	104.6	100.9	94.7	97.7	100.9	1.04603	0.0649214	0.103307
Gene002845	16	5	5	5	326	36.8	9.82	5	107.1	107.3	104.1	104.2	87.2	90.2	1.13104	0.177646	0.082632
Gene002846	51	17	31	17	375	41.4	6.02	17	113.6	104.7	111.4	87.2	91.3	91.9	1.2193	0.286059	0.00294625
Gene002848	5	1	1	1	299	33.1	5.12	1	NA	NA	NA	NA	NA	NA	NA	NA	NA
Gene002850	9	4	4	4	820	90.1	7.11	4	95.6	109.1	94.5	99.8	96.9	104.2	0.99435	-0.00817393	0.917707
Gene002852	4	2	2	2	1017	113.5	5.68	2	90	87.5	93.7	103.2	113.2	112.4	0.824818	-0.277853	0.00643409
Gene002855	20	17	22	17	1078	117.7	6.61	17	98.3	100.5	97.3	108	96.9	99	0.974334	-0.0375122	0.502624
Gene002856	15	14	22	14	883	97.3	6.6	14	83.4	84.5	83.1	117.6	112.1	119.4	0.718992	-0.475953	0.00012731
Gene002859	6	1	1	1	310	33.5	4.3	1	93.7	101.6	86.7	106.1	97.9	114	0.886792	-0.173332	0.131088
Gene002860	6	3	4	3	724	75	9.25	3	101.5	102.9	98.3	104	94.9	98.4	1.01816	0.0259692	0.578333
Gene002861	9	4	5	4	681	74.6	6.64	4	101.1	109.2	100.2	100.5	91.4	97.5	1.07291	0.101528	0.14714
Gene002862	42	78	176	65	1808	202.1	5.85	78	112.4	109.7	115.5	86	87	89.4	1.28659	0.363547	0.000213663
Gene002864	14	4	6	4	300	33.3	9.01	4	93.2	93	90.9	113.9	103.4	105.7	0.857895	-0.221127	0.00945954
Gene002865	21	6	12	6	526	58.1	5.02	6	107.3	99.4	107	91.8	92.8	101.6	1.09609	0.132362	0.0861728
Gene002866	29	15	17	15	649	71.3	9.01	15	94.9	99.7	97.3	101.8	100.6	105.7	0.94742	-0.0779245	0.0595986
Gene002867	4	4	4	4	514	55.8	6.76	4	104.9	112	102.9	97.6	87.9	94.8	1.14092	0.190198	0.0299678
Gene002868	18	5	5	4	373	42	9.14	5	104.7	111.1	105.9	82.7	99.4	96.1	1.15636	0.209594	0.0569627
Gene002869	14	14	19	14	1090	118.5	8.91	14	102.9	105.4	103.7	94.4	94.2	99.5	1.08296	0.114976	0.0133957
Gene002870	27	6	11	6	184	21	7.2	6	101.5	107.1	105.5	102.8	92.1	90.9	1.09902	0.136218	0.0845549
Gene002871	19	2	2	2	203	23.1	5.71	2	84.6	131.8	100.7	90.5	85.7	106.7	1.12089	0.164646	0.496028
Gene002872	49	20	32	20	564	63	6.25	20	103.4	101.9	109.9	97.9	89.8	97.2	1.10635	0.145812	0.0473725
Gene002873	34	16	20	16	517	55.8	5.76	16	100.7	94	100.9	104.2	101.7	98.6	0.970772	-0.042796	0.347027
Gene002878	58	11	47	11	154	17.4	10.18	11	95.7	93.7	93.2	112	104.2	101.3	0.890079	-0.167995	0.0239839
Gene002879	59	6	34	6	110	11.2	4.22	6	90.5	92	88.8	147.2	95.5	86.1	0.825122	-0.277321	0.370542
Gene002880	22	25	30	25	1391	152.6	7.61	25	96.1	100.1	96.1	93	94.1	120.6	0.949951	-0.0740746	0.603588
Gene002881	15	3	5	3	207	23.7	8.9	3	141.7	136.5	122.5	63.9	69.1	66.3	2.01054	1.00758	0.00034633	Up
Gene002882	16	5	6	5	360	40.1	6.15	5	133.7	140.1	136.7	60.2	64.9	64.5	2.16508	1.11442	6.54e-06	Up
Gene002883	7	2	2	2	429	48.2	6.04	2	62.4	94.2	63	131.3	131.7	117.4	0.577287	-0.792639	0.00960015	Down
Gene002884	5	1	1	1	326	34.7	4.91	1	91.4	113	99.4	119.4	86.1	90.8	1.02531	0.0360632	0.84723
Gene002885	13	9	15	8	802	88.7	7.28	9	103.6	106.2	100.9	95	95.4	98.9	1.07397	0.102956	0.0222884
Gene002886	21	18	20	18	1139	127.6	6.28	18	104.9	103.2	105	86.9	102	98	1.09132	0.126076	0.127627
Gene002887	50	5	6	5	121	14	9.23	5	76.6	77.4	67.8	203.7	94.7	79.9	0.586307	-0.770271	0.253599
Gene002888	2	2	2	2	762	84.2	6.4	2	106.2	131.3	106.5	49.1	100.1	106.8	1.34375	0.426265	0.216887
Gene002889	13	6	7	6	450	48.3	4.91	6	103.9	100.7	95.1	100.5	101.5	98.3	0.998002	-0.00288539	0.945313
Gene002890	13	23	30	23	2024	223.3	5.4	23	110.7	112.3	111.9	85.5	91.5	88	1.26377	0.337738	0.000207818
Gene002891	19	7	8	7	544	62.4	7.85	7	105.1	108.5	113.4	89.1	91.5	92.4	1.1978	0.26039	0.00229319
Gene002892	6	1	2	1	349	38.3	6.65	1	94.1	101.8	98.2	105.5	94.8	105.5	0.96174	-0.0562816	0.406022
Gene002895	13	3	3	3	264	29.2	6.54	3	95	93	104.5	103.5	101.4	102.5	0.951529	-0.0716805	0.239672
Gene002902	3	2	2	2	604	68	8.48	2	143.1	131.1	135.8	51.6	65.6	72.8	2.15789	1.10962	0.000505691	Up
Gene002903	5	1	1	1	128	14.6	9.95	1	NA	NA	NA	NA	NA	NA	NA	NA	NA
Gene002906	56	8	30	2	139	15.6	11.52	8	105.1	103.5	89	100.8	102	99.6	0.984127	-0.0230836	0.772305
Gene002908	21	11	13	11	673	74.6	5.64	11	99.9	101.2	102.8	102.8	96.6	96.8	1.026	0.037025	0.308205
Gene002909	18	13	14	13	676	77.2	4.98	13	98.1	104.5	97.6	106.2	95.4	98.2	1.00133	0.00192359	0.974528
Gene002910	3	2	2	2	660	70.6	6.29	2	105	148.7	94.8	69.8	85.8	95.9	1.38569	0.4706	0.150178
Gene002911	26	11	18	11	669	70.3	9.19	11	105.9	100.2	101.4	101.5	94.1	96.8	1.05164	0.0726431	0.143589
Gene002913	7	1	1	1	316	33.9	9.19	1	NA	NA	NA	NA	NA	NA	NA	NA	NA
Gene002914	14	4	6	4	424	47.1	9.8	4	104.8	109.6	103.1	97.4	89.6	95.4	1.12429	0.169017	0.0183795
Gene002919	28	12	13	12	542	58.8	8.9	12	111.5	114	117	78.4	86.2	92.9	1.3301	0.411532	0.00320197
Gene002920	44	10	24	10	335	36.9	6.67	10	91.5	91.6	88.7	104	113.2	110.8	0.828659	-0.27115	0.00301259
Gene002921	11	1	1	1	169	19	7.85	1	NA	NA	NA	NA	NA	NA	NA	NA	NA
Gene002923	22	7	29	7	291	32.8	10.18	7	99.2	97.3	101.9	110.5	96.9	94.2	0.98939	-0.0153889	0.84799
Gene002924	39	16	26	16	457	48.1	6.18	16	101.4	97.1	102.7	102.1	99.5	97.1	1.00837	0.0120245	0.726945
Gene002925	23	10	13	10	602	66.9	9.55	10	103.7	104	104.2	98.4	90.9	98.7	1.08299	0.115015	0.0356183
Gene002926	1	1	1	1	1441	152.2	9.8	1	105.7	112.9	109.5	91.2	93.2	87.5	1.20669	0.271059	0.00216366
Gene002927	19	10	12	10	581	62	9.01	10	97.7	103.1	94.2	102	100.9	102.2	0.966896	-0.0485672	0.268158
Gene002929	27	18	19	18	893	96.6	5.36	18	98.1	94.3	95	91.3	110	111.2	0.91968	-0.120796	0.270432
Gene002930	83	8	19	8	140	15.7	5.99	8	89.8	81.6	88.6	127.6	111.1	101.3	0.764706	-0.387023	0.0300228
Gene002931	4	3	3	3	945	103.8	6.1	3	101.9	112.2	104.2	93.6	88.2	99.8	1.13033	0.17674	0.0557388
Gene002932	17	6	11	6	527	58.9	5.08	6	108.8	120.9	106.7	85.7	86	91.9	1.27618	0.351827	0.00754716
Gene002934	23	13	17	13	683	75.7	6.64	13	101.3	102.8	97.6	95.8	98.4	104.1	1.0114	0.0163507	0.715634
Gene002935	7	2	3	2	307	33	10.61	2	91	87.3	87.3	105.7	115.2	113.5	0.794258	-0.33232	0.00194668
Gene002936	39	7	14	7	211	21.8	9.01	7	109.4	111.7	109	76.4	99	94.5	1.22305	0.290478	0.0448272
Gene002938	10	3	3	3	323	36.5	9	3	96	110.4	100.6	109.3	88.2	95.5	1.04778	0.067338	0.567691
Gene002939	25	12	45	12	777	87.2	8.72	12	99.2	101.3	96.7	109	99.6	94.2	0.981506	-0.0269311	0.701039
Gene002940	16	6	7	6	410	46.6	9.14	6	97.5	106.9	97.1	97.6	99.2	101.6	1.01039	0.0149105	0.776754
Gene002941	26	23	32	23	1094	119.9	5.68	23	104.3	103.1	104.5	95.8	95.6	96.7	1.08261	0.114514	0.000136956
Gene002942	13	9	22	9	910	100.2	6.3	9	115.6	120.4	117.4	80.6	86	80.1	1.43251	0.518544	0.00011131
Gene002943	44	76	172	76	1973	221.5	5.94	76	103.4	97.1	104.9	96.1	97.3	101.1	1.03701	0.0524324	0.267807
Gene002944	7	10	11	10	1684	186.7	6.89	10	98.1	107	97.6	99.3	100	98	1.01816	0.0259692	0.593666
Gene002945	15	18	23	18	1447	157.4	7.09	18	102.3	105	104.4	95.6	93.2	99.6	1.08079	0.112087	0.0189325
Gene002946	2	2	2	2	1625	181.5	5.71	2	99.4	112.8	98.3	73.5	119.3	96.7	1.07254	0.10103	0.64377
Gene002947	10	5	5	5	509	56.5	6.25	5	85.7	93.4	86.1	109.4	111.4	114	0.792115	-0.336219	0.00121426
Gene002949	45	10	25	10	177	18.4	10.15	10	92.2	91.4	89.4	122.2	106.3	98.5	0.834862	-0.26039	0.0624404
Gene002950	22	7	7	7	383	40.7	7.49	7	112.2	118.2	112.7	93	80.9	83	1.33554	0.417422	0.00238579
Gene002951	77	8	23	8	103	10.8	5.21	8	99.1	99.6	97.9	105.7	100.2	97.6	0.977265	-0.0331779	0.399316
Gene002952	46	61	148	61	1575	171.9	7.08	61	86.5	89.9	87.3	113	110.9	112.4	0.784121	-0.350851	3.59e-05
Gene002954	1	1	1	1	1174	131.4	7.43	1	NA	NA	NA	NA	NA	NA	NA	NA	NA
Gene002955	14	6	6	6	565	64.2	8.95	6	98.7	99.5	97.4	97.6	103.7	103.2	0.970772	-0.042796	0.221194
Gene002956	8	3	4	3	501	54.9	6.4	3	103.6	104.8	96.9	96.5	97.8	100.5	1.03562	0.0504911	0.268431
Gene002957	2	2	2	2	885	97.8	9.73	2	96.9	110.6	91.5	101.7	99.7	99.6	0.993355	-0.009618	0.912918
Gene002958	20	11	17	11	642	69.5	5.1	11	89.1	84.7	80.2	111.6	120.7	113.7	0.734104	-0.445944	0.00123523
Gene002959	6	6	6	6	999	109.3	4.91	6	101	116.5	99.6	90.3	96.8	95.8	1.12089	0.164646	0.119844
Gene002960	27	7	9	7	356	40	6.43	7	110.1	113.8	109.1	77.5	97.5	92	1.24719	0.318682	0.0230329
Gene002962	27	29	37	7	1484	164.3	6.58	29	99.2	103.6	99	100.4	97.3	100.6	1.01173	0.0168288	0.56098
Gene002965	24	25	31	3	1484	164.1	6.46	25	103.8	115.2	103.3	84	92.3	101.5	1.16019	0.214358	0.0805439
Gene002966	8	7	7	7	1003	109.4	6.21	7	95.2	103.1	99.5	96.1	93.5	112.6	0.98544	-0.0211599	0.830025
Gene002967	43	16	20	16	482	53	5.68	16	100.8	110.5	107.8	86.4	97.5	97.1	1.13559	0.183438	0.0521963
Gene002968	23	17	22	17	873	95.5	4.83	17	104	105	104.8	88.9	97.8	99.6	1.09605	0.132318	0.0508738
Gene002970	12	11	14	11	1036	117	6.19	11	104.1	95.1	106.7	102.6	96.8	94.8	1.03977	0.0562629	0.407868
Gene002973	13	5	6	5	361	39.9	5.02	5	109.8	111.5	114.8	78.1	93.9	91.9	1.27359	0.348899	0.00968556
Gene002974	35	17	22	17	524	59.7	5.1	17	102	97.6	101.8	112	90.7	95.8	1.00972	0.0139485	0.890299
Gene002975	39	13	17	13	307	33.6	6.13	13	90.8	85.5	93.2	101.1	118	111.4	0.815431	-0.294365	0.0198975
Gene002976	61	23	91	23	362	40.4	8.51	23	102.6	100.2	105.7	91.1	102.1	98.4	1.05796	0.0812798	0.192921
Gene002977	17	8	9	8	660	73.8	8.18	8	92.3	107.8	93.4	103.6	98.4	104.5	0.957586	-0.0625266	0.462855
Gene002978	24	14	18	14	658	70.9	5.05	14	94.8	91.6	89.6	115.9	103.3	104.8	0.851852	-0.231326	0.0197315
Gene002981	23	29	34	29	1490	167	8.53	29	102.2	104.3	103.2	98.6	94.3	97.5	1.06646	0.0928299	0.0107066
Gene002982	12	8	8	8	940	103.4	5.43	8	93.1	130.8	92.6	108	84.7	90.8	1.1164	0.158857	0.488824
Gene002983	31	11	14	11	477	51.7	9.26	11	107.3	105.1	111.7	91.1	91.2	93.7	1.17428	0.231771	0.00163377
Gene002984	8	4	4	4	440	47	7.01	4	99.8	108.8	100.5	90.2	89	111.6	1.06293	0.0880464	0.482594
Gene002985	28	63	264	63	2552	281.3	8.21	63	95.4	97	97.9	109.8	97.7	102.2	0.937359	-0.0933268	0.14737
Gene002991	26	32	40	32	1499	164.2	5.48	32	101.7	101.5	101.3	97.8	97.7	100	1.03046	0.0432841	0.0168101
Gene002993	55	13	94	13	177	20.1	10.42	13	102.5	103.7	101.4	97.7	98.3	96.3	1.05234	0.0736057	0.00459357
Gene002995	14	10	12	10	948	101.5	6.79	10	97.2	112.8	93.9	95.5	96.7	104	1.026	0.037025	0.709103
Gene002996	12	6	6	6	640	68.3	5.24	6	97.3	109.9	101.2	92.7	99.7	99.2	1.05761	0.080812	0.26774
Gene002997	13	5	7	5	552	60	5.35	5	100.9	90.5	103.1	109.4	95.5	100.5	0.964309	-0.0524324	0.553399
Gene002998	26	6	10	6	245	27.2	9.54	6	103.6	103.7	100.7	98.3	95.8	98	1.05443	0.076468	0.0136448
Gene002999	13	4	9	4	352	38.4	9.7	4	110.2	132.9	112.9	77	80.3	86.8	1.45842	0.544405	0.00843744
Gene003000	9	1	1	1	181	20.3	4.32	1	102.2	107.8	95.5	106.7	90	97.8	1.03735	0.0529047	0.573718
Gene003001	26	18	25	18	865	94.7	6.37	18	93.9	99	94.5	90.5	104.6	117.4	0.91968	-0.120796	0.351086
Gene003003	2	1	1	1	880	97.8	6.4	1	94.9	87.3	88.8	101.6	110.2	117.2	0.823708	-0.279795	0.0189438
Gene003004	3	2	2	2	759	82.1	7.42	2	106.9	120.3	110.6	79.5	84.3	98.5	1.28784	0.364952	0.022483
Gene003006	31	10	13	10	302	35	10.14	10	108.8	105.9	104.9	96.8	90.7	93	1.13939	0.188267	0.00360414
Gene003007	3	1	1	1	282	31.5	9.03	1	131.9	116.3	95.7	86.7	81.6	87.8	1.34283	0.425282	0.0515567
Gene003008	22	27	30	27	1437	162.9	6.81	27	102.5	105	105.8	94.7	92.6	99.4	1.09278	0.128003	0.0167633
Gene003009	12	8	11	8	914	102.1	5.57	8	95.8	108.4	98	91.5	97.6	108.8	1.01443	0.0206755	0.833367
Gene003011	19	29	41	29	1731	192	6.73	29	100.5	100.5	100.7	92.8	100.3	105.1	1.01174	0.0168344	0.76083
Gene003012	6	3	3	3	470	51.9	6.81	3	98	110.2	96.5	100	97.1	98.2	1.03183	0.0452081	0.517509
Gene003013	3	1	1	1	553	61	8.38	1	NA	NA	NA	NA	NA	NA	NA	NA	NA
Gene003015	24	5	7	5	192	21	8.9	5	102	97.7	104.4	99.4	96	100.4	1.02806	0.0399238	0.307811
Gene003017	29	4	6	4	200	23.3	5.4	4	109.3	116.7	105.4	79.5	91.3	97.7	1.23426	0.303652	0.0288223
Gene003018	20	5	5	5	297	32.2	5.47	5	102.4	103.6	103.3	82.1	104.2	104.5	1.06362	0.0889796	0.452989
Gene003019	3	3	4	3	886	100.4	7.34	3	108.9	114.1	112	72.7	94.8	97.5	1.26415	0.338169	0.0433768
Gene003020	38	24	63	24	842	91	8	24	102.2	100.1	104.2	98.2	96.7	98.7	1.04394	0.0620351	0.0316979
Gene003021	22	19	25	19	994	109.9	5.11	19	109	118.4	112.1	72.7	89.9	97.9	1.30326	0.382128	0.0293833
Gene003023	48	25	41	15	606	69.2	5.73	25	93.3	97.4	94.1	105.3	106.6	103.4	0.903267	-0.146776	0.0028711
Gene003025	2	1	1	1	487	53.9	7.11	1	103.8	133.9	105.7	74.4	97.7	84.4	1.33879	0.420931	0.0707586
Gene003026	42	19	33	19	355	40.6	6.16	19	141.9	130.8	138.6	69.7	59.2	59.7	2.18081	1.12486	9.76e-05	Up
Gene003027	25	7	10	7	375	42.4	5.39	7	94.8	93	95.1	95	113.8	108.3	0.892148	-0.164646	0.112363
Gene003028	6	7	10	1	1195	134	5.82	7	92.6	118.6	91.1	105.5	91.6	100.5	1.01579	0.0226065	0.880845
Gene003030	14	3	3	3	258	28.7	5.27	3	70.3	69.9	76.9	129.2	135.1	118.6	0.566989	-0.818608	0.000489813	Down
Gene003031	48	8	20	3	248	27.1	5.14	8	69.7	67.1	67.3	124.6	137.2	134.1	0.515534	-0.95586	7.95e-05	Down
Gene003032	30	7	13	7	260	27.4	8.87	7	103.2	107.4	108.1	97.8	92.7	90.9	1.13255	0.179577	0.00842694
Gene003033	39	4	10	4	136	15.2	5.27	4	97.9	101.3	102	92.2	105.9	100.6	1.00837	0.0120245	0.851865
Gene003038	8	1	1	1	338	38.1	9.22	1	92.9	91.8	117.5	101.5	96.2	100.2	1.01443	0.0206755	0.874849
Gene003039	30	43	101	42	1744	190.8	9.2	43	106.5	107.7	109	89.5	92.9	94.3	1.16805	0.224105	0.000631704
Gene003040	12	4	4	4	428	46	6.95	4	109.8	104.3	106.6	88.3	93.7	97.2	1.14864	0.199925	0.0104197
Gene003041	2	1	1	1	738	80.4	9.99	1	88.9	126.5	88.1	94.5	97.8	104.2	1.02361	0.0336644	0.866126
Gene003042	37	9	15	9	343	37	5.12	9	101.5	103.8	100	99.1	94	101.6	1.03597	0.0509805	0.229582
Gene003044	12	3	3	3	314	36.1	6.33	3	88.2	83.6	91.6	118.3	103.2	115	0.782764	-0.353351	0.00901025
Gene003049	31	6	17	1	242	26.7	5.88	6	99.3	97.6	98.3	86.9	109.5	108.4	0.968504	-0.0461702	0.686676
Gene003052	47	36	55	8	849	96.3	8.46	36	98.4	98.3	98.1	92.7	105.1	107.4	0.965924	-0.0500184	0.489999
Gene003053	38	32	48	3	891	101.3	7.02	32	90.4	91.4	92.8	125.6	96	103.9	0.843625	-0.245326	0.128528
Gene003057	17	13	20	1	980	111.4	6.19	13	81.9	72.8	86.2	103.5	135.3	120.3	0.670844	-0.575951	0.0169495
Gene003059	24	11	16	11	578	63.1	5.48	11	114.3	106.4	117.1	75.4	92.5	94.3	1.28833	0.365502	0.0209418
Gene003060	48	33	83	33	665	74.1	5.66	33	91.6	84.1	90.8	109.8	113.9	109.8	0.7991	-0.323551	0.0012376
Gene003061	3	1	1	1	281	31.2	8.5	1	94.8	151.7	102.2	67.3	88.3	95.6	1.38814	0.47315	0.1756
Gene003063	40	37	53	37	1205	130.9	6.58	37	101.2	99.8	100	94.1	100.2	104.7	1.00669	0.009618	0.840372
Gene003064	22	6	8	6	345	37.9	9.54	6	118.6	106.2	118.4	76	92.6	88.3	1.33593	0.417843	0.0111386
Gene003065	39	6	6	6	185	21.4	9.45	6	116.4	96.5	115	83.3	92.4	96.6	1.20419	0.268059	0.069321
Gene003067	4	3	3	3	1024	117.1	6.8	3	118.3	101.1	118.5	87.4	86.7	88.1	1.28871	0.365929	0.0120169
Gene003069	28	20	31	20	850	93	6.67	20	105.8	99.5	101.3	92.3	98.8	102.3	1.04499	0.0634888	0.274464
Gene003070	14	14	15	14	1030	113.2	7.01	14	95.6	98.9	94.2	108	99.9	103.3	0.927699	-0.108271	0.0515456
Gene003071	8	6	7	6	729	81.6	8.94	6	108.4	116.6	126.9	76.6	77.1	94.4	1.41838	0.504244	0.0120327
Gene003072	38	11	17	11	377	40.2	5.6	11	94.6	107.1	100.6	95.5	101.2	100.9	1.01579	0.0226065	0.719024
Gene003073	11	1	2	1	184	20.9	6.96	1	89.4	102.6	96.2	105.7	96	110	0.924607	-0.113088	0.236326
Gene003075	16	30	55	30	1998	221.2	7.14	30	100.8	104.1	101.4	95.8	100.3	97.6	1.0429	0.0606021	0.0641638
Gene003076	18	6	6	6	312	33.9	9.45	6	106.8	104.8	99.7	95.3	95.6	97.8	1.07828	0.108734	0.0288504
Gene003078	36	25	34	25	770	85.4	6.32	25	94.6	92.7	94.3	97.2	111.3	109.9	0.884422	-0.177193	0.0534403
Gene003080	34	41	62	41	1582	176.7	5.53	41	94	100.2	94.7	99.2	105.2	106.7	0.92864	-0.106808	0.0701445
Gene003081	32	28	40	28	1060	118.4	6.73	28	100.7	106.1	100.5	97.8	94.5	100.4	1.04988	0.070225	0.124066
Gene003083	4	2	2	2	662	72.5	5.83	2	92.6	105.5	92.2	111.3	100.8	97.5	0.937661	-0.0928609	0.346313
Gene003084	9	2	3	2	381	43.2	6.14	2	97	97.9	132.5	96.2	86	90.4	1.20103	0.264269	0.204241
Gene003085	14	3	4	3	298	32	8.72	3	102.5	108.3	102.4	105	88.6	93.3	1.09167	0.126536	0.170365
Gene003086	37	9	19	9	200	22.9	6.09	9	88.3	99.4	83.2	121.6	107.8	99.7	0.823154	-0.280766	0.0719856
Gene003087	17	6	6	6	460	50.1	5.62	6	109	117.3	103.6	98.6	83.5	88	1.2214	0.288535	0.0292026
Gene003088	12	12	16	12	1041	115	6.2	12	101.9	110.5	100.3	87.2	100	100	1.08879	0.122723	0.184929
Gene003089	24	8	11	8	373	41.2	6.54	8	96.3	100.9	95.4	94.3	105.4	107.6	0.952164	-0.070718	0.333076
Gene003091	6	1	1	1	250	27.4	5.36	1	100.3	104.2	94.9	118.1	95.9	86.6	0.996008	-0.00577079	0.969163
Gene003092	5	2	2	2	338	37	9.39	2	NA	NA	NA	NA	NA	NA	NA	NA	NA
Gene003094	3	4	4	4	1252	136.6	6.67	4	104.5	102.4	101.9	101.2	96.6	93.4	1.06044	0.0846624	0.0708501
Gene003096	2	1	1	1	353	40	8.91	1	NA	NA	NA	NA	NA	NA	NA	NA	NA
Gene003097	32	21	33	21	781	87.7	8.18	21	99.2	102.8	100	94.6	102.3	101.1	1.01342	0.0192362	0.638736
Gene003100	15	4	17	4	247	27.7	6.32	4	102.6	106.3	97.4	105.8	94.2	93.7	1.0429	0.0606021	0.423917
Gene003102	21	10	11	9	486	54.9	7.61	10	105.5	111.8	99.3	88.2	97.3	97.9	1.11715	0.159821	0.0816579
Gene003103	9	3	5	3	438	48.4	6.96	3	104	112.2	101.8	87.2	96.7	98.2	1.12726	0.17282	0.0627301
Gene003104	2	1	1	1	453	51.9	8.09	1	NA	NA	NA	NA	NA	NA	NA	NA	NA
Gene003105	20	18	21	18	1087	115.7	6.4	18	102.7	110.9	103.3	80.1	100.1	102.8	1.11979	0.163226	0.21273
Gene003108	15	4	5	4	422	46.5	8	4	96.3	98.2	94.5	113	97	101	0.92926	-0.105845	0.210695
Gene003109	34	17	26	17	445	50.3	9.38	17	107.1	102.3	108.1	90.3	93.5	98.8	1.1235	0.167995	0.0190224
Gene003112	20	7	9	7	540	59.3	5.54	7	109.5	116.7	113.1	98.8	79.3	82.5	1.302	0.380724	0.0147529
Gene003113	2	1	1	1	452	47	9.57	1	79.2	119.8	101.2	69.2	77.6	153	1.00133	0.00192359	0.996565
Gene003117	30	10	19	10	341	37.2	5.17	10	95.5	101	90.4	102.1	106.6	104.3	0.916613	-0.125615	0.0590127
Gene003118	35	17	83	17	493	54.7	5.74	17	112.9	113	122.4	81.7	86.1	83.9	1.38379	0.468625	0.000690782
Gene003120	25	16	22	16	929	103.1	5.49	16	99.6	99.7	98.2	102	98	102.5	0.983471	-0.0240455	0.329957
Gene003121	2	1	1	1	454	49.7	7.87	1	90.8	101	83.1	103.7	108.4	113	0.845586	-0.241977	0.0456395
Gene003122	21	11	21	11	553	60	7.12	11	105.1	111	110.4	95.3	90.4	87.9	1.19335	0.255015	0.00355936
Gene003123	7	2	3	2	289	32	6.52	2	98.4	98.3	93	90.9	109.9	109.4	0.933914	-0.098639	0.352518
Gene003124	47	16	26	16	468	53.1	4.89	16	101.8	102.8	98.9	107.3	95.1	94	1.02395	0.0341511	0.62068
Gene003125	68	17	53	17	162	18.7	4.91	17	87.6	87.1	78.5	162.5	101.1	83.3	0.729893	-0.454242	0.265896
Gene003126	35	4	4	4	143	15.6	5.8	4	100.6	86.1	101.1	97	114.8	100.4	0.921845	-0.117404	0.330294
Gene003127	32	14	21	14	489	55	9.31	14	118.1	110.4	117.1	78	87	89.5	1.35796	0.441438	0.00202449
Gene003131	20	12	16	12	659	73.8	9.55	12	113.7	109	112.7	83	88.9	92.7	1.26757	0.34207	0.00172494
Gene003132	15	9	10	9	658	70.9	5.4	9	98.2	102.6	96.7	101.1	95.2	106.2	0.983471	-0.0240455	0.670651
Gene003133	3	2	2	2	731	81.9	7.34	2	101.1	130.4	109.8	91.2	82.4	85.1	1.31929	0.39976	0.0385552
Gene003134	18	6	7	6	382	42.8	8.97	6	102.3	106.6	97	100.4	103.2	90.4	1.04048	0.057244	0.452847
Gene003135	33	16	17	16	514	58	6.15	16	102.4	107	101.9	95.4	94.3	98.9	1.07866	0.109234	0.0239212
Gene003136	26	26	29	26	1195	129.8	8	26	102.8	105.6	101.1	95.9	95.8	98.8	1.0654	0.0914012	0.0181118
Gene003138	30	5	5	4	192	21.2	8.32	5	104.3	102.7	93.5	97.6	102.8	99.1	1.00334	0.00480899	0.932601
Gene003139	12	9	11	9	995	107.6	9.39	9	95.5	101.2	94.5	100	101.8	107	0.943005	-0.0846624	0.118491
Gene003142	7	2	2	2	221	24.4	9.01	2	102.4	120.8	90.9	92.7	99	94.2	1.09864	0.135713	0.351057
Gene003144	16	3	10	3	357	38.4	5.57	3	65.6	94.4	59.6	104.2	128.1	148.1	0.577287	-0.792639	0.032155	Down
[truncated: 2,964 more rows]
