# Supplementary material for: Integrated omic profiling of the medicinal mushroom Inonotus obliquus under submerged conditions
Source: BMC Genomics. 2023 Sep 19;24:554. doi: 10.1186/s12864-023-09656-z (PMC10507853; doi:10.1186/s12864-023-09656-z)
Supplement: Supplementary file 4 — Supplementary Material 4 [file 12864_2023_9656_MOESM4_ESM.xlsx]

## Sheet: Table S12
Table S12 Widely-target metabonomic analysis of metabolites of the Inonotus obliquus CFCC 83414.
Compounds	Class	Q1 (Da)	Q3 (Da)	Molecular Weight (Da)	Formula	Ionization model	SEC1	SEC2	SEC3	FEC1	FEC2	FEC3	mix01	mix02	mix03	Fold_Change	Log2FC	VIP	Type	cpd_ID	kegg_map
Phelligrin A	Flavonoids	379.12	165.02	378.11	C22H18O6	[M+H]+	3853.8	1963.2	2634.5	2630.9	3180.2	1955.8	3463.4	2494.2	3173.6	0.918997	-0.121869	0.197214	--	--	--
Sedoheptulose	Saccharides and Alcohols	209.07	59.01	210.073	C7H14O7	[M-H]-	54135	59911	68178	97912	128250	123290	77105	84124	72297	1.91771	0.939381	1.20533	--	C02076	ko00710,ko01100
Isorhamnetin-3-O-arabinoside	Flavonoids	449.11	317.06	448.1	C21H20O11	[M+H]+	9	9	9	5242.5	17227	12697	10702	9650.2	13063	1302.46	10.347	1.26043	up	--	--
3,4-Dihydroxybenzaldehyde	Phenolic acids	137.02	93.03	138.032	C7H6O3	[M-H]-	4740100	3312300	6811800	4192200	8962600	9985900	5908500	7118800	6324500	1.55681	0.638591	0.658977	--	--	--
Bis(2-ethylhexyl)phthalate	Phenolic acids	251.03	207.04	390.276	C24H38O4	[M-H]-	3737.2	2548.2	4236.5	3390.5	9	9	3856.5	2892.5	3593.1	0.323943	-1.62619	0.896096	--	--	--
Cyclo(Tyr-Ala)	Amino acids and derivatives	235.11	120.08	234.1	C12H14N2O3	[M+H]+	9	9	9	79534	168710	168960	74852	72373	59416	15452	13.9155	1.26561	up	--	--
Cyclo(Tyr-Leu)	Amino acids and derivatives	261.16	120.08	260.152	C15H20N2O2	[M+H]+	9464.2	11484	10064	200650	426440	424020	205590	186160	193960	33.8934	5.08293	1.25415	up	--	--
Quercetin-O-feruloyl-Pentoside	Flavonoids	611.16	303.04	610.148	C30H26O14	[M+H]+	6899	2297.5	2292.2	80344	7444	8100.2	11605	19682	16372	8.34631	3.06114	0.865913	--	--	--
LysoPC 18:4	Lipids	516.3	184.07	515.297	C21H46N3O9P	[M+H]+	757360	1852700	673820	290450	647080	629460	617340	653360	628950	0.477176	-1.06741	0.808192	--	--	--
Methyl 7,10-hexadecadienoate	Lipids	133.01	115.01	266.224	C17H30O2	[M-H]-	4094200	3797600	3980800	1420100	2646000	2430600	2996000	3017700	2960200	0.547201	-0.869857	1.08224	--	--	--
Methyl-(2,4-dihydroxyphenyl)acetate	Phenolic acids	181.05	135.04	182.058	C9H10O4	[M-H]-	20211	17057	13430	88158	203930	188000	84301	80936	81228	9.46956	3.2433	1.22273	up	--	--
PC(oxo-11:0/18:2)	Lipids	702.46	184.07	701.46	C37H68NO9P	[M+H]+	47113	24594	64962	81281	123140	128850	65452	64446	56406	2.43853	1.28601	1.04591	up	--	--
PE(oxo-11:0/16:0)	Lipids	636.41	495.4	635.414	C32H62NO9P	[M+H]+	12030	7960.7	11502	9	3621.6	3525.5	7602	5471.5	7085.9	0.22723	-2.13777	0.771081	--	--	--
PE(16:0/18:3+O3)	Lipids	762.48	184.07	761.481	C39H72NO11P	[M+H]+	39513	44026	51438	35445	50472	51885	32056	38827	41969	1.02093	0.0298832	0.0617412	--	--	--
Caffeoyltartaric acid (Caftaric acid)	Phenolic acids	311.04	179.04	312.048	C13H12O9	[M-H]-	7678.1	6922.4	6368.2	6255.8	13475	14151	10716	8285.3	8749	1.61583	0.692273	0.775872	--	--	--
5,7,4'-Trihydroxy-8-C-β-D-glucopyranosylflavone	Flavonoids	433.11	283.06	432.105	C21H20O10	[M+H]+	105140	434030	104620	29318	150720	4783.2	136670	112360	118940	0.287083	-1.80046	0.811475	--	--	--
Quercetin-3-O-methyl ether	Flavonoids	315.05	271.02	316.058	C16H12O7	[M-H]-	20237	9481	17826	11144	18814	15161	18842	15992	14719	0.948995	-0.0755282	0.0721202	--	C04443	ko00944
Gallocatechin-catechin-catechin	Flavonoids	883.21	883.21	884.216	C45H40O19	[M+H]+	208390	268500	262490	9	9	9	106250	116220	156570	3.65171e-05	-14.7411	1.2669	down	--	--
5,7,4'-trihydroxy-6-methoxyflavone-8-C-β-D-glucoside	Flavonoids	463.13	343.09	462.116	C22H22O11	[M+H]+	11626	18477	24125	35962	29694	42719	15812	29524	17629	1.99851	0.998922	1.07303	--	--	--
L-Asparagine	Amino acids and derivatives	133.06	74	132.054	C4H8N2O3	[M+H]+	12777000	13163000	10394000	4923500	2852300	2962000	7042800	6852500	7693900	0.29553	-1.75862	1.21184	down	C00152	ko00250,ko00460,ko00970,ko01100,ko01110,ko01230
Hydrocinnamic acid	Phenolic acids	149.06	105	150.068	C9H10O2	[M-H]-	48364	44142	37080	17966	31496	30736	29652	34297	33582	0.618879	-0.692272	0.999495	--	C05629	ko00360,ko01100
Vanillic acid	Phenolic acids	167.03	108	168.042	C8H8O4	[M-H]-	9	9	9	27099	64314	44435	29712	30800	29517	5031.41	12.2967	1.26467	up	C06672	--
Hesperidin	Flavonoids	609.18	301.09	610.19	C28H34O15	[M-H]-	1059.3	528.13	269.18	67879	267.14	794.5	11404	9818.5	7961.6	37.1325	5.21461	0.507762	--	C09755	--
Apigenin-8-C-Glucoside (Vitexin)	Flavonoids	431.1	311	432.106	C21H20O10	[M-H]-	79692	385250	84061	20839	151770	9	95330	112910	121430	0.314421	-1.66923	0.688784	--	C01460	ko00941,ko00944
Quercetin-3-O-β-D-Galactoside (Hyperin)	Flavonoids	463.09	300	464.095	C21H20O12	[M-H]-	8721.2	6349	5353.8	131090	11097	6767.6	11133	14467	9029.5	7.29312	2.86654	0.670852	--	C10073	--
Myristic Acid	Lipids	227.2	227.2	228.209	C14H28O2	[M-H]-	16875000	13789000	11160000	12908000	14736000	14959000	23934000	23002000	22859000	1.01863	0.026624	0.135038	--	C06424	ko00061,ko01100
Choline alfoscerate	Lipids	258.11	104.11	257.103	C8H20NO6P	[M+H]+	3170700	2827700	2736500	2518000	1298300	1317100	2068600	2059900	2156000	0.587688	-0.766877	1.0065	--	C00670	ko00564,ko00565
LysoPC 18:0	Lipids	524.37	184.07	523.364	C26H54NO7P	[M+H]+	7730300	11999000	7278800	9944600	12034000	11709000	11061000	10568000	10394000	1.24731	0.318825	0.749406	--	--	--
Nicotinamide	Vitamin	123.06	79.9	122.048	C6H6N2O	[M+H]+	6386700	3931800	4681400	2712100	5806100	5331800	5239300	5278300	5248700	0.923339	-0.115067	0.261478	--	C00153	ko00760,ko01100
3-Hydroxy-3-methyl butyric acid	Organic acids	117.06	59	118.063	C5H10O3	[M-H]-	71628	71397	70069	269560	626110	580140	284330	286490	307980	6.92563	2.79195	1.21724	up	--	--
2-Furanoic acid	Organic acids	111.01	67	112.016	C5H4O3	[M-H]-	582940	563970	620050	333170	814750	725530	599210	584960	611810	1.06027	0.0844281	0.0285454	--	C01546	ko01100
p-Hydroxyphenyl acetic acid	Phenolic acids	151.04	106.9	152.047	C8H8O3	[M-H]-	21929	21142	21821	110230	203590	160930	86070	88095	93238	7.316	2.87106	1.2452	up	C00642	ko00350,ko00360,ko01100
Succinic acid	Organic acids	117.02	73	118.027	C4H6O4	[M-H]-	6428200	5759700	6431000	3873800	7215600	6478100	6123600	6325700	6366700	0.94353	-0.0838589	0.293991	--	C00042	ko00020,ko00190,ko00250,ko00310,ko00350,ko00360,ko00620,ko00630,ko00640,ko00650,ko00760,ko00920,ko01100,ko01110,ko01200
L-Homocitrulline	Amino acids and derivatives	190.12	127	189.111	C7H15N3O3	[M+H]+	281190	291190	287770	4498700	3824700	4165000	2390100	2248100	2316700	14.5189	3.85986	1.26707	up	C02427	--
Adipic Acid	Organic acids	145.05	101	146.058	C6H10O4	[M-H]-	197440	168870	204030	285420	752180	683660	344520	371690	388200	3.01795	1.59357	1.07841	up	C06104	ko01100
Ribitol*	Saccharides and Alcohols	151.06	71	152.068	C5H12O5	[M-H]-	1049400	1164400	1243300	5063000	7641400	7144600	3636000	3524400	3536200	5.74152	2.52143	1.25242	up	C00474	ko00040,ko00740,ko01100
D-Sorbitol*	Saccharides and Alcohols	181.07	71	182.079	C6H14O6	[M-H]-	1877700	2236300	2154500	6841700	10427000	9924100	4772200	5022400	5201500	4.33801	2.11703	1.24445	up	C00794	ko00051,ko00052,ko01100,ko02010
Trans-4-Hydroxy-L-proline	Amino acids and derivatives	132.07	86	131.058	C5H9NO3	[M+H]+	6378200	6138800	4324100	14576000	28513000	27113000	15716000	16083000	17094000	4.16849	2.05953	1.19205	up	C01157	ko00330,ko01100,ko02010
L-AsparticAcid	Amino acids and derivatives	132.03	88	133.038	C4H7NO4	[M-H]-	7325700	8155900	7178000	5019700	4492500	5011500	6342000	6172100	6126700	0.640951	-0.641713	1.22726	--	C00049	ko00220,ko00250,ko00260,ko00261,ko00270,ko00300,ko00340,ko00410,ko00460,ko00710,ko00760,ko00770,ko00970,ko01100,ko01110,ko01200,ko01210,ko01230,ko02010
L-Leucine*	Amino acids and derivatives	132.1	86.2	131.095	C6H13NO2	[M+H]+	1631400	1646800	1956100	2805700	3877900	4183600	2810100	2966400	2950700	2.07615	1.05391	1.1877	up	C00123	ko00280,ko00290,ko00966,ko00970,ko01100,ko01110,ko01210,ko01230,ko02010
L-(-)-Threonine	Amino acids and derivatives	120.07	74	119.058	C4H9NO3	[M+H]+	8146700	8060500	8181900	25386000	15595000	17463000	10554000	11958000	11184000	2.39632	1.26082	1.1992	up	C00188	ko00260,ko00261,ko00290,ko00860,ko00970,ko01100,ko01110,ko01230,ko02010
Riboflavin	Vitamin	377.15	243	376.138	C17H20N4O6	[M+H]+	416550	484100	452220	1067500	2119300	2141900	1041300	1089000	1134200	3.93881	1.97776	1.19575	up	C00255	ko00740,ko01100,ko01110,ko02010
2-Aminoethanesulfonic acid	Organic acids	124.01	80	125.015	C2H7NO3S	[M-H]-	60093	67061	69343	69203	87161	95746	86768	74956	75312	1.28302	0.359546	0.96226	--	C00245	ko00430,ko00920,ko01100,ko02010
Anchoic Acid	Organic acids	187.1	125	188.105	C9H16O4	[M-H]-	15171000	7943000	13970000	2586800	4980500	4997000	7745000	8807200	9128400	0.338806	-1.56147	1.11572	down	C08261	--
SubericAcid	Organic acids	173.08	111	174.089	C8H14O4	[M-H]-	159800	106370	155160	79575	163190	189540	125370	135610	162420	1.02605	0.0370989	0.0528084	--	C08278	--
Uridine	Nucleotides and derivatives	243.06	110	244.07	C9H12N2O6	[M-H]-	3641100	3649400	4049500	1588800	1835200	1746900	2087800	2683200	2435700	0.455988	-1.13293	1.25516	down	C00299	ko00240,ko01100,ko02010
L-(-)-Tyrosine	Amino acids and derivatives	182.08	136.1	181.074	C9H11NO3	[M+H]+	908000	834320	1024600	1452400	1616700	1855900	1444400	1246100	1312900	1.77996	0.831843	1.20842	--	C00082	ko00130,ko00261,ko00350,ko00360,ko00400,ko00460,ko00730,ko00940,ko00950,ko00965,ko00966,ko00970,ko01100,ko01110,ko01210,ko01230
Thymine	Nucleotides and derivatives	127.05	110	126.043	C5H6N2O2	[M+H]+	299590	224010	216540	78740	201260	170680	178450	171060	177980	0.608912	-0.715695	0.861784	--	C00178	ko00240,ko01100
L-Histidine	Amino acids and derivatives	156.08	110	155.069	C6H9N3O2	[M+H]+	2185300	2304100	2227100	6494900	6848000	6846800	4329900	4594100	4503700	3.00599	1.58784	1.26669	up	C00135	ko00340,ko00410,ko00970,ko01100,ko01110,ko01230,ko02010
Cytosine	Nucleotides and derivatives	112.05	95	111.043	C4H5N3O	[M+H]+	1496000	1233600	1295500	996090	1471800	1390000	1513900	1533400	1591900	0.958458	-0.0612126	0.256957	--	C00380	ko00240,ko01100
L-Valine	Amino acids and derivatives	118.09	72.1	117.079	C5H11NO2	[M+H]+	6487600	6726900	7370200	13188000	17986000	19351000	11872000	13139000	12590000	2.45449	1.29542	1.22253	up	C00183	ko00280,ko00290,ko00460,ko00770,ko00966,ko00970,ko01100,ko01110,ko01210,ko01230,ko02010
L-Isoleucine*	Amino acids and derivatives	132.1	86	131.095	C6H13NO2	[M+H]+	712370	698250	489710	1335100	1998100	1970900	1430600	1462000	1427400	2.79115	1.48086	1.19361	up	C00407	ko00280,ko00290,ko00460,ko00960,ko00966,ko00970,ko01100,ko01110,ko01210,ko01230,ko02010
L-(+)-Arginine	Amino acids and derivatives	175.12	116	174.112	C6H14N4O2	[M+H]+	2982600	3010300	2907300	3211200	3141300	2969800	3198300	3359600	3195800	1.04743	0.0668482	0.839018	--	C00062	ko00220,ko00261,ko00330,ko00472,ko00970,ko00998,ko01100,ko01110,ko01230,ko02010
L-PyroglutamicAcid	Amino acids and derivatives	128.04	82.03	129.043	C5H7NO3	[M-H]-	224080	236550	201590	112830	274670	231000	169560	179660	186210	0.93398	-0.098537	0.301616	--	C01879	ko00480,ko01100
D-(+)-TrehaloseAnhydrous*	Saccharides and Alcohols	341.11	119	342.116	C12H22O11	[M-H]-	275080	270970	294530	227580	204980	179640	215460	218580	266400	0.728307	-0.457382	1.15647	--	C01083	ko00500,ko01100,ko01110,ko02010
L-(-)-Malic acid	Organic acids	133.01	71	134.022	C4H6O5	[M-H]-	1220300	1119700	1164100	445560	794570	731590	927430	872060	887100	0.562689	-0.829589	1.08837	--	C00497	ko00650,ko01100
Quinic Acid	Organic acids	191.06	85	192.063	C7H12O6	[M-H]-	8365000	9635300	9679200	14025000	15259000	15215000	10595000	11304000	12222000	1.60765	0.684955	1.23834	--	C00296	ko00400,ko01100
Citric Acid	Organic acids	191.02	111.01	192.027	C6H8O7	[M-H]-	13586000	15371000	15973000	20047000	30055000	30605000	17216000	18985000	19724000	1.79628	0.845015	1.1301	--	C00158	ko00020,ko00250,ko00630,ko01100,ko01110,ko01200,ko01210,ko01230
L-Tryptophan	Amino acids and derivatives	203.08	116.05	204.09	C11H12N2O2	[M-H]-	4149500	4317900	4643800	6300300	11313000	11086000	6968900	6922700	7306800	2.18891	1.13022	1.1255	up	C00078	ko00260,ko00380,ko00400,ko00901,ko00966,ko00970,ko01100,ko01110,ko01210,ko01230
LysoPE 18:1	Lipids	480.31	339.29	479.301	C23H46NO7P	[M+H]+	196990	339320	181590	572450	634340	628200	499600	522510	482070	2.55605	1.35392	1.17764	up	--	--
(S)-(-)-2-Hydroxyisocaproic acid	Organic acids	131.07	85	132.079	C6H12O3	[M-H]-	129600	117850	116050	792480	1988700	1977600	767650	786890	866340	13.0916	3.71056	1.22966	up	--	--
D-Xylonic acid	Organic acids	165.04	75	166.048	C5H10O6	[M-H]-	11980000	12590000	12053000	1290900	1146600	1154500	7420000	7264400	7800900	0.0980804	-3.34989	1.26633	down	C00502	ko00040,ko01100
Catechin gallate	Flavonoids	441.08	169	442.09	C22H18O10	[M-H]-	6390.8	5271.7	4891.8	43659	1498	3635.3	4543.9	7971.6	4546.6	2.94741	1.55945	0.0800913	--	--	--
Pentadecanoic Acid	Lipids	241.22	241.22	242.225	C15H30O2	[M-H]-	465210	330700	491000	347220	326960	335910	402360	399350	434570	0.784896	-0.349427	0.860502	--	--	--
Palmitoleic Acid	Lipids	253.22	235.19	254.225	C16H30O2	[M-H]-	44745	37045	30670	40387	45240	47131	49382	44062	44398	1.18049	0.239387	0.744325	--	C08362	ko00061
γ-Linolenic Acid	Lipids	277.22	277.22	278.225	C18H30O2	[M-H]-	4493400	5144000	3504400	332900	359680	322940	3225500	3057800	3042700	0.077274	-3.69387	1.2626	down	C06426	ko00591,ko01040,ko01100
α-Linolenic Acid	Lipids	277.22	277.22	278.225	C18H30O2	[M-H]-	37727000	40122000	30450000	3147700	2991000	2947000	28231000	27834000	26300000	0.0838946	-3.57528	1.26462	down	C06427	ko00592,ko01040,ko01100,ko01110
Fumaric acid	Organic acids	115	71	116.011	C4H4O4	[M-H]-	731650	619590	767960	215220	135050	182300	387730	337310	392560	0.251307	-1.99248	1.23715	down	C00122	ko00020,ko00190,ko00220,ko00250,ko00350,ko00360,ko00620,ko00650,ko00760,ko01100,ko01110,ko01200
Cis-10-Heptadecenoic Acid	Lipids	267.23	267.23	268.24	C17H32O2	[M-H]-	202180	75290	103200	289880	226190	303210	254320	258510	204810	2.15221	1.10582	1.01954	up	--	--
Elaidic Acid	Lipids	281.25	281.25	282.256	C18H34O2	[M-H]-	3474300	1766600	2591000	1533900	2221600	1497100	3159300	3342200	2417200	0.670667	-0.576331	0.816899	--	--	--
Citraconic acid	Organic acids	129.02	85	130.027	C5H6O4	[M-H]-	114170	86965	84347	9	59771	51906	73727	74684	75990	0.391219	-1.35395	0.645429	--	C02226	ko00290,ko00660,ko01100,ko01210
3-Aminosalicylic acid	Phenolic acids	152.04	108	153.043	C7H7NO3	[M-H]-	41623	54613	64234	65691	120140	168490	64119	62321	59500	2.20802	1.14275	0.986441	--	--	--
Vanillin	Phenolic acids	151.04	136	152.047	C8H8O3	[M-H]-	178670	149030	74405	94664	180720	135480	104060	101890	102060	1.02178	0.0310887	0.0870884	--	C00755	ko00999,ko01100,ko01110
3-(4-Hydroxyphenyl)-propionic acid	Phenolic acids	165.06	119	166.063	C9H10O3	[M-H]-	22319	11694	29878	255810	620690	544120	217950	232620	228500	22.2351	4.47476	1.22719	up	C01744	--
2-Methylsuccinic acid	Organic acids	131.03	87	132.042	C5H8O4	[M-H]-	261070	232010	254680	336500	821740	746140	429920	433240	420810	2.54678	1.34867	1.05545	up	--	--
Dodecanedioic aicd	Organic acids	229.14	211	230.152	C12H22O4	[M-H]-	1783.4	2709.2	1799.4	9	9	9	1025.3	1344	1455.4	0.00429116	-7.86442	1.2651	down	C02678	--
Benzoylformic acid	Organic acids	149.02	77	150.032	C8H6O3	[M-H]-	33590	31091	30689	60584	225170	209200	93919	104380	106580	5.18983	2.37569	1.09942	up	C02137	ko00360,ko01100
N-Acetyl-L-tyrosine	Amino acids and derivatives	224.09	136	223.084	C11H13NO4	[M+H]+	46558	50092	37075	155220	327030	292990	171110	153240	180250	5.79727	2.53537	1.21588	up	--	--
4-Guanidinobutyric acid	Organic acids	146.09	87	145.085	C5H11N3O2	[M+H]+	203330	211890	217310	442460	675090	668820	448570	426320	443300	2.82417	1.49783	1.22216	up	C01035	ko00330,ko01100
5-Methylcytosine	Nucleotides and derivatives	126.07	109	125.059	C5H7N3O	[M+H]+	19189	16824	18422	12210	23416	21737	15764	13776	17953	1.05379	0.0755859	0.0387032	--	C02376	ko00240,ko01100
3-Hydroxybutyrate	Organic acids	103.04	59.1	104.047	C4H8O3	[M-H]-	298490	296690	285670	532730	1084200	1037000	568640	604150	624840	3.01292	1.59116	1.16062	up	--	--
S-(methyl)glutathione	Amino acids and derivatives	322.11	130	321.099	C11H19N3O6S	[M+H]+	573730	538140	561610	31780	50245	47939	206800	223340	227030	0.0776609	-3.68667	1.25975	down	C11347	--
Guanosine 3',5'-cyclic monophosphate	Nucleotides and derivatives	344.04	150	345.047	C10H12N5O7P	[M-H]-	191560	150030	144210	375720	822210	840180	461200	498170	506210	4.19537	2.0688	1.17226	up	C00942	ko00230,ko01100
4-Hydroxybenzaldehyde	Phenolic acids	121.03	92	122.037	C7H6O2	[M-H]-	1375300	1144400	1320900	989770	2343700	2159300	1539700	1504000	1567200	1.43019	0.516202	0.582537	--	C00633	ko01100
Asp-phe	Amino acids and derivatives	281.11	166	280.106	C13H16N2O5	[M+H]+	63516	60288	63844	47621	97441	86754	68559	57489	61321	1.23538	0.304951	0.439297	--	--	--
2-Hydroxy-2-methylbutyric acid	Organic acids	117.06	71	118.063	C5H10O3	[M-H]-	9	9	9	10624	22822	18785	8928.4	8362.7	8708.3	1934.48	10.9177	1.26471	up	--	--
Xanthosine	Nucleotides and derivatives	283.07	151	284.076	C10H12N4O6	[M-H]-	273780	322100	318840	2655300	3511400	2960200	2423500	2361100	2303900	9.97781	3.31872	1.26301	up	C01762	ko00230,ko00232,ko01100,ko01110,ko02010
β-Nicotinamide mononucleotide	Nucleotides and derivatives	335.06	123	334.057	C11H15N2O8P	[M+H]+	995080	1056200	1177600	2307500	1751700	2052400	1177900	1190500	1452900	1.89279	0.920516	1.22	--	C00455	ko00760,ko01100
Phenylacetyl-L-glutamine	Amino acids and derivatives	263.1	145	264.111	C13H16N2O4	[M-H]-	5559.9	3012.1	6055	6865.3	15406	9076.2	8633.6	9735.4	11666	2.14313	1.09972	0.94892	--	C04148	ko00360
N-Glycyl-L-leucine	Amino acids and derivatives	189.12	86	188.116	C8H16N2O3	[M+H]+	1619800	1799900	1580300	4623600	8698100	9632200	5514800	5283500	5435800	4.59078	2.19874	1.20964	up	C02155	--
4-Hydroxybenzoic acid	Phenolic acids	137.02	93	138.032	C7H6O3	[M-H]-	9814400	9135300	9926400	7506500	19191000	16881000	12222000	12699000	12393000	1.50915	0.593741	0.622496	--	C00156	ko00130,ko00790,ko01100,ko01110
Undecylic Acid	Lipids	185.15	185.16	186.162	C11H22O2	[M-H]-	321690	407550	314170	387900	441660	398420	402010	389470	346390	1.17689	0.234981	0.858365	--	--	--
Pinocembrin(Dihydrochrysin)	Flavonoids	255.07	151	256.074	C15H12O4	[M-H]-	15542	14892	15375	15688	15583	12454	12543	15113	14963	0.954507	-0.0671727	0.422396	--	C09827	ko00941
3-Methyl-2-Oxobutanoic acid	Organic acids	115.04	71	116.047	C5H8O3	[M-H]-	232910	219620	248150	192900	369330	297380	230410	251620	238910	1.22682	0.294927	0.503868	--	C00141	ko00280,ko00290,ko00770,ko00966,ko01100,ko01110,ko01210,ko01230
1-Methyladenine	Nucleotides and derivatives	150.08	133	149.07	C6H7N5	[M+H]+	68394	65740	59894	20164	35037	39232	38631	42312	49368	0.486698	-1.0389	1.10949	down	C02216	--
Sodium Valproate	Organic acids	143.11	143.11	166.097	C8H15NaO2	[M-Na]-	4832800	3450300	4329400	2433900	3692400	3917700	3908400	4051400	3847200	0.796353	-0.32852	0.709472	--	--	--
2-Deoxyribose 5-phosphate	Nucleotides and derivatives	212.01	97	234.998	C5H9NaO7P	[M-Na]-	6987.6	7603.7	5634.3	5654.8	7549.3	8950.1	7470	8597.8	6895.4	1.09535	0.131398	0.313906	--	--	--
D-Glucose 6-phosphate	Saccharides and Alcohols	259.02	97	260.03	C6H13O9P	[M-H]-	6925200	6642400	6629200	5672600	5706900	5300100	5366000	5906600	5931800	0.825854	-0.276042	1.22438	--	C00092	ko00500,ko00562,ko00998,ko01100
3'-Aenylic acid	Nucleotides and derivatives	346.06	210.9	347.063	C10H14N5O7P	[M-H]-	354510	337330	291390	455200	507130	459890	375810	394410	410690	1.44648	0.532544	1.18341	--	C01367	ko00230,ko01100
Cyclic AMP	Nucleotides and derivatives	328.05	134.2	329.053	C10H12N5O6P	[M-H]-	323000	324280	296500	294450	497510	539720	384910	411190	401600	1.41101	0.496725	0.798507	--	C00575	ko00230,ko01100
D-Serine	Amino acids and derivatives	104.04	74.02	105.043	C3H7NO3	[M-H]-	55121	44776	57550	71815	115420	118840	77120	75963	82573	1.94399	0.959019	1.10395	--	C00740	ko00260,ko01100,ko01502
Prunetin	Flavonoids	283.06	268	284.068	C16H12O5	[M-H]-	4346.9	7447.9	4759.8	21257	20248	14488	13780	11693	12907	3.38232	1.75801	1.20358	up	C10521	ko00943
L-2-chlorophenylalanine	Amino acids and derivatives	200.05	154.04	199.04	C9H10ClNO2	[M+H]+	2219200	2416100	2339100	2572200	2557700	2343400	2434800	2386700	2319100	1.07153	0.0996763	0.838912	--	--	--
5-Hydroxyhexanoic acid	Organic acids	131.07	85	132.079	C6H12O3	[M-H]-	51582	55524	75327	43899	106900	102150	77071	73264	69021	1.38653	0.47148	0.500066	--	--	--
(R)-Pantetheine	Saccharides and Alcohols	277.12	146	278.13	C11H22N2O4S	[M-H]-	15520	21278	12883	37319	83495	74438	36138	35378	41409	3.93011	1.97457	1.16153	up	C00831	ko00332,ko00770
O-Acetylserine	Amino acids and derivatives	148.06	88	147.053	C5H9NO4	[M+H]+	490660	434980	424640	436990	588800	623300	503260	538380	545460	1.22129	0.288412	0.787665	--	C00979	ko00270,ko00908,ko00920,ko00998,ko01100,ko01110,ko01200,ko01230,ko04122
9-(β-D-Arabinofuranosyl)hypoxanthine	Nucleotides and derivatives	267.07	135	268.081	C10H12N4O5	[M-H]-	8506900	8625600	9395100	31657000	43886000	39019000	29455000	31520000	33465000	4.3186	2.11056	1.25498	up	--	--
Anthranilic Acid	Phenolic acids	138.05	92.1	137.048	C7H7NO2	[M+H]+	134740	113130	143860	103010	174240	171340	140870	129480	123850	1.14515	0.195538	0.362218	--	C00108	ko00380,ko00400,ko00998,ko01058,ko01100,ko01110,ko01230
Galactinol*	Saccharides and Alcohols	341.11	179	342.116	C12H22O11	[M-H]-	8713200	8031600	8968200	4817200	5576200	5185200	7253700	7107800	6709800	0.605865	-0.722932	1.242	--	--	--
Mannitol*	Saccharides and Alcohols	181.07	101.02	182.079	C6H14O6	[M-H]-	849410	885090	903520	2638100	4128100	4026100	2003000	2101900	2024200	4.09106	2.03247	1.24027	up	C00392	ko00051,ko01100,ko02010
Oxaloacetic acid	Organic acids	131	59.2	132.006	C4H4O5	[M-H]-	109380	103260	113880	84746	118120	131240	110490	110390	112020	1.02323	0.0331345	0.0355821	--	C00036	ko00010,ko00020,ko00250,ko00620,ko00630,ko00710,ko01100,ko01110,ko01200,ko01210,ko01230
3-O-Acetylpinobanksin	Flavonoids	313.07	253	314.079	C17H14O6	[M-H]-	60226	59387	58931	5549.1	13326	10900	36180	40616	33510	0.166766	-2.5841	1.22002	down	C16418	ko00941
D-Galacturonic acid(Gal A)	Organic acids	193.04	72.8	194.033	C6H10O7	[M-H]-	401330	372760	351530	878990	713440	713120	583170	528040	596900	2.04825	1.03439	1.23539	up	C00333	ko00040,ko00053,ko00520,ko01100,ko02010
Trans-4-Hydroxycinnamic Acid Methyl Ester	Phenolic acids	177.06	145	178.063	C10H10O3	[M-H]-	1261.1	1806.6	1695.4	9777.2	1159.2	1626.7	2197.1	3005.1	2843	2.63759	1.39922	0.465048	--	--	--
Tiliroside	Flavonoids	593.13	285	594.137	C30H26O13	[M-H]-	2594.2	26333	713.08	50153	1264.8	9	13381	14625	14321	1.73503	0.794961	0.340366	--	C17140	--
Melibiose*	Saccharides and Alcohols	341.11	113	342.116	C12H22O11	[M-H]-	582860	621250	539920	419380	458890	403560	510170	511270	527700	0.734982	-0.44422	1.19562	--	C05402	ko00052,ko01100,ko02010
4-Aminobenzoic acid	Phenolic acids	138.06	120	137.048	C7H7NO2	[M+H]+	33237	36832	30735	261030	536850	498460	229410	221920	202700	12.86	3.68482	1.24547	up	C00568	ko00790,ko01100
D-Pantothenic Acid	Vitamin	220.12	202.1	219.111	C9H17NO5	[M+H]+	20735000	20956000	21646000	4960900	8410000	8086100	14848000	14974000	15280000	0.338775	-1.5616	1.21187	down	C00864	ko00410,ko00770,ko01100,ko01110
Nicotianamine	Amino acids and derivatives	304.15	185.09	303.143	C12H21N3O6	[M+H]+	55732	70664	58487	231070	282400	334210	204990	189530	198510	4.58495	2.19691	1.25195	up	--	--
L-theanine	Amino acids and derivatives	175.11	84	174.1	C7H14N2O3	[M+H]+	235870	344710	370000	966100	195320	195420	341890	322810	319880	1.42738	0.513371	0.0835762	--	C01047	--
D-(-)-Arabinose	Saccharides and Alcohols	149.05	59.01	150.053	C5H10O5	[M-H]-	117300	117470	136110	206020	316290	295680	205130	180300	205130	2.20554	1.14113	1.1902	up	--	--
Cis-4-Hydroxy-D-proline	Amino acids and derivatives	132.07	73	131.058	C5H9NO3	[M+H]+	25846000	24439000	25371000	24927000	35439000	34740000	28583000	29716000	30656000	1.25708	0.330082	0.864722	--	C03440	ko00330,ko01100
Panose	Saccharides and Alcohols	503.16	179	504.169	C18H32O16	[M-H]-	15632	16013	16891	10578	11885	10430	13425	14675	14164	0.677703	-0.561275	1.23368	--	C00713	--
Maltotetraose	Saccharides and Alcohols	665.21	161	666.222	C24H42O21	[M-H]-	9304.7	8875.9	7609.6	4303	5426.8	6151.2	10029	6683.8	10158	0.615777	-0.699521	1.13771	--	C02052	--
Luteolin-6-C-glucoside (Isoorientin)	Flavonoids	447.09	357.1	448.101	C21H20O11	[M-H]-	9350.4	7868.2	4171.3	13903	7882.1	6260.9	6578.4	8632.5	6900.4	1.31118	0.390865	0.453006	--	C01821	--
Cordycepin	Nucleotides and derivatives	252.11	69	251.102	C10H13N5O3	[M+H]+	14927	13142	14803	9	9	9	14118	15725	13589	0.000629782	-10.6329	1.26745	down	C08431	--
Phlorizin	Flavonoids	435.13	166.7	436.137	C21H24O10	[M-H]-	5383.7	5514.1	2147.5	86022	7405.6	4848.1	16712	14571	14234	7.53342	2.9133	0.710508	--	C01604	ko00941,ko01110
Phosphoenolpyruvic acid	Organic acids	166.98	78.7	205.938	C3H4KO6P	[M-K]-	144880	196090	179450	118380	55374	72905	100650	115260	113530	0.473961	-1.07716	1.07593	down	--	--
Kaempferol-3-O-glucoside (Astragalin)	Flavonoids	449.11	287.06	448.101	C21H20O11	[M+H]+	6489	4704.7	4279.2	80777	9610.5	9	21587	19695	22541	5.84225	2.54652	0.23468	--	C12249	ko00944,ko01110
Caffeic acid	Phenolic acids	179.03	135.05	180.042	C9H8O4	[M-H]-	9	9	9	41952	103760	77367	53769	42250	46555	8262.19	13.0123	1.26475	up	C01197	ko00940,ko01100,ko01110
Cinnamic acid	Phenolic acids	147.05	77.01	148.052	C9H8O2	[M-H]-	35852	29729	32484	7101	14688	11510	21629	19596	22364	0.33956	-1.55826	1.18355	down	C00423	ko00130,ko00360,ko00940,ko00999,ko01100,ko01110
Tyrosol	Phenolic acids	137.06	119.05	138.068	C8H10O2	[M-H]-	3178.2	1438.9	3161.4	10515	21524	16830	12634	14078	8404.5	6.28257	2.65136	1.18669	up	C06044	ko00350,ko01100
Trehalose 6-phosphate	Saccharides and Alcohols	421.08	241.1	422.083	C12H23O14P	[M-H]-	50438	46883	44355	24471	85701	78050	48193	66596	59266	1.32854	0.40984	0.225006	--	C00689	ko00500,ko01100
N-Acetyl-D-galactosamine	Saccharides and Alcohols	222.1	84.05	221.09	C8H15NO6	[M+H]+	88110	62023	90272	226410	310550	245950	208840	168460	176340	3.25663	1.70338	1.22242	up	--	--
11-Octadecanoic acid(Vaccenic acid)	Lipids	281.25	281.25	282.256	C18H34O2	[M-H]-	19299000	12233000	16099000	14519000	15143000	15313000	16553000	17275000	17759000	0.944238	-0.0827776	0.206812	--	--	--
N-Methyl-4-aminobutyric acid	Organic acids	118.09	87.05	117.07	C5H11NO2	[M+H]+	4134.9	7329.8	6141.7	9	9	9	4952.2	4151.4	7601.2	0.00153353	-9.34892	1.26458	down	C15987	ko00760,ko01100
1-Aminocyclopropane-1-carboxylic acid	Amino acids and derivatives	102.05	56.05	101.048	C4H7NO2	[M+H]+	3124900	2937700	2992900	1955100	1381000	1465400	2021000	2142300	2134600	0.53023	-0.915309	1.20089	--	C01234	ko00270,ko01100,ko01110
Oxidized Glutathione	Amino acids and derivatives	611.14	306.08	612.152	C20H32N6O12S2	[M-H]-	834330	928690	960160	645560	462400	445010	617960	675740	656960	0.570278	-0.810262	1.15908	--	--	--
D-Glucose	Saccharides and Alcohols	179.06	59.01	180.063	C6H12O6	[M-H]-	5325700	4990100	5465200	5573700	6825800	7284400	5987300	6316000	6307400	1.24732	0.318827	0.995307	--	C00031	ko00010,ko00030,ko00052,ko00500,ko00520,ko00901,ko01100,ko01110,ko02010,ko04933
DL-Alanyl-DL-phenylalanine	Amino acids and derivatives	237.12	120.09	236.116	C12H16N2O3	[M+H]+	311380	312600	321510	525350	1065700	983200	599210	618060	592890	2.72266	1.44502	1.14686	up	--	--
Alanylleucine	Amino acids and derivatives	203.14	86.1	202.132	C9H18N2O3	[M+H]+	9	9	9	125260	317930	311930	125350	133880	127980	27967.4	14.7715	1.265	up	--	--
Isomaltulose*	Saccharides and Alcohols	341.11	89.02	342.116	C12H22O11	[M-H]-	424440	337270	338780	434810	246540	222920	283090	350320	338630	0.821698	-0.283321	0.603671	--	--	--
Turanose	Saccharides and Alcohols	365.11	203.05	364.078	C12H21O11Na	[M+H]+	677480	683120	705090	487770	418550	430980	648760	711480	757350	0.647387	-0.627301	1.23585	--	--	--
Glycylphenylalanine	Amino acids and derivatives	223.11	120.09	222.1	C11H14N2O3	[M+H]+	400880	438390	432090	1374400	2981900	2779800	1349000	1497300	1405100	5.61297	2.48876	1.21463	up	--	--
MAG(18:2)isomer1	Lipids	355.28	147.2	354.277	C21H38O4	[M+H]+	30480	29370	34129	3833.3	1922.2	9	20853	17056	19493	0.0613382	-4.02707	0.960618	--	--	--
MAG(18:1)isomer2	Lipids	357.3	265.4	356.293	C21H40O4	[M+H]+	57368	62799	36779	11756	3850.2	9	25026	27740	32446	0.0994941	-3.32925	0.881505	--	--	--
Nicotinic acid adenine dinucleotide	Nucleotides and derivatives	664.12	136.2	663.109	C21H27N7O14P2	[M+H]+	7188300	7542900	8113700	4918600	5188500	6049900	6838700	6723000	6350100	0.707248	-0.499713	1.16631	--	C00003	ko00190,ko00730,ko00760,ko01100
LysoPC 18:3	Lipids	518.32	184.07	517.317	C26H48NO7P	[M+H]+	33286000	47732000	32790000	2829100	4372400	3999700	33569000	32338000	32397000	0.0984219	-3.34488	1.25149	down	--	--
LysoPC 16:0	Lipids	496.34	184.07	495.332	C24H50NO7P	[M+H]+	17675000	22705000	17029000	17698000	25346000	22897000	20676000	20915000	19294000	1.14862	0.199899	0.555438	--	--	--
LysoPE 18:1(2n isomer)	Lipids	480.31	339.29	479.301	C23H46NO7P	[M+H]+	830080	1349600	729050	3020900	3667100	3540600	1834400	1716900	1639000	3.51652	1.81415	1.21447	up	--	--
LysoPC 16:2(2n isomer)	Lipids	492.31	184.07	491.301	C24H46NO7P	[M+H]+	13807000	27658000	12920000	8115900	16926000	15545000	12651000	13098000	13238000	0.746288	-0.422195	0.480001	--	--	--
LysoPE 14:0	Lipids	426.26	285.24	425.254	C19H40NO7P	[M+H]+	38482	28570	37766	125210	189970	185610	93410	100200	91524	4.77771	2.25632	1.23757	up	--	--
LysoPC 18:3(2n isomer)	Lipids	518.32	184.07	517.317	C26H48NO7P	[M+H]+	703750	1591300	651880	43067	101470	94594	437170	432750	447530	0.0811458	-3.62334	1.20577	down	--	--
LysoPE 18:2(2n isomer)	Lipids	478.29	337.27	477.286	C23H44NO7P	[M+H]+	10450000	11873000	9636100	10043000	11150000	11473000	9387000	9206600	9136700	1.02212	0.031563	0.211317	--	--	--
LysoPE 16:0	Lipids	454.29	313.27	453.286	C21H44NO7P	[M+H]+	5681400	3119700	4726400	8277100	9264800	9253600	6726000	6918500	6824500	1.98082	0.986095	1.12207	--	--	--
LysoPE 18:0(2n isomer)	Lipids	482.32	341.31	481.317	C23H48NO7P	[M+H]+	202440	331280	163310	702940	883310	824280	430360	400230	403990	3.45829	1.79006	1.20027	up	--	--
LysoPE 18:2	Lipids	478.29	337.27	477.286	C23H44NO7P	[M+H]+	1691500	2032500	1610500	1656600	1760100	1869100	1727100	1721100	1851300	0.990871	-0.0132312	0.0306088	--	--	--
Punicic acid	Lipids	279.23	95.1	278.225	C18H30O2	[M+H]+	39240000	25095000	35775000	7738800	10037000	10299000	23547000	23583000	21647000	0.28044	-1.83424	1.22972	down	C08364	--
MAG(18:2)	Lipids	355.28	263.3	354.277	C21H38O4	[M+H]+	968570	1575500	693480	463460	531920	497130	679390	580260	612280	0.461	-1.11716	1.05003	down	--	--
Adenosine 5'-monophosphate	Nucleotides and derivatives	348.07	136	347.063	C10H14N5O7P	[M+H]+	33034000	26697000	32765000	24052000	20783000	21024000	26680000	24671000	26809000	0.71202	-0.49001	1.1387	--	C00020	ko00230,ko00908,ko01100,ko01110
Guanosine 5'-monophosphate	Nucleotides and derivatives	364.07	152.1	363.058	C10H14N5O8P	[M+H]+	943590	658520	705770	529660	242160	165400	419090	304750	384510	0.406096	-1.30011	1.03848	down	C00144	ko00230,ko01100
LysoPC 15:0	Lipids	482.32	184.07	481.317	C23H48NO7P	[M+H]+	141850	261090	142380	87353	162620	176340	164570	171540	145590	0.781767	-0.35519	0.4749	--	--	--
MAG(18:1)isomer1	Lipids	357.3	265.3	356.293	C21H40O4	[M+H]+	49852	62889	37830	11455	3105.1	4138.1	25344	24561	26102	0.124182	-3.00947	1.18353	down	--	--
LysoPC 17:0	Lipids	510.36	184.07	509.348	C25H52NO7P	[M+H]+	54103	86239	51155	40081	58213	50043	36755	39260	31166	0.774618	-0.368443	0.649849	--	--	--
Acetyltryptophan	Amino acids and derivatives	245.09	203.2	246.1	C13H14N2O3	[M-H]-	5476.5	4665	4246.9	23257	42996	53222	22030	22005	22860	8.30356	3.05373	1.22894	up	C03137	--
Lauric acid	Lipids	199.17	181	200.178	C12H24O2	[M-H]-	11975	14273	10036	8904.4	11026	9874.7	11230	11439	11862	0.821439	-0.283774	0.793784	--	C02679	ko00061,ko01100
9,10-EODE	Lipids	295.23	277.3	296.235	C18H32O3	[M-H]-	915220	654030	805770	209650	349510	316780	630850	601340	600310	0.368814	-1.43904	1.19483	down	--	--
9-HOTrE	Lipids	293.21	275	294.219	C18H30O3	[M-H]-	111270	42848	90164	3357.6	1880.2	2717.9	41759	43808	43593	0.0325677	-4.94041	1.24452	down	--	--
9-KODE	Lipids	293.21	275.1	294.219	C18H30O3	[M-H]-	308740	207900	266940	66087	82225	99140	174570	183300	184470	0.315797	-1.66293	1.22059	down	--	--
13-HOTrE(r)	Lipids	293.21	193.1	294.219	C18H30O3	[M-H]-	109620	114320	111640	108690	121810	130180	117230	129770	119100	1.0748	0.104063	0.69378	--	--	--
12,13-EODE	Lipids	295.23	195.2	296.235	C18H32O3	[M-H]-	826410	584930	578360	184470	306360	290890	538240	523970	502960	0.392883	-1.34783	1.17309	down	--	--
Uridine 5'-diphospho-D-glucose	Nucleotides and derivatives	565.05	323.1	566.055	C15H24N2O17P2	[M-H]-	20180000	18677000	20677000	8498100	7609200	8329700	11995000	13091000	12925000	0.410471	-1.28465	1.26022	down	C00029	ko00040,ko00052,ko00053,ko00240,ko00500,ko00520,ko00561,ko00908,ko01100
3-O-p-Coumaroyl quinic acid	Phenolic acids	337.09	191.1	338.1	C16H18O8	[M-H]-	2804.3	2305.2	9	135800	4096.6	2033.8	18871	35304	18825	27.7289	4.79332	0.733726	--	C12208	ko00940,ko00941,ko00945,ko01110
N-Acetyl-D-glucosamine 1-phosphate	Saccharides and Alcohols	300.05	96.9	301.056	C8H16NO9P	[M-H]-	1361600	1086300	1065700	1080400	1179900	1187800	1172100	1176600	1014200	0.981358	-0.0271483	0.11876	--	C04256	--
Glucarate O-Phosphoric acid	Saccharides and Alcohols	289	97	290.004	C6H11PO11	[M-H]-	677740	503650	316970	236950	241330	153580	479880	446600	502720	0.421701	-1.24571	1.08089	down	--	--
LysoPC 14:0(2n isomer)	Lipids	468.31	184.07	467.301	C22H46NO7P	[M+H]+	78409	131080	74251	138360	256060	260940	141680	143040	154390	2.30972	1.20772	1.05968	up	--	--
LysoPC 16:0(2n isomer)	Lipids	496.34	184.07	495.332	C24H50NO7P	[M+H]+	7768900	12102000	7432700	6115800	9668900	9036200	7728500	8097500	7852700	0.909071	-0.137536	0.256708	--	--	--
LysoPC 18:0(2n isomer)	Lipids	524.37	184.07	523.364	C26H54NO7P	[M+H]+	5783000	11119000	4828100	6347800	8391400	7742200	6286000	6153300	6127500	1.03457	0.0490371	0.228013	--	--	--
LysoPE 16:0(2n isomer)	Lipids	454.29	313.27	453.286	C21H44NO7P	[M+H]+	1445200	1064100	1424800	2398100	2826800	2757900	1920000	1845800	1839700	2.02913	1.02086	1.20531	up	--	--
L-Proline	Amino acids and derivatives	116.07	70.1	115.063	C5H9NO2	[M+H]+	41000000	42329000	45394000	47819000	48150000	55433000	51235000	48950000	51929000	1.17618	0.234114	1.04679	--	C00148	ko00330,ko00332,ko00970,ko01100,ko01110,ko01230,ko02010
L-Citrulline	Amino acids and derivatives	176.1	113	175.096	C6H13N3O3	[M+H]+	2263800	1928100	2161700	2315300	1941200	2043700	2101200	2128900	2068300	0.991595	-0.0121766	0.0867741	--	C00327	ko00220,ko01100,ko01110,ko01230
L-Glutamic acid	Amino acids and derivatives	148.06	84	147.053	C5H9NO4	[M+H]+	1493200	1358100	1202500	1429700	450770	458830	769200	695240	753020	0.577063	-0.793198	0.853505	--	C00025	ko00220,ko00250,ko00330,ko00332,ko00340,ko00430,ko00480,ko00630,ko00650,ko00660,ko00860,ko00910,ko00970,ko00998,ko01100,ko01110,ko01200,ko01210,ko01230,ko02010
L-Phenylalanine	Amino acids and derivatives	166.09	120.08	165.07	C9H11NO2	[M+H]+	387300	353090	347610	525940	979700	997130	633870	630580	628670	2.30034	1.20185	1.11497	up	C00079	ko00360,ko00400,ko00460,ko00940,ko00960,ko00966,ko00970,ko01100,ko01110,ko01210,ko01230,ko02010
L-(+)-Lysine	Amino acids and derivatives	147.11	84	146.106	C6H14N2O2	[M+H]+	2531500	2631800	2650400	13308000	14986000	15580000	9368500	9883300	9788300	5.61501	2.48929	1.26582	up	C00047	ko00300,ko00310,ko00780,ko00960,ko00970,ko01100,ko01110,ko01210,ko01230,ko02010
Hypoxanthine	Nucleotides and derivatives	137.05	119	136.039	C5H4N4O	[M+H]+	1216400	1120800	1483800	3612500	3789900	4090900	3177200	3332300	3315000	3.00793	1.58877	1.25165	up	C00262	ko00230,ko01100
Adenine	Nucleotides and derivatives	136.06	119	135.054	C5H5N5	[M+H]+	11242000	7779700	8303000	3188800	8318100	7993800	8117900	8184300	8013500	0.713666	-0.48668	0.671707	--	C00147	ko00230,ko00908,ko01100
2-Aminoethanesulfinic acid	Organic acids	108.01	64	109.02	C2H7NO2S	[M-H]-	5012.1	5332.6	4022.9	2529.8	1560.8	2065.6	3902.6	4561.3	3554.8	0.428478	-1.22271	1.18139	down	C00519	ko00430,ko01100
5-Aminovaleric acid	Amino acids and derivatives	118.09	101	117.079	C5H11NO2	[M+H]+	220310	207530	205890	290380	420450	385270	309430	309760	345390	1.7296	0.790439	1.16348	--	C00431	ko00310,ko00330,ko01100
N6-Acetyl-L-lysine	Amino acids and derivatives	189.12	126	188.116	C8H16N2O3	[M+H]+	259170	229450	295970	1612800	2923700	3230300	1553600	1422100	1506600	9.89918	3.30731	1.2422	up	C02727	ko00310,ko01100
Glycyl-L-proline	Amino acids and derivatives	173.09	115.5	172.085	C7H12N2O3	[M+H]+	302220	305160	297430	1393800	1400700	1496100	815470	853430	851800	4.74199	2.24549	1.26721	up	--	--
D-Alanyl-D-Alanine	Amino acids and derivatives	159.08	88	160.085	C6H12N2O3	[M-H]-	5269.5	6165.4	5893.9	11680	19369	22677	12820	13779	9933.7	3.10039	1.63245	1.18948	up	C00993	ko01100,ko01502
N-α-Acetyl-L-glutamine	Amino acids and derivatives	187.07	125	188.08	C7H12N2O4	[M-H]-	276040	321530	302660	9	9	9	125920	132040	122310	2.99923e-05	-15.025	1.26717	down	--	--
1-Methylxanthine	Nucleotides and derivatives	167.06	110	166.049	C6H6N4O2	[M+H]+	50047	52237	56389	4748.6	9190.6	7889.3	21259	19974	23149	0.137569	-2.86177	1.24305	down	C16358	ko00232,ko01100,ko01110
N-α-Acetyl-L-arginine	Amino acids and derivatives	217.13	158	216.122	C8H16N4O3	[M+H]+	294700	321720	347900	769970	1470900	1523800	834190	763450	762410	3.90396	1.96494	1.19957	up	--	--
1-Methylhistidine	Amino acids and derivatives	170.09	124	169.085	C7H11N3O2	[M+H]+	632060	637790	667290	1622100	2049200	2086300	1298900	1344900	1395300	2.97222	1.57154	1.25322	up	C01152	ko00340,ko01100
2-Hydroxy-6-aminopurine	Nucleotides and derivatives	152.06	135	151.049	C5H5N5O	[M+H]+	899580	626910	587550	342140	778000	779220	616840	683410	664450	0.89845	-0.154489	0.323713	--	--	--
L-Glutamine	Amino acids and derivatives	147.08	84	146.069	C5H10N2O3	[M+H]+	3109500	3252800	3291700	16156000	19851000	21484000	11072000	12134000	12059000	5.95515	2.57414	1.26217	up	C00064	ko00220,ko00230,ko00240,ko00250,ko00630,ko00910,ko00970,ko01100,ko01230,ko02010
Adenosine	Nucleotides and derivatives	268.1	136.06	267.097	C10H13N5O4	[M+H]+	3771800	3590700	3374500	5391200	10365000	10487000	6154000	6091600	5839200	2.44418	1.28935	1.12202	up	C00212	ko00230,ko01100,ko02010
Benzoic acid	Phenolic acids	123.04	79	122.037	C7H6O2	[M+H]+	185220	119910	140720	140750	249920	256380	197680	125620	106930	1.45127	0.537319	0.756275	--	C00180	ko00360,ko01100,ko01110
N-Acetyl-L-leucine	Amino acids and derivatives	174.11	86	173.105	C8H15NO3	[M+H]+	177700	200480	203470	271230	642520	666060	365640	347330	414110	2.71608	1.44153	1.06801	up	C02710	--
Xanthine	Nucleotides and derivatives	151.03	151	152.033	C5H4N4O2	[M-H]-	3810000	5447400	6641600	5800700	11620000	17791000	5419300	5378800	5516900	2.21471	1.14712	0.900494	--	C00385	ko00230,ko00232,ko01100,ko01110
Uracil	Nucleotides and derivatives	111.02	80	112.027	C4H4N2O2	[M-H]-	272190	300670	289140	242560	348570	366480	265360	272220	271680	1.11092	0.15175	0.410383	--	C00106	ko00240,ko00410,ko00770,ko01100
Thymidine	Nucleotides and derivatives	243.1	127	242.09	C10H14N2O5	[M+H]+	1325700	1375400	1388800	218590	423870	425880	797950	835930	809590	0.261214	-1.93669	1.20687	down	C00214	ko00240,ko01100
Sebacate	Organic acids	201.11	139	202.121	C10H18O4	[M-H]-	3934.1	3538.2	5256.5	1249.2	2367.2	1621.3	3737.1	2981.3	3753.9	0.411484	-1.28109	1.14407	down	C08277	--
6-Aminocaproic acid	Organic acids	132.1	69	131.095	C6H13NO2	[M+H]+	98214	95206	82161	227460	469560	400010	245170	261020	243410	3.98079	1.99305	1.19828	up	C02378	ko01100
2,6-Diaminooimelic acid	Amino acids and derivatives	191.1	128	190.095	C7H14N2O4	[M+H]+	37942000	37585000	34773000	29835000	24891000	27186000	30587000	28839000	30518000	0.742629	-0.429286	1.17735	--	C00666	ko00300,ko01100,ko01110,ko01230
Terephthalic acid	Phenolic acids	165.02	121	166.027	C8H6O4	[M-H]-	640360	547360	668370	561620	842210	901020	508830	510350	477710	1.24178	0.312406	0.670078	--	C06337	ko01100
4-Acetamidobutyric acid	Organic acids	146.08	86	145.074	C6H11NO3	[M+H]+	1216000	1151700	1080600	314180	702680	550990	852650	820170	906840	0.454673	-1.1371	1.10368	down	C02946	ko00330,ko01100
Methyl gallate	Tannins	183.03	124	184.037	C8H8O5	[M-H]-	10923	10780	9522.2	6945.1	21134	15989	10079	14144	10018	1.4113	0.497024	0.428849	--	--	--
Kaempferol-3-O-rutinoside(Nicotiflorin)	Flavonoids	593.15	285	594.158	C27H30O15	[M-H]-	7390.5	3265	2877.8	88713	1231.1	4506.3	16026	18505	21948	6.97911	2.80304	0.309889	--	C21833	ko00944,ko01110
Naringenin	Flavonoids	271.06	151	272.068	C15H12O5	[M-H]-	11654	14439	11907	15294	4317.8	6592.8	7550	9044	11101	0.689595	-0.536179	0.700349	--	C00509	ko00941,ko00943,ko01100,ko01110
Nicotinic acid	Vitamin	124.04	78	123.032	C6H5NO2	[M+H]+	2543400	2773600	2891500	9274000	11568000	11556000	8742100	8969700	8723800	3.94688	1.98071	1.25917	up	C00253	ko00760,ko00960,ko01100,ko01110
D-(+)-Melezitose	Saccharides and Alcohols	503.16	323	504.169	C18H32O16	[M-H]-	18610	15171	17024	10922	10549	7880.3	11421	10233	12059	0.577725	-0.791546	1.17314	--	--	--
Xylitol*	Saccharides and Alcohols	151.06	59	152.068	C5H12O5	[M-H]-	344510	396870	416740	1831100	2594500	2617900	1220600	1240000	1269100	6.08184	2.60451	1.25529	up	C00379	ko00040,ko01100,ko02010
Inositol	Saccharides and Alcohols	179.06	87	180.063	C6H12O6	[M-H]-	672080	619050	638720	383480	470270	504530	578050	582470	592020	0.703827	-0.506708	1.14353	--	C00137	ko00052,ko00053,ko00562,ko01100,ko02010,ko04070
D-(+)-Sucrose*	Saccharides and Alcohols	341.11	119	342.116	C12H22O11	[M-H]-	6868800	6758900	6295300	3683400	4450200	4228200	4980200	5329600	5264400	0.620479	-0.688546	1.22884	--	C00089	ko00052,ko00500,ko01100,ko02010
Gluconic acid	Saccharides and Alcohols	195.05	74.9	196.058	C6H12O7	[M-H]-	5855500	5818700	6006700	11344000	7468200	8068400	6919600	6940700	7054300	1.52032	0.604374	1.06936	--	C00257	ko00030,ko01100,ko01110,ko01200
L-Tyramine	Amino acids and derivatives	138.09	103	137.084	C8H11NO	[M+H]+	78235	68129	65389	234710	282690	272790	175660	200610	181060	3.73166	1.89982	1.25651	up	C00483	ko00350,ko00950,ko01100,ko01110
Glutathione reduced form	Amino acids and derivatives	306.08	143	307.084	C10H17N3O6S	[M-H]-	24538	30603	27996	24772	27605	9	32522	28446	20102	0.630117	-0.666309	0.589128	--	C00051	ko00270,ko00480,ko01100,ko02010
Guanine	Nucleotides and derivatives	152.06	135	151.049	C5H5N5O	[M+H]+	4126400	2848200	2981300	421170	1443800	1335800	1727100	1797600	1857900	0.321495	-1.63713	1.06107	down	C00242	ko00230,ko01100
Allopurinol	Nucleotides and derivatives	137.05	110	136.039	C5H4N4O	[M+H]+	367740	360740	413950	1290300	2268600	2066400	1304800	1283700	1273400	4.92398	2.29982	1.23479	up	--	--
Guanosine	Nucleotides and derivatives	284.1	152	283.092	C10H13N5O5	[M+H]+	5064500	5411600	4803800	6791200	11557000	11069000	7333100	7728000	7493700	1.92522	0.945025	1.10847	--	C00387	ko00230,ko01100,ko02010
Deoxyguanosine	Nucleotides and derivatives	268.1	152	267.097	C10H13N5O4	[M+H]+	7924900	8057600	7727800	2845800	5115200	5014900	5509900	5374000	5377400	0.547268	-0.869679	1.0851	--	C00330	ko00230,ko01100,ko02010
5-Methyluridine	Nucleotides and derivatives	257.08	124	258.085	C10H14N2O6	[M-H]-	62299	70016	74210	4053	5716.8	5746.7	31740	36564	35242	0.0751313	-3.73444	1.26074	down	--	--
Deoxycytidine	Nucleotides and derivatives	228.1	112	227.091	C9H13N3O4	[M+H]+	506210	566580	565210	394640	756420	814730	644910	627810	609590	1.20012	0.263174	0.356917	--	C00881	ko00240,ko01100,ko02010
L-Methionine	Amino acids and derivatives	150.06	61	149.051	C5H11NO2S	[M+H]+	1887000	2049400	1890600	1146000	1540300	1711600	1428900	1425800	1409500	0.754745	-0.405939	0.968175	--	C00073	ko00270,ko00966,ko00970,ko01100,ko01110,ko01210,ko01230
5-Hydroxy-L-tryptophan	Amino acids and derivatives	221.09	204	220.085	C11H12N2O3	[M+H]+	22068	23229	21945	23706	49831	47769	32090	27941	31497	1.80402	0.851216	0.942064	--	C00643	ko00380,ko01100
Pantothenol	Saccharides and Alcohols	206.14	76	205.131	C9H19NO4	[M+H]+	3278.7	3826	4463.9	9	9	9	4208.8	3211.8	6282.9	0.0023339	-8.74304	1.26635	down	C05944	ko00770
S-(5'-Adenosy)-L-homocysteine	Amino acids and derivatives	385.13	250	384.122	C14H20N6O5S	[M+H]+	1477300	1504900	1500900	3537300	5928500	6385000	3329200	3818200	3763300	3.53568	1.82199	1.21385	up	C00021	ko00270,ko01100,ko01230
DL-3,4-Dihydroxymandelic acid	Phenolic acids	183.03	137	184.037	C8H8O5	[M-H]-	18484	24156	27373	50584	22573	38292	32554	41237	44215	1.59183	0.670689	0.810412	--	C05580	ko00350,ko01100
Pyridoxine 5'-phosphate	Vitamin	250.05	134	249.04	C8H12NO6P	[M+H]+	171570	192180	214620	403890	482610	663820	377810	318830	340790	2.6805	1.4225	1.2093	up	C00627	ko00750,ko01100
2'-Deoxycytidine-5'-monophosphate	Nucleotides and derivatives	306.05	110	307.057	C9H14N3O7P	[M-H]-	17359	14928	21784	8346.7	9916.1	9856.9	11936	11283	10187	0.520051	-0.943274	1.18381	--	C00239	ko00240,ko01100
Pyridoxine	Vitamin	170.08	134.1	169.074	C8H11NO3	[M+H]+	7346100	7430200	7355300	1002200	2101800	1993500	4669500	4313800	4490100	0.230327	-2.11825	1.2097	down	C00314	ko00750,ko01100
Methionine methyl ester	Amino acids and derivatives	164.07	104	163.067	C6H13NO2S	[M+H]+	209240	259280	216830	90423	163580	155840	151810	163880	156330	0.598005	-0.74177	1.01653	--	--	--
5'-Deoxy-5'-(methylthio)adenosine	Nucleotides and derivatives	298.1	136	297.09	C11H15N5O3S	[M+H]+	1120100	1092200	1109300	1081500	2258400	2102200	1530100	1484300	1403000	1.6384	0.712285	0.86873	--	C00170	ko00270,ko00908,ko01100
Kaempferol-3-O-robinobioside(Biorobin)	Flavonoids	593.15	285	594.158	C27H30O15	[M-H]-	6872.5	3969.6	1452	56820	1444.6	2909.4	12669	19222	11204	4.97588	2.31495	0.301939	--	--	--
2-Hydroxybutanoic acid	Organic acids	103.04	57	104.047	C4H8O3	[M-H]-	115830	95711	109180	82045	201950	166250	123440	134910	128860	1.40385	0.489391	0.551238	--	C05984	ko00640
Histamine	Amino acids and derivatives	112.09	95	111.08	C5H9N3	[M+H]+	415380	204510	373940	401150	591660	609080	475380	559810	543810	1.61184	0.688704	0.876813	--	C00388	ko00340,ko01100,ko01110
Dulcitol*	Saccharides and Alcohols	181.07	101	182.079	C6H14O6	[M-H]-	2365000	2736900	2719000	8161000	12842000	11788000	6175300	6035800	6084800	4.19274	2.06789	1.24155	up	C01697	ko00052,ko01100
L-Gulonic-γ-lactone	Saccharides and Alcohols	177.04	59	178.048	C6H10O6	[M-H]-	99299	91751	78267	83579	93971	93731	97009	111330	108330	1.00729	0.0104827	0.0716693	--	C01040	ko00053,ko01100
N-Acetylaspartate	Amino acids and derivatives	174.04	88	175.048	C6H9NO5	[M-H]-	400700	431830	392750	95317	125230	124360	242350	245510	236250	0.281492	-1.82883	1.25347	down	C01042	ko00250,ko01100
(5-L-Glutamyl)-L-amino acid	Amino acids and derivatives	217.08	199	218.09	C8H14N2O5	[M-H]-	96728	109810	110450	47430	69295	65466	67516	69192	69700	0.574757	-0.798977	1.15641	--	C03740	ko00480,ko01100
4-Pyridoxic acid	Vitamin	184.06	148	183.053	C8H9NO4	[M+H]+	19135	14637	20765	13853	24933	26270	19708	21737	18142	1.19288	0.254447	0.38448	--	C00847	ko00750,ko01100
Methionine sulfoxide	Amino acids and derivatives	166.05	102	165.046	C5H11NO3S	[M+H]+	9334800	9114800	9082200	10461000	12872000	12723000	11636000	12294000	11822000	1.30961	0.38914	1.12663	--	--	--
Flavin adenine dinucleotide(FAD)	Nucleotides and derivatives	784.15	437	785.157	C27H33N9O15P2	[M-H]-	1052200	1132800	1154900	632050	1033600	970330	831130	1007200	878050	0.789239	-0.341465	0.804692	--	C00016	ko00740,ko01100,ko01110
4-Hydroxy-L-glutamic acid	Amino acids and derivatives	162.04	144	163.048	C5H9NO5	[M-H]-	68910	71961	67865	107070	128320	125500	94300	83475	88508	1.72893	0.78988	1.23797	--	C03079	--
Hexanoyl glycine	Amino acids and derivatives	172.1	74	173.105	C8H15NO3	[M-H]-	40669	28600	61668	26889	111200	86978	53568	91235	73026	1.7189	0.781482	0.503965	--	--	--
L-Homocystine	Amino acids and derivatives	269.06	136	268.055	C8H16N2O4S2	[M+H]+	22500	26419	22857	52916	79231	68558	47731	47698	45833	2.79627	1.4835	1.22844	up	C01817	ko00270
3-Hydroxy-3-methylpentane-1,5-dioic acid	Amino acids and derivatives	161.05	99	162.053	C6H10O5	[M-H]-	5404600	6152700	6247400	22467000	42019000	40278000	20779000	22197000	22442000	5.88406	2.55681	1.23339	up	C03761	--
Uridine 5'-diphosphate	Nucleotides and derivatives	402.99	159	404.002	C9H14N2O12P2	[M-H]-	264580	317950	306530	167270	250000	232690	207020	261920	265260	0.731064	-0.45193	0.968845	--	C00015	ko00240,ko00908,ko01100
γ-Aminobutyric acid	Organic acids	104.07	68.8	103.063	C4H9NO2	[M+H]+	1867100	1849400	1914300	2131800	2452400	2560300	2276300	2217200	2454000	1.26883	0.343493	1.14499	--	C00334	ko00250,ko00330,ko00410,ko00650,ko00760,ko01100
2-Aminoisobutyric acid	Amino acids and derivatives	104.07	58	103.063	C4H9NO2	[M+H]+	15822000	15425000	15720000	8839800	9622300	9813900	12638000	13538000	13584000	0.60204	-0.732069	1.25702	--	C03665	--
N,N-Dimethylglycine	Amino acids and derivatives	104.07	86	103.063	C4H9NO2	[M+H]+	1611800	1615900	1620700	1319200	1426200	1617800	1687000	1676700	1789500	0.899926	-0.152122	0.848226	--	C01026	ko00260,ko01100
Ureidoisobutyric acid	Organic acids	145.06	102	146.069	C5H10N2O3	[M-H]-	106430	94513	91978	4874.4	11851	9415.1	50498	45931	46404	0.0892408	-3.48615	1.24015	down	--	--
(Rs)-Mevalonic acid	Organic acids	147.07	59	148.074	C6H12O4	[M-H]-	164930	125640	100990	198390	228530	156150	181840	169990	193210	1.48909	0.574436	0.931839	--	--	--
Cytidine 5'-monophosphate(Cytidylic acid)	Nucleotides and derivatives	324.06	112	323.052	C9H14N3O8P	[M+H]+	228070	389030	250820	377810	216470	222870	261860	221950	202250	0.941504	-0.0869611	0.159738	--	C00055	ko00240,ko01100
2'-Deoxyadenosine-5'-monophosphate	Nucleotides and derivatives	332.08	136	331.068	C10H14N5O6P	[M+H]+	692570	810800	547070	337460	167680	190330	300550	282420	318510	0.339181	-1.55987	1.16025	down	C00360	ko00230,ko01100
Uridine 5'-monophosphate	Nucleotides and derivatives	323.03	211	324.036	C9H13N2O9P	[M-H]-	952710	1187600	1101300	428970	618860	691110	654740	702950	676960	0.536443	-0.898502	1.13096	--	C00105	ko00240,ko01100
N-Acetylglycine	Amino acids and derivatives	116.04	74	117.043	C4H7NO3	[M-H]-	139960	154910	134610	48813	67064	69272	91232	91814	85731	0.4311	-1.2139	1.21949	down	--	--
Trans,trans-Muconic acid	Organic acids	141.02	59	142.027	C6H6O4	[M-H]-	2030400	1691500	1774600	1188200	357920	418100	1010300	976780	932260	0.357358	-1.48456	1.0645	down	--	--
N6-Succinyl Adenosine	Nucleotides and derivatives	384.12	252	383.108	C14H17N5O8	[M+H]+	17578000	18899000	16597000	23719000	30469000	30518000	22903000	23207000	23295000	1.596	0.674459	1.17824	--	--	--
N-Acetylthreonine	Amino acids and derivatives	160.06	98	161.069	C6H11NO4	[M-H]-	244780	303440	291010	170230	265600	372540	226610	244790	233200	0.963228	-0.0540505	0.207351	--	--	--
H-HomoArg-OH	Amino acids and derivatives	189.13	144	188.127	C7H16N4O2	[M+H]+	3329800	3265200	3366200	1019800	1308700	1331300	2716600	2959500	2877000	0.367406	-1.44455	1.24914	down	C01924	--
Caffeyl alcohol	Phenolic acids	317.21	299	316.204	C20H28O3	[M+H]+	9	9	9	118980	219590	176220	91466	90162	86678	19066.3	14.2187	1.26628	up	C09066	--
Butin	Flavonoids	273.08	153	272.068	C15H12O5	[M+H]+	14734	15286	12002	17397	4394.9	6112.2	11458	12214	8543.5	0.664036	-0.590668	0.719437	--	C09614	ko00941
D-Glucoronic acid	Saccharides and Alcohols	193.04	73	194.043	C6H10O7	[M-H]-	359740	330010	302240	937500	661150	699220	551470	518300	476260	2.31642	1.2119	1.217	up	C00191	ko00040,ko00053,ko00520,ko00562,ko01100
Cytidine	Nucleotides and derivatives	244.09	112	243.086	C9H13N3O5	[M+H]+	4402700	4345000	5029000	7901400	9608900	11196000	7555900	7877700	7446100	2.08368	1.05914	1.2146	up	C00475	ko00240,ko01100,ko02010
3,4-Dihydroxy-DL-phenylalanine	Amino acids and derivatives	198.08	152.2	197.069	C9H11NO4	[M+H]+	55147	50731	33019	81962	111100	108930	93103	108750	111840	2.17422	1.12049	1.14178	up	C00355	ko00350,ko00950,ko00965,ko01100,ko01110
Deoxyadenosine	Nucleotides and derivatives	252.11	136	251.102	C10H13N5O3	[M+H]+	1428100	1264600	1267100	902410	1832400	1719700	1443300	1398800	1454700	1.12493	0.169839	0.191644	--	C00559	ko00230,ko01100,ko02010
2-(Dimethylamino)guanosine	Nucleotides and derivatives	312.13	180	311.123	C12H17N5O5	[M+H]+	724150	779660	790730	944680	1580800	1637900	1043000	1110600	1053300	1.81447	0.85955	1.07186	--	--	--
7-Methylguanine	Nucleotides and derivatives	166.07	149.05	165.065	C6H7N5O	[M+H]+	206600	182300	173310	134360	286020	265240	211740	214060	215630	1.21951	0.2863	0.360545	--	C02242	--
4-MethoxycinnaMaldehyde	Phenolic acids	163.08	91.1	162.068	C10H10O2	[M+H]+	62336	61865	75034	55037	69944	71859	41625	41638	44013	0.987979	-0.0174477	0.0847389	--	--	--
Salvianolic acid I	Phenolic acids	537.1	339.05	538.111	C27H22O12	[M-H]-	9	9	9	17927	34168	45621	10756	8609.6	13234	3619.11	11.8214	1.26479	up	--	--
Ayapin	Lignans and Coumarins	187.1	123.1	188.041	C11H8O3	[M-H]-	769550	379220	667590	118220	247160	227480	428940	399480	427710	0.3264	-1.61529	1.10956	down	C18078	--
3,4,5-Trimethoxyphenyl-β-D-Glucopyranoside	Phenolic acids	329.12	167	330.131	C15H22O8	[M-H]-	17125	16197	18062	18462	9	9	10382	10277	8231	0.359645	-1.47535	0.888891	--	--	--
Cimiracemate	Phenolic acids	357.1	134	358.105	C19H18O7	[M-H]-	2994.4	1760.5	1916.9	1377.6	3566.9	3488.8	3047.9	2318.4	3244.3	1.26402	0.338021	0.295803	--	--	--
Cimicifugin	Phenolic acids	471.35	409.34	472.355	C30H48O4	[M-H]-	6040.6	5136.9	6051.3	1486.1	3851.4	3993.8	3656.6	5686.8	5966	0.541611	-0.884672	0.927211	--	--	--
Palmitic acid	Lipids	255.23	255.23	256.24	C16H32O2	[M-H]-	63501000	47639000	59424000	47429000	46264000	46520000	55066000	55372000	55383000	0.822055	-0.282693	0.940939	--	C00249	ko00061,ko00062,ko00071,ko00073,ko01040,ko01100,ko01212
Quercetin-3-O-robinobioside	Flavonoids	609.15	300	610.153	C27H30O16	[M-H]-	4816.5	2406.9	1804	61740	4827	3918.9	4539.4	5080.3	5415.2	7.808	2.96495	0.734408	--	--	--
Nystose	Saccharides and Alcohols	665.21	323.1	666.222	C24H42O21	[M-H]-	3902700	5001600	4348000	479290	985000	949140	2606300	2054500	2373900	0.182114	-2.45709	1.21931	down	--	--
Eicosadienoic acid	Lipids	307.26	307.3	308.272	C20H36O2	[M-H]-	2159800	1847600	1549300	1600200	1692200	1618500	2041400	2201200	2023900	0.88378	-0.178241	0.658189	--	C16525	ko01040
Cinncassiol D4	Phenolic acids	351.22	307.3	352.225	C20H32O5	[M-H]-	1221800	1182800	1159000	812940	1337400	1179000	933580	987000	955860	0.934263	-0.0980992	0.367159	--	C17656	--
Cinncassiol derivative 2	Phenolic acids	451.16	305.2	452.168	C22H28O10	[M-H]-	1800.5	1627.4	1023.1	883.66	1680.2	1726.1	1406.2	1457	999.63	0.963819	-0.0531653	0.124726	--	--	--
1-(4-Methoxyphenyl)-1-propanol	Phenolic acids	165.09	149.06	166.099	C10H14O2	[M-H]-	8153.1	15281	7829.7	8667.7	13343	9669.3	8004.1	11210	12139	1.01331	0.0190792	0.116907	--	--	--
9-Hydroxy-12-oxo-10-octadecenoic acid	Lipids	311.22	223.17	312.23	C18H32O4	[M-H]-	46843	29528	38427	9	9	9	20434	20737	19336	0.000235196	-12.0539	1.26731	down	--	--
9,10,13-Trihyroxy-11-octadecadienoic acid	Lipids	329.23	229.15	330.241	C18H34O5	[M-H]-	7410800	4650300	5703300	782280	1651600	1593200	3469000	3630500	3572200	0.226694	-2.14118	1.19379	down	--	--
Ladanein	Flavonoids	315.09	300.06	314.079	C17H14O6	[M+H]+	1907.8	1677.5	1195.6	2533.9	1453.7	1624.4	6574.4	4718.5	5490.3	1.17384	0.231233	0.40264	--	--	--
Regaloside D	Phenolic acids	443.15	147.04	442.148	C20H26O11	[M+H]+	1062700	1473400	1480300	9	9	9	903740	1015800	1003100	6.72244e-06	-17.1826	1.26679	down	--	--
3,5,6,7,8,3',4'-Heptamethoxyflavone	Flavonoids	433.15	418.1	432.142	C22H24O9	[M+H]+	13321	12766	13415	24086	10410	12830	13918	14130	16223	1.19807	0.260707	0.284569	--	--	--
3',4',7-Trihydroxyflavone	Flavonoids	271.06	243.06	270.053	C15H10O5	[M+H]+	9	9	9	9087.1	19483	19829	12832	13781	11829	1792.56	10.8078	1.26433	up	--	--
5-Hydroxymethylfurfural	Phenolic acids	127.04	97	126.032	C6H6O3	[M+H]+	388750	340490	377700	220730	136410	190720	156720	271000	193930	0.494932	-1.0147	1.16938	down	C11101	--
LysoPC 18:2(isomer)	Lipids	520.34	184.07	519.332	C26H50NO7P	[M+H]+	19583000	12933000	22322000	21269000	12012000	12594000	20032000	17100000	19910000	0.836555	-0.257468	0.45573	--	--	--
Hexadecylsphingosine	Lipids	274.27	256.27	273.267	C16H35NO2	[M+H]+	1170600	1270100	1399000	1190300	1810100	1779200	1836400	1760000	1932900	1.24478	0.315896	0.727757	--	--	--
LysoPC 16:1	Lipids	494.32	184.07	493.317	C24H48NO7P	[M+H]+	321420	635700	275930	560880	987510	868860	772890	755200	731100	1.96038	0.971135	0.962881	--	--	--
2,3-Dihydroxypropyl-9,12-octadecadienoate-hexose-hexose	Lipids	679.39	263.24	678.383	C33H58O14	[M+H]+	9878.4	7574.2	12285	880.45	9	9	6700.3	5108.5	5841.1	0.0302126	-5.04871	1.10464	down	--	--
2,3-Dihydroxypropyl-9,12,15-octadecatrienoate-hexose-hexose	Lipids	677.37	677.37	676.367	C33H56O14	[M+H]+	102270	140020	107690	96723	66666	64781	107570	109430	117630	0.651952	-0.617163	1.01246	--	--	--
LysoPC 18:1	Lipids	522.36	184.07	521.348	C26H52NO7P	[M+H]+	662500	923180	689500	843850	877810	733710	914380	798620	939760	1.0792	0.10996	0.43232	--	--	--
Glyceryl linoleate	Lipids	355.28	337.27	354.277	C21H38O4	[M+H]+	26595	40317	25582	8916.4	6825.5	9217.9	21224	20517	24502	0.269853	-1.88975	1.2193	down	--	--
Monopalmitin	Lipids	331.28	313.27	330.277	C19H38O4	[M+H]+	53089	40039	34630	21391	33841	28836	45452	41439	41202	0.658025	-0.603785	0.965167	--	--	--
Phthalic anhydride	Phenolic acids	149.02	65.04	148.016	C8H4O3	[M+H]+	1249400	1430900	915180	1842600	984120	1018400	1418400	1395000	1330100	1.06943	0.0968442	0.105259	--	--	--
13-Oxo-9-hydroxy-10-octadecenoic acid	Lipids	311.22	293.21	312.23	C18H32O4	[M-H]-	3785000	2395400	2677500	476450	983580	916810	1981100	1967800	1826400	0.26833	-1.89792	1.18144	down	--	--
9,10-Dihydroxy-12-octadecenoic acid	Lipids	313.24	295.23	314.246	C18H34O4	[M-H]-	97579	61001	72874	12550	26000	25187	50860	51597	50698	0.275377	-1.86052	1.17485	down	--	--
13-Hydroxy-9,11-octadecadienoic acid	Lipids	295.23	195.14	296.235	C18H32O3	[M-H]-	28897000	19964000	24494000	6628600	11724000	11079000	19805000	18923000	19598000	0.401221	-1.31753	1.15975	down	--	--
Pipecolic acid	Amino acids and derivatives	130.09	84.08	129.079	C6H11NO2	[M+H]+	5270800	6492500	6464200	1178600	1840300	2093800	3802700	3708200	3904200	0.280494	-1.83396	1.21466	down	--	--
1,2-N-Methylpipecolic acid	Amino acids and derivatives	144.1	84.08	143.095	C7H13NO2	[M+H]+	157610	146730	163590	156610	255210	242750	244970	249230	228530	1.39886	0.484255	0.889656	--	--	--
Octadecenoic amide	Lipids	282.28	247.24	281.272	C18H35NO	[M+H]+	38743	30668	32157	42063	27507	22667	89242	86065	85942	0.908131	-0.139028	0.397583	--	--	--
Salicylic acid O-glycoside	Phenolic acids	299.08	137.02	300.084	C13H16O8	[M-H]-	72507	78066	84621	38314	9	9	48225	48432	44028	0.16298	-2.61723	0.947753	--	--	--
