# Supplementary material for: Integrated omic profiling of the medicinal mushroom Inonotus obliquus under submerged conditions
Source: BMC Genomics. 2023 Sep 19;24:554. doi: 10.1186/s12864-023-09656-z (PMC10507853; doi:10.1186/s12864-023-09656-z)
Supplement: Supplementary file 5 — Supplementary Material 5 [file 12864_2023_9656_MOESM5_ESM.xlsx]

## Sheet: Table S13
Table S13 Transcriptomic and proteomic results of the 157 DEPs of Group I.
Gene ID	Functional annottation	Involvement in pathway	Transcriptiomic analysis			Proteomic analysis
			Fold Change	p-value	FEC-vs-SEC	Fold Change	P-value	FEC-vs-SEC
gene008194	Glycosyl hydrolase	Polysaccharide catabolic process	7.50524	6.30452e-45	Up	2.05239	0.00043828	Up
gene000199	Glucan 1,3-beta-glucosidase	Carbohydrate metabolic process	0.44363	2.18112e-81	Down	0.449626	3.98e-05	Down
gene000202	Glucan 1,3-beta-glucosidase	Carbohydrate metabolic process	2.5971	9.6755e-109	Up	2.52941	1.48e-05	Up
gene001180	Alpha-glucosidase	Carbohydrate metabolic process	0.238163	3.99664e-304	Down	0.560062	0.00209123	Down
gene003263	Sorbose reductase	Carbohydrate metabolic process	4.11265	0	Up	1.68817	0.000344807	Up
gene004772	Galactose mutarotase	Carbohydrate metabolic process	0.231935	0	Down	0.554145	3.81e-06	Down
gene000014	Acyl-CoA N-acyltransferase	Carboxylic acid metabolic process	0.289717	3.66092e-30	Down	0.652258	0.0070164	Down
gene000463	Isocitrate lyase and phosphorylmutase	Carboxylic acid metabolic process	2.51886	6.44543e-110	Up	1.51783	0.000102732	Up
gene007428	aldo-keto reductase (AKR)	Carboxylic acid metabolic process	0.37519	2.57739e-193	Down	0.572889	0.00947412	Down
gene008079	Aldehyde reductase	Carboxylic acid metabolic process	7.49775	0	Up	1.86348	0.000198681	Up
gene005138	Tartronate semialdehyde reductase	Carboxylic acid metabolic process	0.484671	0.0170036	Down	0.656819	0.0140926	Down
gene002812	Dihydroxyacetone kinase (DAK)	Carboxylic acid metabolic process	0.467088	1.84934e-67	Down	0.528797	0.000579729	Down
gene001262	Short-chain dehydrogenase/reductase	Carboxylic acid metabolic process	5.99977	0	Up	1.5	2.48e-05	Up
gene003788	Flavocytochrome b2 (FCB2)	Carboxylic acid metabolic process	0.444009	1.49578e-193	Down	0.592779	0.000383539	Down
gene004211	Haloacid Dehalogenase-like Hydrolases	Carboxylic acid metabolic process	3.45384	1.70374e-63	Up	1.62697	7.58e-05	Up
gene005067	Acyl-CoA N-acyltransferase	Carboxylic acid metabolic process	5.22171	3.63252e-170	Up	2.23745	2.97e-05	Up
gene006471	Glyoxal oxidase	Carboxylic acid metabolic process	0.0707145	0	Down	0.570419	0.00181302	Down
gene006619	Aryl-alcohol dehydrogenase	Carboxylic acid metabolic process	0.0204098	0	Down	0.3278	0.00129013	Down
gene006620	Aryl-alcohol dehydrogenase	Carboxylic acid metabolic process	76.3905	0	Up	5.17078	1.68e-05	Up
gene006824	Carbonic anhydrases	Carboxylic acid metabolic process	2.24398	1.6591e-99	Up	1.61324	0.000629382	Up
gene001034	Aspartic peptidase domain-containing protein	Amino acid metabolic process	2.07357	1.67063e-52	Up	2.5503	0.00131003	Up
gene003945	Cystathionine beta-lyase/cystathionine gamma-synthase	Amino acid metabolic process	0.0759243	8.7174e-150	Down	0.628936	0.0110422	Down
gene005132	Class I glutamine amidotransferase	Amino acid metabolic process	0.204576	0	Down	0.516814	0.00471801	Down
gene004540	Acetamidase/Formamidase	Amino acid metabolic process	0.0614081	0	Down	0.360853	0.000395955	Down
gene004779	PLP-dependent transferase	Amino acid metabolic process	2.8971	4.01525e-304	Up	1.946	4.88e-05	Up
gene007054	Myo-inositol-1-phosphate synthase	Lipid metabolic process	8.01055	0	Up	2.47481	1.68e-05	Up
gene003424	Cyclopropane fatty acid synthase	Lipid metabolic process	12.1233	0	Up	2.24324	8.87e-06	Up
gene003428	Enoyl-(Acyl carrier protein) reductase	Lipid metabolic process	0.463325	1.82089e-63	Down	0.581028	0.000363864	Down
gene005231	Sphingolipid C9-methyltransferase	Lipid metabolic process	2.29398	1.93608e-102	Up	1.52567	5.25e-05	Up
gene002642	Phosphodiesterase	Lipid metabolic process	0.0462362	0	Down	0.331853	0.00041561	Down
gene003343	Allantoinase	Purine metabolism	0.241751	4.90264e-99	Down	0.59336	5.92e-05	Down
gene004496	Uricase / Urate oxidase	Purine metabolism	0.23664	1.2723e-91	Down	0.498501	0.0001216	Down
gene006425	HIT (Histidine triad) protein	Nucleotide metabolism	2.29746	2.68363e-68	Up	2.20342	0.00172132	Up
gene000900	Biotin synthase	Metabolism of cofactors and vitamins	2.99781	5.60667e-172	Up	1.78164	0.000135369	Up
gene004517	Pyridine nucleotide-disulphide oxidoreductase	Translational termination	0.306302	3.45895e-233	Down	0.48711	1.13e-05	Down
gene005967	HSP20-like chaperone	Translational termination	34.8743	4.31611e-193	Up	1.51151	0.00530113	Up
gene001829	Low temperature requirement A protein (LtrA)	Regulation of transcription	0.187146	0	Down	0.616379	0.00042219	Down
gene002761	Heat shock factor protein	Regulation of transcription	3.24567	0	Up	1.53165	0.000160501	Up
gene006352	Putative scavenger mRNA decapping enzyme	Regulation of translation	0.0125012	0	Down	0.39073	0.00511115	Down
gene008119	DEAD-like helicase	Regulation of transcription	0.0402568	0	Down	0.317882	6.33e-05	Down
gene005601	Ribosomal protein L10 family	Ribosome biogenesis	2.13372	1.62544e-68	Up	1.82087	0.00652997	Up
gene000453	YABBY protein	Multicellular organism development	2.4432	9.42971e-113	Up	1.85124	0.00302814	Up
gene002666	Cerato-platanin	Cell growth and death	13.366	0	Up	2.29797	2.08e-05	Up
gene005938	Peptidoglycan transglycosylase RlpA (rare lipoprotein A)	Multicellular organism development	0.260528	3.29423e-196	Down	0.339286	0.000191298	Down
gene000026	Phenazine biosynthesis-like protein	Secondary metabolites biosynthesis, transport and catabolism	0.438354	2.71007e-34	Down	0.547048	1.04e-05	Down
gene000383	MAPEG (Membrane Associated Proteins in Eicosanoid and Glutathione metabolism)	Secondary metabolites biosynthesis, transport and catabolism	3.31865	7.52681e-212	Up	1.946	0.000923813	Up
gene001209	Tyrosinase	Secondary metabolites biosynthesis, transport and catabolism	0.361896	2.67099e-49	Down	0.539251	1.66e-05	Down
gene001645	Phenylcoumaran benzylic ether reductase	Secondary metabolites biosynthesis, transport and catabolism	0.263052	1.50077e-210	Down	0.497255	0.00775744	Down
gene002144	Ergothioneine biosynthesis protein 1/Histidine-specific methyltransferase	Secondary metabolites biosynthesis, transport and catabolism	0.4002	1.46944e-62	Down	0.607985	0.00276163	Down
gene002304	Tetrahydroxynaphthalene/trihydroxynaphthalene reductase	Secondary metabolites biosynthesis, transport and catabolism	2.34821	5.86931e-161	Up	1.50167	0.000579411	Up
gene002412	Dienelactone hydrolase	Secondary metabolites biosynthesis, transport and catabolism	0.447689	6.11006e-30	Down	0.636215	0.000660895	Down
gene002574	3-hydroxybenzoate 6-monooxygenase;	Secondary metabolites biosynthesis, transport and catabolism	0.0628033	0	Down	0.599414	0.000414753	Down
gene002683	Laccase	Secondary metabolites biosynthesis, transport and catabolism	3.95085	0	Up	1.79413	0.000918508	Up
gene002882	Clavaminate synthase	Secondary metabolites biosynthesis, transport and catabolism	63.536	0	Up	2.16508	6.54e-06	Up
gene004492	Terpene synthase	Secondary metabolites biosynthesis, transport and catabolism	22.9622	0	Up	2.42409	0.000437622	Up
gene007103	Tetraspanin family protein	Immuniny	0.128613	0	Down	0.616815	0.0263767	Down
gene008206	tetraspanin family	Immuniny	2.88061	1.40652e-123	Up	1.92113	0.000534825	Up
gene003252	Serine carboxypeptidase	Proteolysis	0.315792	7.49111e-210	Down	0.659292	0.0221604	Down
gene003477	Prolyl oligopeptidase	Proteolysis	0.367133	2.66462e-170	Down	0.501251	3.95e-05	Down
gene004882	Peptidase C1B, bleomycin hydrolase	Proteolysis	0.321712	3.37347e-128	Down	0.658651	0.00441966	Down
gene004905	Peptidase C1B, bleomycin hydrolase	Proteolysis	0.316261	6.04088e-138	Down	0.599147	0.000364657	Down
gene004906	Peptidase C1B, bleomycin hydrolase	Proteolysis	0.292561	9.36702e-68	Down	0.5005	1.34e-05	Down
gene005819	Serine carboxypeptidase	Proteolysis	3.04508	4.69905e-307	Up	1.54711	0.0174338	Up
gene006098	Calpain, cysteine proteinase	Proteolysis	0.332961	1.17818e-260	Down	0.602136	1.76e-06	Down
gene000063	High affinity iron permease 1 (FTR1)	Transmembrane transport	0.218986	3.89897e-196	Down	0.44648	0.00291765	Down
gene000070	Enoyl-CoA hydratase/carnithine racemase	Transmembrane transport	0.480122	3.58722e-76	Down	0.630878	0.0115236	Down
gene000795	MFS (major facilitator superfamily protein) general substrate transporter	Transmembrane transport	4.9555	0	Up	2.27511	0.000986121	Up
gene002493	Major Facilitator Superfamily protein	Transmembrane transport	11.9595	0	Up	1.83869	0.00417985	Up
gene003144	Zinc-regulated transporter 1	Transmembrane transport	0.0611204	0	Down	0.577287	0.032155	Down
gene003772	Fungal multidrug resistance (MDR) transporter	Transmembrane transport	4.44751	0	Up	2.50526	0.000372549	Up
gene004136	Rab5-interacting protein	Transmembrane transport	2.74636	1.52291e-102	Up	2.24324	7.15e-06	Up
gene004157	Uric acid-xanthine permease	Transmembrane transport	0.19813	0	Down	0.588983	0.000563584	Down
gene004161	Pleiotropic Drug Resistance (PDR) Family protein	Transmembrane transport	3.67066	0	Up	1.92969	1.02e-05	Up
gene005590	Na(+)/urea-polyamine cotransporter DUR3	Transmembrane transport	3.30761	3.0009e-172	Up	1.64434	0.000368196	Up
gene005932	Sialic acid transporter	Transmembrane transport	0.498473	7.87487e-136	Down	0.508296	0.00015194	Down
gene006662	Pantothenate transporter	Transmembrane transport	0.232992	1.18378e-233	Down	0.484046	0.000777855	Down
gene007299	Fungal hexose transporter (HXT) subfamily protein	Transmembrane transport	9.48335	0	Up	1.87446	0.00013843	Up
gene008291	Urea transporter	Transmembrane transport	0.145449	0	Down	0.417769	0.00138205	Down
gene000001	Heme peroxidase	Oxidation-reduction process	0.150426	3.19287e-285	Down	0.524003	1.13e-05	Down
gene000002	Heme peroxidase	Oxidation-reduction process	0.305327	7.0297e-76	Down	0.578117	0.000401391	Down
gene000324	NADPH dehydrogenase	Oxidation-reduction process	0.213692	1.59674e-73	Down	0.50075	0.000556251	Down
gene000064	Iron multicopper oxidase	Oxidation-reduction process	0.253585	0	Down	0.52002	6.17e-05	Down
gene001123	FAD/NAD-binding domain-containing protein	Oxidation-reduction process	0.149031	3.09671e-219	Down	0.473232	0.000107632	Down
gene001189	Alpha-ketoglutarate-dependent sulfonate dioxygenase	Oxidation-reduction process	0.0769858	1.91775e-91	Down	0.606588	0.00120477	Down
gene001307	FAD/NAD-binding domain-containing protein	Oxidation-reduction process	3.9631	0	Up	1.53271	0.00175151	Up
gene001426	Cytochrome P450 monooxygenase	Oxidation-reduction process	0.356778	1.59627e-132	Down	0.596169	0.00136388	Down
gene001503	Cytochrome P450 monooxygenase	Oxidation-reduction process	0.497146	2.69409e-12	Down	0.610306	0.00368159	Down
gene001065	Cytochrome P450 monooxygenase	Oxidation-reduction process	5.12203	0	Up	2.17178	6.23e-05	Up
gene001809	Multimeric flavodoxin WrbA	Oxidation-reduction process	0.292452	5.78789e-39	Down	0.39674	3.59e-05	Down
gene002567	Glycine/D-amino acid oxidase (deaminating)	Oxidation-reduction process	0.368661	7.72303e-117	Down	0.614205	0.00016135	Down
gene002694	2OG-Fe(II) oxygenase superfamily protein	Oxidation-reduction process	0.482078	2.89072e-48	Down	0.552393	0.000391731	Down
gene003504	FAD binding domain-containing protein	Oxidation-reduction process	2.48325	4.57897e-291	Up	1.68367	0.000592823	Up
gene004475	Diacetyl reductase	Oxidation-reduction process	2.14451	3.95182e-11	Up	1.66859	3.75e-05	Up
gene006104	3-hydroxybenzoate 6-monooxygenase	Oxidation-reduction process	0.388957	2.03671e-209	Down	0.576721	0.000313043	Down
gene006814	Dipeptide/tripeptide permease	Oxidation-reduction process	0.0812669	0	Down	0.569299	0.00088802	Down
gene007001	FAD/FMN-containing dehydrogenase	Oxidation-reduction process	0.187972	1.81567e-159	Down	0.62233	0.017484	Down
gene007286	Cytochrome P450 monooxygenase	Oxidation-reduction process	0.1042	2.82853e-243	Down	0.56128	8.16e-06	Down
gene007287	Cytochrome P450 monooxygenase	Oxidation-reduction process	0.103763	0	Down	0.516684	2.9e-08	Down
gene007536	Glutathionyl-hydroquinone reductase	Oxidation-reduction process	3.56697	3.68428e-235	Up	1.55603	0.000141161	Up
gene007736	Alpha-aminoadipic semialdehyde dehydrogenase	Oxidation-reduction process	5.13533	2.08027e-294	Up	1.71739	0.000945685	Up
gene008103	Peroxisomal catalase	Oxidation-reduction process	0.0955726	0	Down	0.438504	0.000325405	Down
gene008205	dimethylaniline monooxygenase	Oxidation-reduction process	5.90981	0	Up	2.2538	6.05e-05	Up
gene008243	NADH oxidase	Oxidation-reduction process	5.206	0	Up	1.70681	0.000539929	Up
gene008327	Alcohol dehydrogenase	Oxidation-reduction process	6.73753	1.64533e-119	Up	3.37318	4.73e-06	Up
gene008081	Protein Disulfide Oxidoreductases	Oxidation-reduction process	0.109473	0	Down	0.601975	0.000646605	Down
gene005888	Glutathione S-transferase	Antioxidation	15.5117	0	Up	2.52113	5.23e-06	Up
gene001821	Glutathione S-transferase	Antioxidation	0.495927	1.43376e-62	Down	0.618726	0.00925186	Down
gene002497	Metallo-dependent phosphatase	Protein phosphorylation	6.33526	0	Up	1.56563	0.000216673	Up
gene003577	Protein tyrosine kinase	Protein phosphorylation	0.2838	1.2862e-120	Down	0.473116	0.000470585	Down
gene004274	Oligopeptide transporter protein	Protein phosphorylation	5.07398	3.65955e-197	Up	1.92398	0.000111887	Up
gene004918	Mitogen-Activated Protein Kinase (MAPK)	Protein phosphorylation	0.189539	0	Down	0.472625	0.000179113	Down
gene004961	Protein serine/threonine phosphatase 2C	Protein phosphorylation	17.8769	5.26525e-82	Up	1.55428	0.00215027	Up
gene005430	Fungal protein kinase	Protein phosphorylation	0.261088	1.05204e-134	Down	0.488834	0.000190814	Down
gene005448	Fungal protein kinase	Protein phosphorylation	0.159656	0	Down	0.494768	0.00266819	Down
gene005449	Fungal protein kinase	Protein phosphorylation	0.169887	4.20679e-226	Down	0.4865	9.91e-05	Down
gene006044	Serine/threonine-protein kinase	Protein phosphorylation	2.15511	7.67977e-157	Up	1.56301	1.72e-05	Up
gene007575	Fungal protein kinase	Protein phosphorylation	0.209162	2.9189e-75	Down	0.655448	0.0140353	Down
gene007737	Metallophosphatase	Protein phosphorylation	6.37889	0	Up	2.27566	9.44e-06	Up
gene008314	Serine/threonine-protein kinase SAPK1	Protein phosphorylation	0.490322	1.37715e-58	Down	0.547189	0.00721677	Down
gene002382	WD40 domain containing protein	Signaling molecules and interaction	0.353394	1.63411e-205	Down	0.422475	0.00022085	Down
gene003316	UDP-glycosyltransferases	Signaling molecules and interaction	2.10819	4.90166e-61	Up	1.76162	2.85e-05	Up
gene003558	Diphosphoinositol pentakisphosphate kinase	Signaling molecules and interaction	2.43577	2.90266e-141	Up	1.55906	0.00101692	Up
gene004593	G-protein alpha subunit	Signaling molecules and interaction	0.222306	0	Down	0.56128	6.43e-05	Down
gene005612	BTB (Broad-Complex, Tramtrack and Bric a brac)	Signaling molecules and interaction	0.160387	8.28867e-44	Down	0.631422	0.0391929	Down
gene007050	Putative histidine phosphatase	Signaling molecules and interaction	0.154587	1.64863e-291	Down	0.543607	0.00157392	Down
gene008063	Phosphatidyl Ethanolamine-Binding Protein (PEBP)	Signaling molecules and interaction	0.416199	1.24317e-38	Down	0.613172	0.00286847	Down
gene000411	Hypothetical protein, unknown	Unknown function	0.148448	8.12543e-56	Down	0.60901	7.44e-05	Down
gene000825	Uncharacterized alpha/beta hydrolase domain-containing protein	Unknown function	0.0792255	0	Down	0.565354	0.000243271	Down
gene001131	Hypothetical protein, unknown	Unknown function	0.466267	1.05081e-156	Down	0.593202	0.0108639	Down
gene001141	Hypothetical protein, unknown	Unknown function	0.316253	1.31056e-108	Down	0.500375	5.2e-05	Down
gene001194	Hypothetical protein, Unknown	Unknown function	19.589	0	Up	3.46429	1.82e-06	Up
gene001828	Hypothetical protein, unknown	Unknown function	0.155235	1.91696e-148	Down	0.485028	0.0198188	Down
gene002289	SPFH domain / Band 7 family protein	Unknown function	0.327968	1.2809e-189	Down	0.56128	0.00146	Down
gene002492	DUF3328 domain containing protein of unknown function	Unknown function	3.94187	7.66128e-195	Up	1.59024	0.00272307	Up
gene002641	Hypothetical protein, unknown	Unknown function	0.00288245	0	Down	0.279377	9.87e-06	Down
gene002881	Hypothetical protein, unknown	Unknown function	2.1897	3.87059e-40	Up	2.01054	0.00034633	Up
gene003026	Hypothetical protein, unknown	Unknown function	3.0444	0	Up	2.18081	9.76e-05	Up
gene003389	Protein of unknown function (Ytp1)	Unknown function	8.60158	0	Up	1.72851	5.59e-05	Up
gene003540	DUF6534 domain containing protein of unknown function	Unknown function	0.361401	7.26328e-293	Down	0.463058	0.00109459	Down
gene004290	Hypothetical protein, unknown	Unknown function	0.377478	1.35652e-55	Down	0.613771	0.000243708	Down
gene004608	Conserved hypothetical protein	Unknown function	0.403806	5.97112e-123	Down	0.499001	6.59e-06	Down
gene004687	Hypothetical protein, unknown	Unknown function	2.71374	0	Up	1.93879	1.78e-05	Up
gene005647	Hypothetical protein, unknown	Unknown function	0.382512	1.50239e-273	Down	0.596753	0.00158331	Down
gene005914	Hypothetical protein, unknown	Unknown function	0.428448	3.33081e-93	Down	0.666667	1.42e-05	Down
gene006110	Hypothetical protein, unknown	Unknown function	4.78336	0	Up	2.62976	0.000690436	Up
gene006155	Hypothetical protein, unknown	Unknown function	3.31811	1.71698e-151	Up	1.57621	0.00200214	Up
gene006243	Hypothetical protein, unknown	Unknown function	0.287064	0	Down	0.58956	0.00439098	Down
gene007097	Hypothetical protein, unknown	Unknown function	0.0645033	0	Down	0.431298	0.000339146	Down
gene007205	Hypothetical protein, unknown	Unknown function	0.292036	4.50149e-234	Down	0.531529	8.64e-06	Down
gene007210	Uncharacterized conserved protein YvlB	Unknown function	0.465285	1.05466e-99	Down	0.594315	0.00133142	Down
gene007414	Hypothetical protein, unknown	Unknown function	0.0853297	0	Down	0.430377	0.00325774	Down
gene008087	Hypothetical protein, unknown	Unknown function	6.50878	0	Up	1.5718	0.0152983	Up
gene008099	Hypothetical protein, unknown	Unknown function	0.252635	3.2357899283715e-311	Down	0.466634	0.00567105	Down
gene008105	DUF6535 domain containing protein of unknown function	Unknown function	0.281571	1.02779e-69	Down	0.666667	0.00868649	Down
gene008128	Hypothetical protein, unknown	Unknown function	7.61286	0	Up	3.58365	3.78e-05	Up
gene008196	Hypothetical protein, unknown	Unknown function	0.258823	4.22666e-12	Down	0.647899	0.0366486	Down
gene008338	Hypothetical protein, unknown	Unknown function	0.240878	1.27319e-203	Down	0.555613	0.000151869	Down
